# Supplementary material for: Host innate immune responses and microbiome profile of neonatal calves challenged with Cryptosporidium parvum and the effect of bovine colostrum supplementation
Source: Front Cell Infect Microbiol. 2023 May 3;13:1165312. doi: 10.3389/fcimb.2023.1165312 (PMC10189047; doi:10.3389/fcimb.2023.1165312)
Supplement: Supplementary file 6 [file Table_1.xlsx]

## Sheet: SUPPLEMENTARY TABLE 1
Protein IDs	Peptide counts (all)	Protein name	Gene name	Reporter intensity 6	Reporter intensity 13	Reporter intensity 1	Reporter intensity 2	Reporter intensity 17	Reporter intensity isodope	Reporter intensity 6	Reporter intensity 16	Reporter intensity 3	Reporter intensity 4	Reporter intensity 14	Reporter intensity isodope control	Reporter intensity 6	Reporter intensity 18	Reporter intensity 5	Reporter intensity 7	Reporter intensity 15	Reporter intensity isodope control	Reporter intensity 6	Reporter intensity 20	Reporter intensity 6	Reporter intensity 8	Reporter intensity 17	Reporter intensity isodope control	Reporter intensity count 6	Reporter intensity count 13	Reporter intensity count 1	Reporter intensity count 2	Reporter intensity count 17	Reporter intensity count isodope control	Reporter intensity count 6	Reporter intensity count 16	Reporter intensity count 3	Reporter intensity count 4	Reporter intensity count 14	Reporter intensity count isodope control	Reporter intensity count 6	Reporter intensity count 18	Reporter intensity count 5	Reporter intensity count 7	Reporter intensity count 16	Reporter intensity count isodope control	Reporter intensity count 6	Reporter intensity count 20	Reporter intensity count 6	Reporter intensity count 8
Q6B410;A0A077S1J7	1;1	Lysozyme C, intestinal isozyme (EC 3.2.1.17) (1,4-beta-N-acetylmuramidase C)		0	0	0	0	0	0	6667.3	22894	7877	34869	0	13753	0	0	0	0	0	0	0	0	0	0	0	0	0	0	0	0	0	0	1	1	1	1	0	1	0	0	0	0	0	0	0	0	0	0
Q3ZBX9;A1A4R1;P0C0S9;F2Z4J1;E1BH22;F1MRN2;A0A3Q1MF62;A0A096LNF2;A0A3Q1MDK7;F2Z4I6;Q2QJG7;A0A0A0MP93;Q2VT23;A0A3Q1M0K4;A0A3Q1N0B0;Q32LA7;P0C0S4;REV__A0A3Q1M4I1;REV__A0A3Q1MN13;REV__A0A3Q1LTB7;REV__E1BA11;REV__A0A3Q1MA55	4;4;4;4;4;4;4;4;4;3;2;2;1;1;1;1;1;1;1;1;1;1	Histone H2A.J (H2a/j)	H2AJ	569620	391320	460640	801910	4043700	1441200	386310	1139300	1362100	5697200	128790	1900100	80919	60759	721790	273630	633930	372440	1974200	3901200	596920	0	749030	1714700	4	4	4	4	4	4	5	5	5	5	2	5	3	3	3	3	3	3	3	3	3	0
Q5J801;Q3SZQ8;CON__REFSEQ:XP_001252647;A0A0A0MPA0;A0A0A0MP92;A0A3Q1MGZ6;Q32T06;Q27984;CON__A2I7N3;A2I7N3;CON__ENSEMBL:ENSBTAP00000038329	4;4;4;4;4;3;3;3;3;3;1	Endopin 2B		0	0	0	0	0	0	393620	1108200	505670	2018800	65555	878140	12888	6178.4	34058	27617	60837	22429	1813900	2121200	835680	0	1193000	1492200	0	0	0	0	0	0	5	5	5	5	1	5	1	1	1	1	1	1	5	5	5	0
A0A0A0MPA4;A0A3Q1MTI8;Q56JX5;A0A3Q1MT40	3;3;3;1	40S ribosomal protein S25		141140	30169	262590	1013500	689900	464950	188360	777170	362190	1867700	116850	704450	70479	39730	354690	262860	506420	235020	1324700	2318800	655570	0	693820	1108100	5	4	5	5	5	5	4	4	4	4	2	4	4	4	4	4	4	4	3	3	3	0
A0A3Q1MHV6;A0A3Q1MGT0;A0A3Q1M2B2;Q2UVX4;A0A0F6QNP7;CON__Q2UVX4;Q6KDN5	8;8;8;8;8;8;1	Complement C3	C3	60354	4391	124730	364790	227410	158890	30445	95077	30678	199910	8941.3	75962	22053	21830	139890	158080	255910	107020	586440	1143400	238500	0	265490	514410	6	2	6	6	6	6	2	2	2	2	1	2	4	4	4	4	4	4	7	7	7	0
P80177;A0A0F7RPX0;A0A3Q1MT60;Q6PVY3	3;3;3;2	Macrophage migration inhibitory factor (MIF) (EC 5.3.2.1) (L-dopachrome isomerase) (L-dopachrome tautomerase) (EC 5.3.3.12) (Phenylpyruvate tautomerase) (p12A)	MIF	96494	55500	258760	992800	583470	431820	589890	1509100	1276300	3196100	189260	1504300	71259	44328	182980	273530	388750	189990	2145400	3215600	694720	0	596830	1681500	3	3	3	3	3	3	6	6	6	6	2	6	4	4	4	4	4	4	6	6	6	0
A5PK65;A0A0F7RQ40;A0A3Q1MAM8	1;1;1	D-dopachrome decarboxylase (EC 4.1.1.84) (D-dopachrome tautomerase)	DDT	0	0	0	0	0	0	0	0	0	0	0	0	0	0	0	0	0	0	0	0	0	0	0	0	0	0	0	0	0	0	0	0	0	0	0	0	0	0	0	0	0	0	0	0	0	0
A0A3Q1MUW6;O78059;O46773;O46721;O46712;Q3YFH4;Q3YFH0;H6V5G2;H6V5F8;H6V5E4;Q56G91;Q3YFG5;Q3YFG0;Q2PS14;H6V5G7;D9J1Y8;C9EF40;A0A173FDN0;A0A173FDG0;A0A173FDF7;A0A173FDE8;Q2EQR3;H6V5E7;Q3YJK9;Q3YJK8;Q3YJK7;Q3YJK6;Q3YJK3;Q3YJJ9;Q3YJJ6;Q3YJJ5;Q3YJH7;Q2V0B4;K7QF91;K7QF89;K7QEQ1;K7QEP8;K7QEP6;K7QEN8;K7QEL0;K7QEC6;K7QEC5;K7QE81;D6C4G2;A0A0K1L5Y7;K7QEC9;Q95396;E1BD63;A0A3Q1M0A3;Q95477;Q95395;Q30289;Q5E9C9;…	2;2;2;2;2;2;2;2;2;2;2;2;2;2;2;2;2;2;2;2;2;2;2;2;2;2;2;2;2;2;2;2;2;2;2;2;2;2;2;2;2;2;2;2;2;2;2;2;2;2;2;2;2;2;2;2;2;2;2;1;1;1;1;1;1;1;1;1;1;1;1;1;1;1;1;1;1;1;1;1;1;1;1;1;1;1;1;1;1;1;1;1;1;1;1;1;1;1;1;1;1;1;1;1;1;1;1;1;1;1;1;1;1;1;1;1;1;1;1;1;1;1;1;1;1;1;1;1;1;1;1;1;1;1;1;1;1;1;1;1;1;1;1;1;1;1;1;1;1;1;1;1;1;1;1;1;1;1;1;1;1;1;1;1;1;1;1;1;1;1;1;1;1;1;1;1;1;1;1;1;1;1;1;1;1;1;1;1;1;1;1;1;1;1;1;1;1;1;1;1…	Ig-like domain-containing protein		58511	7635.7	103300	507100	286020	206540	44306	240770	26681	247790	19649	127450	14733	11921	59405	37539	123110	50715	1188500	1269100	409730	0	307820	744190	5	4	5	5	5	5	3	3	2	3	3	3	2	2	2	2	2	2	7	7	7	0
E1BJC4;A0A0K1LCB1	1;1	Piwi like RNA-mediated silencing 1	PIWIL1	113240	25192	140410	100750	198530	132160	0	0	0	0	0	0	0	0	0	0	0	0	0	0	0	0	0	0	1	1	1	1	1	1	0	0	0	0	0	0	0	0	0	0	0	0	0	0	0	0
G3X6K8;A0A3Q1MB98;Q2TBU0;A0A0M4MD57;Q7M365;Q9MYV8	4;4;4;4;1;1	Haptoglobin	HP	81970	25363	402230	1259200	842530	553400	68198	219850	120790	587340	74636	245990	18438	21731	209460	121080	240510	121110	1426700	3364100	380390	0	640940	1363400	9	6	9	9	9	9	4	4	4	4	4	4	4	4	4	4	4	4	10	10	10	0
A0A0N9SLY9;A1XEF2;B2KPB9;Q8M444;Q7JAT3;Q6QTG8;Q3L5W1;P68530;I3PEJ3;B1P072	1;1;1;1;1;1;1;1;1;1	Cytochrome c oxidase subunit 2 (Cytochrome c oxidase polypeptide II)	COX2	0	0	0	0	0	0	0	0	0	0	0	0	2525.2	2912.4	11842	10870	18324	7979.6	0	0	0	0	0	0	0	0	0	0	0	0	0	0	0	0	0	0	1	1	1	1	1	1	0	0	0	0
P25417;A0A140T831;P35478;A6QPZ0	2;2;1;1	Cystatin-B (Stefin-B)	CSTB CST6	136320	24830	128360	233380	322690	195030	356050	436710	1376900	1114200	396180	912470	234770	59554	137140	197350	332230	208590	594180	599550	607940	0	537290	590510	1	1	1	1	1	1	2	2	2	2	2	2	1	1	1	1	1	1	2	2	2	0
A0A140T832;A5PK63	2;1	40S ribosomal protein S17	RPS17	26497	5690.6	62291	226850	118390	88685	36761	149430	77105	437970	24083	152070	11423	6560.1	34320	30892	60030	25402	115110	193480	50290	0	41234	89640	2	2	2	2	2	2	2	2	2	2	1	2	2	1	2	2	2	2	1	1	1	0
Q58CY6;A0A140T841	1;1	Prostamide/prostaglandin F synthase (Prostamide/PG F synthase) (Prostamide/PGF synthase) (EC 1.11.1.20) (Peroxiredoxin-like 2B)	PRXL2B FAM213B	0	0	0	0	0	0	0	0	0	0	0	0	9569.1	4916.7	40319	42580	70159	30982	0	0	0	0	0	0	0	0	0	0	0	0	0	0	0	0	0	0	1	1	1	1	1	1	0	0	0	0
A0A3Q1LU64;Q59HJ6;A0A140T842	1;1;1	Lon protease homolog, mitochondrial (EC 3.4.21.53) (Lon protease-like protein) (LONP) (Mitochondrial ATP-dependent protease Lon) (Serine protease 15)	LONP1	12257	2243.4	29084	97904	44181	37026	43854	114860	51476	275000	21476	107400	12588	7232.9	44769	38564	68116	33877	0	0	0	0	0	0	1	1	1	1	1	1	1	1	1	1	1	1	1	1	1	1	1	1	0	0	0	0
A0A140T846;P23196	3;2	DNA-(apurinic or apyrimidinic site) endonuclease (EC 3.1.-.-)	APEX1	5799.9	0	13536	39526	17529	13402	13489	38216	21484	93038	10418	38200	0	0	3234.1	2906.6	4882.3	3174.8	263190	357970	94222	0	58510	159250	1	0	1	1	1	1	2	2	2	2	1	2	0	0	1	1	1	1	4	4	4	0
Q1LZ95;Q1LZ95-2;A0A140T853	1;1;1	Isopentenyl-diphosphate Delta-isomerase 1 (EC 5.3.3.2) (Isopentenyl pyrophosphate isomerase 1) (IPP isomerase 1) (IPPI1)	IDI1	0	0	0	0	0	0	20004	60065	34968	152860	8001.6	57426	0	0	0	0	0	0	0	0	0	0	0	0	0	0	0	0	0	0	1	1	1	1	0	1	0	0	0	0	0	0	0	0	0	0
A0A3Q1MCV5;Q27954;A0A140T856	5;5;5	Coatomer subunit alpha	COPA	20552	0	40475	229110	71900	78828	76984	222110	68004	769340	18923	240300	15378	17585	105700	94983	235160	96794	477950	914850	160280	0	109510	402550	3	0	3	3	3	3	5	5	5	5	0	5	4	4	4	4	4	4	5	5	5	0
A0A140T861;Q28009;E1BGX1	2;2;2	RNA-binding protein FUS	FUS	38519	9755.5	61695	191000	90704	78561	47286	168590	90803	265390	32869	139800	0	0	0	0	0	0	365740	546690	222340	0	174930	321280	1	1	1	1	1	1	1	1	1	1	1	1	0	0	0	0	0	0	2	2	2	0
Q5EAD2;A0A140T866	5;5	D-3-phosphoglycerate dehydrogenase (3-PGDH) (EC 1.1.1.95) (2-oxoglutarate reductase) (EC 1.1.1.399) (Malate dehydrogenase) (EC 1.1.1.37)	PHGDH	25335	4989.6	61202	297800	94430	88443	102850	350090	138750	1062600	39843	359810	16419	13953	102030	110340	233260	98708	326170	506370	128680	0	85525	227960	2	1	3	3	3	3	4	4	4	4	1	4	2	2	4	4	4	4	2	2	2	0
P00366;A0A140T871	2;2	Glutamate dehydrogenase 1, mitochondrial (GDH 1) (EC 1.4.1.3)	GLUD1 GLUD	0	0	0	0	0	0	15389	44031	16830	94426	8511.9	40831	32748	18309	144670	164830	334290	135790	575250	805150	219600	0	183480	426600	0	0	0	0	0	0	1	1	1	1	1	1	2	2	2	2	2	2	3	3	3	0
A0A3Q1LQI0;P53620;A0A140T886	3;3;3	Coatomer subunit gamma	COPG1	4831.2	0	15055	45049	20465	18725	9852	29450	11233	88301	3978.4	28519	13019	8297.8	57115	49352	102730	37680	151730	255830	62805	0	44704	100430	1	0	1	1	1	1	1	1	1	1	0	1	3	2	3	3	3	3	3	3	3	0
P68250-2;P68250;A0A140T894;P68252;A7Z057;REV__A5PJF6	9;9;9;5;5;1	14-3-3 protein beta/alpha (Protein kinase C inhibitor protein 1) (KCIP-1) [Cleaved into: 14-3-3 protein beta/alpha, N-terminally processed]	YWHAB	20553	4061.9	35653	172750	83938	60187	53294	336830	68340	625180	15623	233550	6750.3	3565.3	32684	25466	60267	24071	193490	310150	83063	0	60621	159810	2	2	2	2	2	2	5	5	5	5	1	5	1	1	1	1	1	1	3	3	3	0
A0A140T897;P02769;CON__P02769;A0A3Q1LNN7;B0JYQ0	44;43;43;39;39	Albumin	ALB	4639600	2122800	9699700	37196000	47803000	22518000	20690000	51540000	41552000	90893000	14090000	51324000	3222000	1058900	9258500	8800100	13284000	7519900	65764000	111880000	31572000	10660	49076000	66967000	69	68	77	78	78	78	105	108	93	108	80	108	69	68	79	79	79	79	104	104	92	1
Q9XSG3;A0A140T8A5;Q0QEQ4	4;4;3	Isocitrate dehydrogenase [NADP] cytoplasmic (IDH) (IDH1) (EC 1.1.1.42) (Cytosolic NADP-isocitrate dehydrogenase) (IDPc) (NADP(+)-specific ICDH) (Oxalosuccinate decarboxylase)	IDH1 ICDH	0	0	0	0	0	0	35472	92528	28661	182080	11933	72757	32723	15892	120870	134910	236260	109380	309850	310370	144170	0	89286	212240	0	0	0	0	0	0	1	1	1	1	1	1	2	2	2	2	2	2	2	2	2	0
Q95M12;A0A140T8D4	1;1	Legumain (EC 3.4.22.34) (Asparaginyl endopeptidase) (Protease, cysteine 1)	LGMN PRSC1	20859	4786.2	35059	84149	57325	45435	60220	120490	61270	182090	34754	101550	21214	8771	36823	43695	65069	35365	254480	282340	126060	0	90896	189250	1	1	1	1	1	1	1	1	1	1	1	1	1	1	1	1	1	1	2	2	2	0
H6V5F5;H6V5F4;Q3HWF1;A0A173FD45;Q3YJH0;Q3YJG5;Q3YJF9;K7QEK6;K7QED0;A0A0S3Q245;Q08D78;F1MGC3;Q3YFH5;Q3YFH1;H6V5E9;H6V5E8;H6V5E6;H6V5E1;D6C4G0;Q45L77;Q3HWE9;C9EF38;D6C4G1;W5XQG3;W5XIT5;Q95393;Q3YJI1;Q3YJH4;Q3YJH3;Q3YJH2;Q3YJH1;Q3YJG9;Q3YJG8;Q3YJG7;Q3YJG6;Q3YJF7;Q2KIU1;K7QEK9;K7QEK7;K7QEC8;K7QEC3;K7QE82;A7E329;A0A023JCX1;Q30304;Q95394	2;2;2;2;2;2;2;2;2;1;1;1;1;1;1;1;1;1;1;1;1;1;1;1;1;1;1;1;1;1;1;1;1;1;1;1;1;1;1;1;1;1;1;1;1;1	MHC class I antigen	BoLA-N	0	0	0	0	0	0	15467	34959	12624	175500	0	54770	0	0	0	0	0	0	0	0	0	0	0	0	0	0	0	0	0	0	1	1	1	1	0	1	0	0	0	0	0	0	0	0	0	0
Q3T149;E9RHW1;A0A1B0Z542;A0A1C9EIX6;A0A1C9EIX3;Q58DP7	5;5;5;4;4;3	Heat shock protein beta-1 (HspB1) (Heat shock 27 kDa protein) (HSP 27)	HSPB1 HSP27	10946	1639.5	21830	59265	30318	26215	152570	591390	184220	1022400	41450	454190	34660	27700	239380	171310	334630	167530	929270	1113500	386980	0	314380	756550	2	1	2	2	2	2	7	7	7	7	4	7	5	5	5	5	5	5	8	8	8	0
P01966;CON__P01966;A0A1K0FUD3;A0A452DIQ5;F1MMI1;E1BAP8	8;8;8;7;1;1	Hemoglobin subunit alpha (Alpha-globin) (Hemoglobin alpha chain) [Cleaved into: Hemopressin]	HBA	2126800	2121200	3214500	5355100	27466000	9611700	4065300	12015000	7478200	9102400	1542300	7871900	638610	1049100	9026900	3496600	2226200	3293300	7308600	10919000	2602200	0	7977300	7380600	21	21	21	21	21	21	13	13	13	13	11	13	17	18	20	20	20	20	10	10	10	0
A0A3Q1LSS6;Q76BS1;F1MZD6;A0A1L3G6L5	1;1;1;1	Hepatocyte growth factor (Hepatopoietin-A) (Scatter factor)	HGF	0	0	0	0	0	0	0	0	0	0	0	0	11846	5443.1	25350	35349	38526	21354	87730	70489	51376	0	30176	53158	0	0	0	0	0	0	0	0	0	0	0	0	1	1	1	1	1	1	1	1	1	0
A0A2S1GHV9;A0A2S1GHI4;A0A2S1GHW0;A0A2S1GHN9;A0A2S1GHJ8;A0A2S1GHJ7;A0A2S1GHJ6;A0A2S1GHJ3;A0A2S1GHJ1;A0A2S1GHI8;A0A2S1GHH9;A0A2S1GHH5;P79462;Q95397;Q5FX76;Q3SZC7;Q30308;G1FL25;O19335;O19334;Q30264	1;1;1;1;1;1;1;1;1;1;1;1;1;1;1;1;1;1;1;1;1	MHC class II antigen	BoLA-DQA2	0	0	0	0	0	0	0	0	0	0	0	0	4129	3435.6	15199	10992	23968	10536	0	0	0	0	0	0	0	0	0	0	0	0	0	0	0	0	0	0	1	1	1	1	1	1	0	0	0	0
P00975;G3MYT1;A0A2Z4N3N9;P04815;P00974;A6QPK7;A0A3Q1MBE1;A0A3Q1M7A0;Q9N0X4;A0A3Q1LPM0;A0A3Q1M0F4;Q9N0X7;Q9N0X6	1;1;1;1;1;1;1;1;1;1;1;1;1	Serum basic protease inhibitor (Serum BPI)		7647	3480.6	39109	107110	228250	89546	75658	556150	444400	3220500	113920	1119300	11074	7291.7	71391	47428	85038	43229	0	0	0	0	0	0	1	1	1	1	1	1	2	2	2	2	0	2	2	2	2	2	2	2	0	0	0	0
Q3Y5Z3;CON__Q3Y5Z3;A0A3B0J3V0;A0A3Q1M564	2;2;2;2	Adiponectin (30 kDa adipocyte complement-related protein) (Adipocyte complement-related 30 kDa protein) (ACRP30) (Adipocyte, C1q and collagen domain-containing protein) (Adipose most abundant gene transcript 1 protein) (apM-1)	ADIPOQ ACRP30 APM1	17520	2367.2	27629	118890	42675	49652	39741	131040	36866	229270	16560	94805	14260	16106	79699	58397	104090	56992	394290	546440	175330	0	132060	306920	1	1	1	1	1	1	2	2	2	2	2	2	2	2	2	2	2	2	3	3	3	0
A0A3Q1LFC5;A7Z066	5;5	Calnexin	CANX	13912	1650.1	35045	81801	57816	39250	102290	285220	127990	460730	39157	219880	1777.6	0	5313.1	7275.4	9306.3	4017.2	442080	567540	221430	0	153550	326250	2	1	2	2	2	2	5	5	5	5	4	5	1	0	1	1	1	1	6	6	5	0
A4FUA8;A0A3Q1N894;A0A3Q1LFG8	6;6;6	F-actin-capping protein subunit alpha-1 (CapZ alpha-1)	CAPZA1	229550	52530	419130	1012100	617160	484400	233700	691670	386500	1198200	117790	578560	62411	38414	181980	148010	246580	134310	1369000	1957200	632080	0	460680	1055300	7	5	7	7	7	7	7	7	7	7	5	7	3	3	3	3	3	3	8	8	8	0
Q29RM3;F1MDM4;A0A3Q1LFH4	1;1;1	Receptor expression-enhancing protein 5	REEP5	22613	4839.1	58691	211890	107310	86973	32593	109890	49497	412190	13339	131940	11571	9107.4	45059	45729	82848	38221	322040	529630	130030	0	93794	282080	1	1	1	1	1	1	1	1	1	1	0	1	1	1	1	1	1	1	2	2	2	0
A0A3Q1MAT0;A0A3Q1MVN2;A0A3Q1LZZ2;A0A3Q1LFL7;F1MUW4;A0A3Q1M7I8	1;1;1;1;1;1	Apoptotic peptidase activating factor 1	APAF1	12274	0	15242	64484	26796	19286	0	0	0	0	0	0	0	0	0	0	0	0	0	0	0	0	0	0	1	0	1	1	1	1	0	0	0	0	0	0	0	0	0	0	0	0	0	0	0	0
Q9N0V4;F6Q751;E1BH17;A0A3Q1LFR2;A5PKM0;A0A3Q1LY34	1;1;1;1;1;1	Glutathione S-transferase Mu 1 (EC 2.5.1.18) (GST class-mu 1) (GSTM1-1)	GSTM1 GSTM	0	0	0	0	0	0	0	0	0	0	0	0	4243.1	4935.7	28780	23597	59282	23663	0	0	0	0	0	0	0	0	0	0	0	0	0	0	0	0	0	0	1	1	1	1	1	1	0	0	0	0
A0A3Q1LFX6;O46522;G3X709	2;2;2	Cytochrome b-245 heavy chain	CYBB	26431	1783.2	46025	188770	70787	69422	19044	62925	22820	223750	13111	70836	6077.3	3876.9	36521	14793	83920	16619	282240	369410	101800	0	61207	169630	1	0	1	1	1	1	1	1	1	1	1	1	1	1	1	1	1	1	3	3	3	0
A0A3Q1LG90;A0A3Q1MYK9;Q3MHW8;A0A3Q1MGW5;F1MJW5	2;2;1;1;1	Palladin, cytoskeletal associated protein	PALLD	0	0	0	0	0	0	0	0	0	0	0	0	0	1774.6	5589.5	4849.3	8569.3	5768.1	115820	149990	53573	0	36716	56049	0	0	0	0	0	0	0	0	0	0	0	0	0	1	1	1	1	1	1	1	1	0
A0A3Q1LHZ0;A0A3Q1LGC4;A6H7H6	1;1;1	Cadherin 17	CDH17	75147	11029	100910	154230	296720	146200	257450	329480	130820	760330	115680	359260	88874	21074	195430	189940	157380	143810	0	0	0	0	0	0	1	1	1	1	1	1	2	2	2	2	2	2	2	2	2	2	2	2	0	0	0	0
A0A3Q1LGH8;Q2HJ94	2;2	DnaJ homolog subfamily A member 2	DNAJA2	0	0	0	0	0	0	22040	67730	37439	137850	13366	61662	0	0	0	0	0	0	39828	54651	11970	0	7738.6	29315	0	0	0	0	0	0	1	1	1	1	1	1	0	0	0	0	0	0	1	1	1	0
A7YWC6;A0A3Q1LGJ2;A0A3Q1LUN2;A0A3Q1MMQ9	1;1;1;1	Activated RNA polymerase II transcriptional coactivator p15 (SUB1 homolog)	SUB1	0	0	0	0	0	0	23538	58086	26503	138850	0	51313	0	0	0	0	0	0	0	0	0	0	0	0	0	0	0	0	0	0	1	1	1	1	0	1	0	0	0	0	0	0	0	0	0	0
A0A3Q1M5S0;A0A3Q1M8W5;A0A3Q1LGL7;F1MYX9;A0A3Q1N9E9	1;1;1;1;1	Laminin subunit alpha 4	LAMA4	0	0	0	0	0	0	0	0	0	0	0	0	0	0	0	0	0	0	49341	74391	21906	0	21616	39827	0	0	0	0	0	0	0	0	0	0	0	0	0	0	0	0	0	0	1	1	1	0
A0A3Q1LGS4;Q1KNJ0;F1MKW9;A7Z034	1;1;1;1	Nuclear factor NF-kappa-B p105 subunit (Nuclear factor of kappa light polypeptide gene enhancer in B-cells 1)	NFKB1	5171.3	0	7940	17586	7174.2	8103.8	0	0	0	0	0	0	0	0	0	0	0	0	56660	78548	31235	0	21063	38646	1	0	1	1	1	1	0	0	0	0	0	0	0	0	0	0	0	0	1	1	1	0
F1N238;Q2HJG2;A0A3Q1LR62;A0A3Q1LGY1;A0A3Q1LML6	2;2;2;2;2	Poly(U)-binding-splicing factor PUF60 (60 kDa poly(U)-binding-splicing factor)	PUF60	0	0	0	0	0	0	73969	198940	103840	404580	32727	170060	0	0	0	0	0	0	0	0	0	0	0	0	0	0	0	0	0	0	2	2	2	2	1	2	0	0	0	0	0	0	0	0	0	0
A0A3Q1LGZ8;A6QM04	1;1	Protein zwilch homolog	ZWILCH	0	0	0	0	0	0	0	0	0	0	0	0	0	0	0	0	0	0	247110	363440	67789	0	85393	223640	0	0	0	0	0	0	0	0	0	0	0	0	0	0	0	0	0	0	1	1	1	0
A0A3Q1LTN6;A4FV50;Q2KJ33;A0A3Q1M9W6;A0A3Q1LH93;A0A3Q1LNQ9;F6QGZ0	1;1;1;1;1;1;1	LIM and senescent cell antigen-like-containing domain protein	LIMS2	0	0	0	0	0	0	0	0	0	0	0	0	0	0	0	0	0	0	172760	267430	48393	0	29397	114910	0	0	0	0	0	0	0	0	0	0	0	0	0	0	0	0	0	0	1	1	1	0
A0A3Q1NNK9;Q0VCH1;A0A3Q1NJ19;A0A3Q1MSU3;A0A3Q1LHC4	1;1;1;1;1	Homer scaffold protein 2	HOMER2	0	0	0	0	0	0	0	0	0	0	0	0	0	0	0	0	0	0	0	0	0	0	0	0	0	0	0	0	0	0	0	0	0	0	0	0	0	0	0	0	0	0	0	0	0	0
A0A3Q1LKN6;F1N506;A0A3Q1LHC9	8;8;8	DNA replication licensing factor MCM2	MCM2	26046	5715.6	55599	227570	74597	76217	66868	218290	87655	652010	24752	229340	22979	14207	104930	87750	203530	84679	596790	948890	190420	0	141750	425590	3	2	3	3	3	3	4	4	4	4	0	4	4	3	4	4	4	4	6	6	6	0
A0A3Q1MGL4;A0A3Q1ML00;A0A3Q1MB56;F1N6U4;A0A3Q1LHE1;A0A3Q1MH57	2;2;2;2;2;2	Septin 9	SEPTIN9	0	0	0	0	0	0	0	0	0	0	0	0	47378	22808	204250	170430	338480	152240	244370	365150	115150	0	86863	182400	0	0	0	0	0	0	0	0	0	0	0	0	2	2	2	2	2	2	2	2	2	0
Q0V8B6;A0A3Q1LHR9;F1MK08;A0A3Q1N178	1;1;1;1	Tripeptidyl-peptidase 1 (TPP-1) (EC 3.4.14.9) (Tripeptidyl aminopeptidase) (Tripeptidyl-peptidase I) (TPP-I)	TPP1 CLN2	0	0	0	0	0	0	0	0	0	0	0	0	7420.8	0	22959	21521	53180	21453	0	0	0	0	0	0	0	0	0	0	0	0	0	0	0	0	0	0	1	0	1	1	1	1	0	0	0	0
A0A3Q1LHT7;F1MDC1	2;2	Ribosome binding protein 1	RRBP1	7122.3	1513.6	17995	45483	23560	18971	58138	165160	66204	436580	25001	150640	6150.3	5246.1	22877	19274	49989	19621	52985	79753	28975	0	22748	39066	1	1	1	1	1	1	2	2	2	2	1	2	1	1	1	1	1	1	1	1	1	0
Q52ZH0;Q52ZG9;Q52ZG7;A0A3Q1LLB2;A0A3Q1M6S3;G3N2N7;A0A3Q1LI46;F1MD74;A0A3Q1LT32;Q9XSX1;Q52ZG8;F1N161;F1MR96;Q52ZG6;A0A3Q1MZC5;A6QNM1;Q01039	2;2;2;2;2;2;2;2;2;2;2;2;2;2;2;2;1	Calpastatin (Calpain inhibitor)	CAST	0	0	0	0	0	0	22352	48467	20135	111810	0	40702	0	0	0	0	0	0	91984	121310	30435	0	31583	56645	0	0	0	0	0	0	1	1	1	1	0	1	0	0	0	0	0	0	1	1	1	0
A0A3Q1LIR5;A0A3Q1LL06;A6QP73;F1N5H8	1;1;1;1	DEAD-box helicase 31	DDX31	10176	0	20701	69474	23885	27405	19219	58744	23253	194360	10560	66952	9175.9	3483	20208	15564	33881	13476	0	0	0	0	0	0	1	0	1	1	1	1	1	1	1	1	1	1	1	1	1	1	1	1	0	0	0	0
A5PKK5;A7Z019;A0A3Q1LIV7	1;1;1	SMARCA2 protein (SWI/SNF related, matrix associated, actin dependent regulator of chromatin, subfamily a, member 2)	SMARCA2	0	0	0	0	0	0	15896	60433	24672	184280	2757	91014	0	0	0	0	0	0	137780	219560	31587	0	26225	92898	0	0	0	0	0	0	1	1	1	1	0	1	0	0	0	0	0	0	1	1	1	0
A0A3Q1M1X4;A0A3Q1LTF1;F1MRZ5;A0JN60;A0A3Q1LU83;A0A3Q1NBB0;A0A3Q1MPD2;A0A3Q1LIW2;A0A3Q1LLF1;A0A3Q1LKE5;F1MRZ6	3;3;3;3;3;3;3;3;3;3;3	Tenascin C	TNC	7835	0	11003	39694	18126	16441	84683	261370	104660	734840	36495	266280	5153.6	3901.2	18128	22197	25895	14688	405790	490550	167750	0	79540	293040	1	0	1	1	1	1	4	4	4	4	2	4	1	1	1	1	1	1	3	3	3	0
A0A3Q1N4X8;A0A3Q1LV32;Q24JZ7;A0A3Q1LIX4	2;2;2;2	Succinyl-CoA:3-ketoacid-coenzyme A transferase (EC 2.8.3.5)	OXCT1	0	0	0	0	0	0	19866	59345	33741	175260	9562.8	65899	0	0	0	0	0	0	179350	316100	86546	0	64325	148190	0	0	0	0	0	0	1	1	1	1	1	1	0	0	0	0	0	0	2	2	2	0
A0A3Q1MIR0;A0A3Q1LIX8;E1BHK8;A4FUI2;A0A3Q1LW50	1;1;1;1;1	Small nuclear ribonucleoprotein E (snRNP-E) (Sm protein E)		0	0	0	0	0	0	18848	51171	23751	146190	13151	48361	5314.7	4061.8	20586	18134	33539	14063	0	0	0	0	0	0	0	0	0	0	0	0	1	1	1	1	1	1	1	1	1	1	1	1	0	0	0	0
A0A3Q1LKD1;A0A3Q1LJ14;E1BBA0	2;2;2	ArfGAP with RhoGAP domain, ankyrin repeat and PH domain 3	ARAP3	132810	35670	237120	571050	373840	299300	204820	539120	378760	1062000	104680	541110	61506	31936	167830	170740	231950	132960	492070	681660	297960	0	219910	409250	2	2	2	2	2	2	1	1	1	1	1	1	1	1	1	1	1	1	2	2	2	0
A6QQT4;A0A3Q1M722;A0A3Q1LV44;A0A3Q1LZB8;A0A3Q1LJ52	1;1;1;1;1	Aldehyde dehydrogenase	ALDH3A2	0	0	0	0	0	0	12712	41643	12514	80601	3151.6	27975	3229.6	0	9202.5	7530.4	20606	6728.2	69681	94099	30207	0	18487	48965	0	0	0	0	0	0	1	1	1	1	0	1	1	0	1	1	1	1	1	1	1	0
A0A3Q1LJ64;A0A3Q1NES2;Q0VCX4	2;2;2	Catenin beta-1	CTNNB1	21238	5278.4	38036	95472	49849	43424	0	0	0	0	0	0	16024	9116.5	59896	41600	82535	38735	0	0	0	0	0	0	1	1	1	1	1	1	0	0	0	0	0	0	2	2	2	2	2	2	0	0	0	0
A0A3Q1LJ78;A4IFP8	1;1	Lysophosphatidylglycerol acyltransferase 1	LPGAT1	0	0	0	0	0	0	0	0	0	0	0	0	0	0	0	0	0	0	77287	118290	30937	0	21089	60301	0	0	0	0	0	0	0	0	0	0	0	0	0	0	0	0	0	0	1	1	1	0
A0A3Q1N989;A8QDZ2;A0A3Q1LYA3;A0A3Q1LJ82;A0A3Q1LS45;F1MM49;A0A3Q1NIX8;A0A3Q1M755;A0A3Q1N915;A0A3Q1NDJ5;A0A3Q1M734	1;1;1;1;1;1;1;1;1;1;1	Ral GTPase activating protein catalytic subunit alpha 2	RALGAPA2	25722	6432.4	52844	130490	71687	44038	40719	130480	41699	238430	29516	63923	7885	4660.2	28033	18361	49018	16068	95429	165740	39423	0	23713	45129	1	1	1	1	1	1	1	1	1	1	1	1	1	1	1	1	1	1	1	1	1	0
A0A3Q1LQT4;F1MIC9;A5PKJ3;A0A3Q1LJA4;A0A3Q1M3Y3	1;1;1;1;1	Dynactin subunit 1	DCTN1	0	0	0	0	0	0	0	0	0	0	0	0	0	0	0	0	0	0	0	0	0	0	0	0	0	0	0	0	0	0	0	0	0	0	0	0	0	0	0	0	0	0	0	0	0	0
F1MRY9;A0A3Q1LJG6;M1ZMP2;P48034	1;1;1;1	Aldehyde oxidase (EC 1.2.3.1)	AOX1	13901	1681.6	24221	87852	35476	33703	0	0	0	0	0	0	0	0	0	0	0	0	0	0	0	0	0	0	1	1	1	1	1	1	0	0	0	0	0	0	0	0	0	0	0	0	0	0	0	0
P36225-2;F1N0J2;P36225;F1MAZ3;P36225-3;F1MAZ1;G3MY44;A0A3Q1LSK2;A0A3Q1MP69;A0A3Q1MYL9;A0A3Q1M9W4;A0A3Q1LJL4	1;1;1;1;1;1;1;1;1;1;1;1	Microtubule-associated protein 4 (MAP-4) (Microtubule-associated protein U) (MAP-U)	MAP4	0	0	0	0	0	0	0	0	0	0	0	0	0	0	0	0	0	0	0	0	0	0	0	0	0	0	0	0	0	0	0	0	0	0	0	0	0	0	0	0	0	0	0	0	0	0
A0A3Q1LXK9;A0A3Q1MQG2;A0A3Q1M2E4;A0A3Q1M6Q7;A0A3Q1NIP5;A0A3Q1LJL6;A0A3Q1LVA4;E1BF59;A0A3Q1LXH1;A0A3Q1MRS3	6;6;6;6;6;6;6;6;6;6	Plectin	PLEC	15313	2147.3	37013	221720	61174	74533	51579	186800	66605	493220	14169	166970	1865.5	1972	8087.5	6396.2	11811	7173	24947	34297	9421.3	0	7416.4	18594	2	1	2	2	2	2	4	4	4	4	1	4	1	1	1	1	1	1	1	1	1	0
A0JND8;G5E593;A0A3Q1MR23;A0A3Q1MCF0;A0A3Q1M0I1;A0A3Q1ML89;A0A3Q1N2F2;A0A3Q1LJM0;A0A3Q1LPI1;A0A3Q1LXZ2;G3MW09;G3MW10	1;1;1;1;1;1;1;1;1;1;1;1	ABCC4 protein	ABCC4	0	0	0	0	0	0	0	0	0	0	0	0	5917.1	11659	69245	69712	165950	63460	0	0	0	0	0	0	0	0	0	0	0	0	0	0	0	0	0	0	2	2	2	2	2	2	0	0	0	0
A0A3Q1LJM7	2	60S ribosomal protein L7a		8891.4	3215.4	13839	37669	21307	17377	0	0	0	0	0	0	0	0	0	0	0	0	0	0	0	0	0	0	1	1	1	1	1	1	0	0	0	0	0	0	0	0	0	0	0	0	0	0	0	0
A6QLB7;A0A3Q1LJQ7;A5PKE1;A0A3Q1MG38;F1N715	10;10;2;2;2	Adenylyl cyclase-associated protein	CAP1	90533	23629	370370	1157700	556710	464630	298590	958490	441590	2583800	172580	973470	69461	40345	308460	296400	572120	261310	1315100	1803200	391800	0	360280	949290	8	6	10	10	10	10	9	9	9	9	8	9	9	9	9	9	9	9	12	12	12	0
A1L584;A0A3Q1M6J3;A5PJM0;A0A3Q1MWU2;A0A3Q1N0S3;A0A3Q1M1R1;A5PKK4;A0A3Q1NHF7;A0A3Q1M797;A0A3Q1MI77;A0A3Q1N543;A0A3Q1M5C5;A0A3Q1LJR6;A0A3Q1M0M6;A0A3Q1MEJ9	1;1;1;1;1;1;1;1;1;1;1;1;1;1;1	Muscleblind-like 2	MBNL2	11653	4473.6	91347	270460	109000	101380	27253	142250	56938	406170	15411	142150	0	0	0	0	0	0	124480	210200	32940	0	25158	98039	2	1	2	2	2	2	2	2	2	2	0	2	0	0	0	0	0	0	1	1	1	0
A7MBK3;A0A3Q1LJT8	2;2	Phosphatidylinositol-3,4,5-trisphosphate 5-phosphatase (EC 3.1.3.86)	INPP5D	15341	2703.5	42411	255300	56324	75018	0	0	0	0	0	0	7832.2	5814.5	59034	40165	123470	45721	108120	188740	34894	0	27617	88944	1	1	1	1	1	1	0	0	0	0	0	0	1	1	1	1	1	1	1	1	1	0
A0A3Q1LK49;CON__Q9TRI1;A5D7R6	1;1;1	Inter-alpha-trypsin inhibitor heavy chain H2	ITIH2	8150.2	3926	30374	190420	43959	56140	15979	71471	34821	297220	8484.7	92632	0	0	0	0	0	0	0	0	0	0	0	0	1	1	1	1	1	1	1	1	1	1	0	1	0	0	0	0	0	0	0	0	0	0
Q5E9Q4;A0A452DJD5;A0A3Q1LK58	1;1;1	Adaptin ear-binding coat-associated protein 2 (NECAP endocytosis-associated protein 2) (NECAP-2)	NECAP2	0	0	0	0	0	0	0	0	0	0	0	0	0	0	0	0	0	0	77695	113170	33841	0	22509	58081	0	0	0	0	0	0	0	0	0	0	0	0	0	0	0	0	0	0	1	1	1	0
Q28174;G3N1U2;A0A3Q1LMP2;G3MXH2;E1BMX0;A5D7R9;A0A3Q1LKB7	1;1;1;1;1;1;1	p21 ras protein	p21 ras	9110.8	1916.7	17273	49196	27843	22225	36162	117640	42836	208400	18652	93252	4946.8	2968.3	19830	13689	30440	15031	73743	121610	37151	0	22903	60121	1	1	1	1	1	1	2	2	2	2	2	2	1	1	1	1	1	1	1	1	1	0
A0A3Q1LKL0;Q3ZBH8;A0A3Q1MER0;A0A3Q1MN57;A0A3Q1MH89	2;2;1;1;1	40S ribosomal protein S20		71462	16552	146920	611140	292390	255340	77780	224120	116180	707260	20412	255980	21455	17292	85509	88208	148320	74813	528220	717940	204460	0	181320	469780	3	3	3	3	3	3	2	3	3	3	1	3	2	2	2	2	2	2	2	2	2	0
A7YWG7;A0A3Q1LKM2;F1MXG4;A0A3Q1MQR3;A0A3Q1M4B4	1;1;1;1;1	Dolichyl-phosphate-mannose--protein mannosyltransferase (EC 2.4.1.109)	TMTC4	88034	20530	228450	525590	435830	176330	0	0	0	0	0	0	46267	27877	159260	74422	251360	76356	631150	1198800	303230	0	308680	317610	1	1	1	1	1	1	0	0	0	0	0	0	1	1	1	1	1	1	1	1	1	0
A3KMV5;A0A3Q1LKR8;Q9N1X9	8;8;1	Ubiquitin-like modifier-activating enzyme 1 (EC 6.2.1.45) (Ubiquitin-activating enzyme E1)	UBA1 UBE1	143080	29047	366180	1559100	565660	592920	288620	935900	334830	2839800	137890	1021300	53680	39674	278580	277090	655440	266240	1158000	2176900	511840	0	346530	1000800	6	6	6	6	6	6	9	9	9	9	3	9	4	4	5	5	5	5	6	6	6	0
A0A3Q1LKS3;A0A3Q1NDM7;P51122	5;5;5	Acidic leucine-rich nuclear phosphoprotein 32 family member A	ANP32A	9990.1	0	26183	91332	49013	48256	481270	1016300	630510	1540900	214610	779510	67121	38970	138570	136940	177010	113260	2576500	3320300	1233700	0	1008700	2048000	2	0	3	3	3	3	6	6	6	6	6	6	3	2	3	3	3	3	10	10	10	0
O77834;A0A3Q1LKU1	4;4	Peroxiredoxin-6 (EC 1.11.1.27) (1-Cys peroxiredoxin) (1-Cys PRX) (Acidic calcium-independent phospholipase A2) (aiPLA2) (EC 3.1.1.4) (Antioxidant protein 2) (Ciliary body glutathione peroxidase) (Glutathione-dependent peroxiredoxin) (Lysophosphatidylcholine acyltransferase 5) (LPC acyltransferase 5) (LPCAT-5) (Lyso-PC acyltransferase 5) (EC 2.3.1.23) (Non-selenium glutathione peroxidase) (NSGPx) …	PRDX6 AOP2 GPX PHGPX	197100	20424	372600	935780	753470	473390	224440	735040	403630	1755900	102270	686160	88435	55886	385760	303420	513950	280660	1259300	2010900	579650	0	485010	1031700	6	3	6	6	6	6	4	4	4	4	2	4	6	6	6	6	6	6	6	6	6	0
A0A3Q1LKU3;A4FUC2;A0A3Q1LP65	1;1;1	Heteroous nuclear ribonucleoprotein U like 1	HNRNPUL1	0	0	0	0	0	0	0	0	0	0	0	0	0	0	0	0	0	0	0	0	0	0	0	0	0	0	0	0	0	0	0	0	0	0	0	0	0	0	0	0	0	0	0	0	0	0
A0A3Q1LKV8;Q0II43;F1MLV3;A0A3Q1ME81	1;1;1;1	Thioredoxin like 1	TXNL1	29359	7395.6	48990	111890	62500	53117	49225	114720	77107	194370	23873	96958	59479	44103	145590	153060	224100	133010	342780	421900	189450	0	151910	260400	1	1	1	1	1	1	1	1	1	1	1	1	3	3	3	3	3	3	2	2	2	0
A0A3Q1LKW9	1	Overexpressed in colon carcinoma 1 protein		0	0	0	0	0	0	0	0	0	0	0	0	0	0	0	0	0	0	14134	23020	2951.7	0	2512.9	5156.2	0	0	0	0	0	0	0	0	0	0	0	0	0	0	0	0	0	0	1	1	1	0
A0A3Q1LL25;Q2KJ44	1;1	Serine/threonine-protein phosphatase 2A activator (EC 5.2.1.8) (Phosphotyrosyl phosphatase activator)	PTPA	6800.9	3081.5	25152	82677	42939	29076	22481	72544	40476	199500	8665.2	67456	9491	4727	48046	45990	88340	37805	134390	183140	47835	0	31490	77161	1	1	1	1	1	1	1	1	1	1	0	1	1	1	1	1	1	1	1	1	1	0
A0A3Q1MUF0;A0A3Q1LL95;F1N2Y2;A0A3Q1LSX2;A0A3Q1MDT9	1;1;1;1;1	Collagen type V alpha 2 chain	COL5A2	0	0	0	0	0	0	0	0	0	0	0	0	0	0	0	0	0	0	75320	97883	21665	0	20973	49195	0	0	0	0	0	0	0	0	0	0	0	0	0	0	0	0	0	0	1	1	1	0
A0A3Q1LLD8	1	RING-type E3 ubiquitin transferase (EC 2.3.2.27)	RNF126	0	0	0	0	0	0	0	0	0	0	0	0	0	0	0	0	0	0	173840	143400	58884	0	36990	135240	0	0	0	0	0	0	0	0	0	0	0	0	0	0	0	0	0	0	1	1	1	0
Q2T9L8;F1MDW1;A0A3Q1LLF2	1;1;1	Methionine--tRNA ligase, cytoplasmic (EC 6.1.1.10) (Methionyl-tRNA synthetase) (MetRS)	MARS1 MARS	0	0	0	0	0	0	0	0	0	0	0	0	0	0	0	0	0	0	39284	72148	20833	0	14685	30779	0	0	0	0	0	0	0	0	0	0	0	0	0	0	0	0	0	0	1	1	1	0
A0A3Q1M7R4;A0A3Q1MQD5;A0A3Q1LLH4;E1BQ11;A0A3Q1LZ84	2;2;2;2;1	Catenin delta 1	CTNND1	0	0	0	0	0	0	0	0	0	0	0	0	0	0	0	0	0	0	71954	110110	25581	0	22531	46378	0	0	0	0	0	0	0	0	0	0	0	0	0	0	0	0	0	0	1	1	1	0
F1MXS1;A0A3Q1LLS4	2;2	E3 SUMO-protein ligase RanBP2	RANBP2	0	0	0	0	0	0	0	0	0	0	0	0	4388.8	4621.7	26047	19603	51909	18569	129220	206000	34627	0	18870	86121	0	0	0	0	0	0	0	0	0	0	0	0	1	1	1	1	1	1	1	1	1	0
A0A3Q1MF63;A0A3Q1MU97;A0A3Q1LM05;A0A3Q1LUV4;A0A3Q1MD83;E1BBZ3;A0A3Q1MBA7	1;1;1;1;1;1;1	Polyhomeotic homolog 3	PHC3	0	0	0	0	0	0	0	0	0	0	0	0	0	0	0	0	0	0	0	0	0	0	0	0	0	0	0	0	0	0	0	0	0	0	0	0	0	0	0	0	0	0	0	0	0	0
A0A3Q1M6S0;Q08DJ3;A0A3Q1LM31;A0A3Q1MKT5;A0A3Q1LSR0;A6QP83	5;5;5;4;1;1	Far upstream element binding protein 1	FUBP1	0	0	0	0	0	0	316900	952660	476700	2329200	244870	942980	46259	35491	210150	195630	409120	189010	1060500	1620500	525960	0	322020	843040	0	0	0	0	0	0	4	4	4	4	4	4	2	2	2	2	2	2	5	5	5	0
A0A3Q1LM35;F1MM79;A0JN67	1;1;1	Glutaminase (EC 3.5.1.2)	GLS	10305	0	34672	211990	77371	72785	0	0	0	0	0	0	0	0	0	0	0	0	445630	580470	91083	0	77383	286070	1	0	1	1	1	1	0	0	0	0	0	0	0	0	0	0	0	0	2	2	2	0
O62829;A0A3Q1MBU1;A0A3Q1LM49	1;1;1	Protein phosphatase 1A (EC 3.1.3.16) (Protein phosphatase 2C isoform alpha) (PP2C-alpha)	PPM1A	0	0	0	0	0	0	0	0	0	0	0	0	2804.7	1801.9	18265	14445	28192	14017	0	0	0	0	0	0	0	0	0	0	0	0	0	0	0	0	0	0	1	1	1	1	1	1	0	0	0	0
A0A3Q1LMB5;Q2KJB2;F1MIF2;A0A3Q1MCX0;A0A3Q1M481;G3X7G4;P63009;Q08DS7;Q9TS83;A0A3Q1LJX4	6;5;5;5;5;4;4;4;1;1	AP complex subunit beta	AP1B1	40683	3271.4	88514	366040	139400	135940	108570	392170	136620	1339200	54705	536730	27572	23566	176940	163920	367370	141420	190400	311850	79723	0	44933	157890	3	1	3	3	3	3	5	5	5	5	2	5	6	5	6	6	6	6	1	1	1	0
A0A3Q1MDD4;A0A3Q1NB19;A0A3Q1NKM6;A0A3Q1LMC1;A3KMY8	1;1;1;1;1	Beta-glucuronidase (EC 3.2.1.31)	GUSB	0	0	0	0	0	0	0	0	0	0	0	0	2050.3	1859	6873.9	5724.6	18504	5805.6	0	0	0	0	0	0	0	0	0	0	0	0	0	0	0	0	0	0	1	1	1	1	1	1	0	0	0	0
A6QLL8;A0A3Q1LMG1	10;10	Fructose-bisphosphate aldolase (EC 4.1.2.13)	ALDOA	529290	106330	1238800	3784900	2036000	1745100	1038000	3171400	1182600	8608400	573700	3309200	274620	157570	1003900	1070700	2081300	961220	5504500	7509200	2562900	0	1707200	4212200	12	10	13	13	13	13	14	14	14	14	7	14	7	7	8	8	8	8	16	16	16	0
A0A3Q1N476;A0A3Q1LY92;A0A3Q1LWQ3;A0A3Q1LMH6;A0A3Q1MI02;F1N3K0;A0A3Q1LPT5;A0A3Q1LWX5	2;2;2;2;2;2;2;2	Dedicator of cytokinesis 2	DOCK2	0	0	0	0	0	0	0	0	0	0	0	0	0	0	0	0	0	0	188640	307350	77590	0	51374	138580	0	0	0	0	0	0	0	0	0	0	0	0	0	0	0	0	0	0	2	2	2	0
F6QTA8;A5PK55;A0A3Q1LWL5;A0A3Q1LMM6	1;1;1;1	Parvin alpha	PARVA	0	0	0	0	0	0	0	0	0	0	0	0	5585.5	2273.8	26845	25022	50766	22459	122840	174360	52353	0	27121	86433	0	0	0	0	0	0	0	0	0	0	0	0	1	1	1	1	1	1	1	1	1	0
A0A3Q1LVW3;A0A3Q1LMR5;G3N1R8	1;1;1	MFS domain-containing protein	LOC519202	0	0	0	0	0	0	0	0	0	0	0	0	0	0	0	0	0	0	0	0	0	0	0	0	0	0	0	0	0	0	0	0	0	0	0	0	0	0	0	0	0	0	0	0	0	0
P28801;A0A3Q1LMV5;A0A452DHY4	5;5;1	Glutathione S-transferase P (EC 2.5.1.18) (GST class-pi)	GSTP1	123720	25836	351280	1067200	552880	455790	250290	1250400	434420	3285900	123370	1132200	93655	65692	538450	497180	813330	382720	1487700	2132800	350270	0	264080	1044500	10	7	10	10	10	10	10	10	9	10	1	10	6	6	6	6	6	6	8	8	7	0
A0A3Q1LMV9	1	Epiplakin 1	EPPK1	0	0	0	0	0	0	9394.5	25117	9052.7	71631	0	21119	0	0	0	0	0	0	0	0	0	0	0	0	0	0	0	0	0	0	1	1	1	1	0	1	0	0	0	0	0	0	0	0	0	0
I6Y6B2;X5F5B4;A6QPZ4;F1MN78;A0A3Q1LMW6	1;1;1;1;1	Serpin B4-like protein		9189.4	2695.3	20331	91083	103810	44210	0	0	0	0	0	0	0	0	0	0	0	0	0	0	0	0	0	0	1	1	1	1	1	1	0	0	0	0	0	0	0	0	0	0	0	0	0	0	0	0
A0A3Q1LMX0;P07514;F1N7T1;A0A3Q1N6T1;A0A3Q1LZ18	2;2;2;2;2	NADH-cytochrome b5 reductase (EC 1.6.2.2)	CYB5R3	75502	10506	163410	648980	256260	258280	57068	267090	71504	870470	45718	315380	26583	28719	170900	163240	271850	136200	700120	967360	306780	0	161620	533720	2	2	2	2	2	2	1	1	1	1	1	1	2	2	2	2	2	2	3	3	3	0
A0A3Q1LMZ8;Q3SZN0;A0A3Q1MG56;A0A3Q1MIY9;A0A3Q1MFV9;A0A3Q1MHE0;A0A3Q1N7R1;Q0VCP4;A0A3Q1LNH8;A0A3Q1LN12	4;4;4;4;4;4;1;1;1;1	Septin	SEPTIN6	53422	14644	113790	360470	188440	145890	48871	131240	30467	257770	16607	108110	12559	4742.1	98240	53886	104610	44877	239330	355410	93665	0	67676	182130	2	2	2	2	2	2	2	2	2	2	2	2	1	1	1	1	1	1	1	1	1	0
Q1JPB0;A0A3Q1LN63	2;2	Leukocyte elastase inhibitor (LEI) (Serpin B1)	SERPINB1	10639	0	12120	45405	42713	23951	33793	64438	32752	152120	15694	66448	4515	3150	15336	12977	24877	10951	126910	183610	67963	0	76373	108610	1	0	1	1	1	1	1	1	1	1	1	1	2	2	2	2	2	2	1	1	1	0
A0A3Q1MGS3;A0A3Q1MUG2;F1N101;Q8HYY4;F1MKQ9;A0A3Q1LN88;A0A3Q1M2G8;Q9BG87	1;1;1;1;1;1;1;1	Uveal autoantigen with coiled-coil domains and ankyrin repeats protein	UACA	7088.3	1561.3	19058	62696	31625	22014	0	0	0	0	0	0	0	0	0	0	0	0	0	0	0	0	0	0	1	1	1	1	1	1	0	0	0	0	0	0	0	0	0	0	0	0	0	0	0	0
A0A3Q1MUV3;A0A3Q1ML41;A0A3Q1MSX0;O46411;B1H0W4;A0A3Q1LND9;A0A452DIK1	1;1;1;1;1;1;1	Cytosolic purine 5'-nucleotidase	NT5C2	0	0	0	0	0	0	0	0	0	0	0	0	8932.2	3349.8	35316	27368	65370	24300	0	0	0	0	0	0	0	0	0	0	0	0	0	0	0	0	0	0	1	1	1	1	1	1	0	0	0	0
E1B8N6;A7YY47;A0A3Q1LNG7	10;10;10	Lamin B1	LMNB1	289870	62453	429480	952580	592520	514610	792040	1800600	919350	2979900	408000	1528600	76992	46812	203220	160200	237120	137920	2149300	2492200	1290300	0	927580	1723500	7	5	7	7	7	7	11	11	11	11	10	11	4	3	4	4	4	4	12	12	12	0
A0A3Q1LNK6;A0A3Q1M6F6;A0A3Q1LTD9;A0A3Q1LWT6;A0A3Q1MRK0;Q08DP6;A0A3Q1MA05;A0A3Q1N4C7	1;1;1;1;1;1;1;1	Rho GTPase-activating protein 10	ARHGAP10	0	0	0	0	0	0	0	9086.3	0	17707	0	5230.6	0	0	0	0	0	0	12623	13647	6099.6	0	7733.3	12527	0	0	0	0	0	0	0	1	0	1	0	1	0	0	0	0	0	0	1	1	1	0
A0A3Q1NCI5;A0A3Q1LNM8;A0A3Q1NGK0;Q5EA68;Q2KHX4;A0A452DI19	1;1;1;1;1;1	Protein transport protein Sec61 subunit alpha isoform 2	SEC61A2	7869.4	0	15520	53794	21193	18901	0	0	0	0	0	0	0	0	0	0	0	0	68344	115600	44367	0	27380	55562	1	0	1	1	1	1	0	0	0	0	0	0	0	0	0	0	0	0	1	1	1	0
A0A3Q1LNY5;A1XG22	1;1	RELA proto-onco, NF-kB subunit	RELA	0	0	0	0	0	0	0	0	0	0	0	0	0	0	0	0	0	0	38033	54687	14247	0	13730	26937	0	0	0	0	0	0	0	0	0	0	0	0	0	0	0	0	0	0	1	1	1	0
A0A3Q1LP96;A0A3Q1MH34;E1BBI8	1;1;1	Dynactin subunit 4	DCTN4	7494.7	2362.9	15242	60015	20852	24171	14920	62380	13802	99362	5726.6	40207	3482.3	5016.9	28128	21366	45139	18878	0	0	0	0	0	0	1	1	1	1	1	1	1	1	1	1	1	1	1	1	1	1	1	1	0	0	0	0
A0A3Q1LPB0	1	Leucine rich repeat containing 14B	LRRC14B	0	0	0	0	0	0	27070	73255	42894	163180	14029	47672	7282.1	5601.9	26637	15588	33770	12619	0	0	0	0	0	0	0	0	0	0	0	0	1	1	1	1	1	1	1	1	1	1	1	1	0	0	0	0
Q5E958;A0A3Q1LPB5;Q862P8;A1XED8	3;3;2;1	40S ribosomal protein S8	RPS8	8206.4	2207.5	42843	308850	103990	97199	127390	449180	178450	1437800	51386	501060	5775	6249.1	21142	18639	44511	19141	939770	1592500	364570	0	262860	743030	1	1	3	3	3	3	5	5	5	5	1	5	1	1	1	1	1	1	7	7	7	0
U3Q123;A0A3Q1LTY0;A0A3Q1LPL7;U3Q4C5;A0A3Q1LU85;A0A3Q1MDE6;E1BDB0;A0A3Q1LQ12;A0A3Q1LWK1;E1B7S3	1;1;1;1;1;1;1;1;1;1	Erythrocyte membrane protein band 4.1 like 2 (Erythrocyte membrane protein band 4.1-like 2 variant 1)	EPB41L2	0	0	0	0	0	0	68944	178340	70275	378500	35314	164380	34395	23389	127800	133840	219750	116630	370500	505440	200630	0	92901	259660	0	0	0	0	0	0	1	1	1	1	1	1	1	1	1	1	1	1	1	1	1	0
G5E6K6;F1MQ90;A0A3Q1LPM3	1;1;1	Formin binding protein 1	FNBP1	14732	2746.4	29762	97421	45330	35140	0	0	0	0	0	0	0	0	0	0	0	0	0	0	0	0	0	0	1	1	1	1	1	1	0	0	0	0	0	0	0	0	0	0	0	0	0	0	0	0
A0A3Q1LPN6;A0A3Q1M278;P62194;A0A3Q1LMS2;F1MFP1;A0A3Q1LSW3;A0A3Q1MIV9	2;2;2;1;1;1;1	26S proteasome regulatory subunit 8	PSMC5	12153	2616.1	19134	54675	23745	26247	72753	201650	88326	440060	24386	163220	12066	6519	52374	39593	87059	41484	413960	666780	188640	0	141050	302210	1	1	1	1	1	1	4	4	4	4	3	4	3	3	3	3	3	3	5	5	5	0
F1MSQ9;A5D7N8;A0A3Q1MVE5;A0A3Q1LPP7;A0A3Q1MKK7;F1MCA8	3;3;3;3;2;2	Thymopoietin	TMPO	0	0	0	0	0	0	33024	66370	36034	126090	15081	59352	6397.9	4131.4	35692	31159	61526	28195	383800	562620	159650	0	107130	260510	0	0	0	0	0	0	2	2	2	2	2	2	1	1	1	1	1	1	3	3	3	0
A0A3Q1LPQ6;Q5KR49;A0A3Q1M5C0;A0A3Q1M1V8;A0A3Q1LQX6;A0A3Q1LFZ6;A0A3Q1N0N4	8;7;6;6;6;6;5	Tropomyosin alpha-1 chain	TPM1	462610	136300	651150	1649700	2087600	1260600	867280	2691200	997500	1929800	480560	1543300	665630	137790	991840	855220	921620	752640	971950	1502600	1022100	0	868200	1097200	6	6	6	6	6	6	10	10	10	10	10	10	6	6	6	6	6	6	8	8	8	0
E1B7L8;A0A3Q1LPR4;A0A3Q1N149	1;1;1	Doublecortin domain containing 1	DCDC1	0	0	0	0	0	0	0	0	0	0	0	0	0	0	0	0	0	0	0	0	0	0	0	0	0	0	0	0	0	0	0	0	0	0	0	0	0	0	0	0	0	0	0	0	0	0
A0A3Q1LPS9;A6QQR5;A0A3Q1M1M5	1;1;1	Transmembrane protein 43	TMEM43	0	0	0	0	0	0	0	0	0	0	0	0	0	0	0	0	0	0	19363	24358	8478.6	0	7527.4	12753	0	0	0	0	0	0	0	0	0	0	0	0	0	0	0	0	0	0	1	1	1	0
A0A3Q1M0T4;Q3SYT9;A0A3Q1MDS1;A0A3Q1LPY4;A0A3Q1LX34;A0A3Q1MU31;A0A3Q1MTU9;A0A3Q1N8C6;Q17QV0	7;7;7;7;7;6;3;3;3	Poly(rC) binding protein 2	PCBP2	60224	18509	286360	1174100	432140	406660	165410	604160	1002100	1739400	60425	818310	21351	12618	87752	66940	153540	62486	281180	472020	60455	0	60027	199700	4	3	5	5	5	5	5	5	5	5	1	5	2	2	2	2	2	2	3	3	3	0
P79136-2;A0A452DI45;A0A3Q1LPZ4;P79136;A0A3Q1LR88;A0A3Q1N8A3;A0A3Q1LZP7;A0A3Q1MG13	2;2;2;2;2;1;1;1	F-actin-capping protein subunit beta (CapZ beta)	CAPZB	160140	29753	378840	1101500	505470	479210	334500	1155900	452050	2738200	190090	1089700	47460	31306	192940	179530	351950	157220	1957100	2835900	923930	0	594180	1562500	5	5	5	5	5	5	6	6	6	6	3	6	3	3	3	3	3	3	5	5	5	0
A5PKL2;A0A3Q1LQ01;Q2TBH2	1;1;1	RAS related 2 (RRAS2 protein)	RRAS2	8890.5	1706.7	13687	43601	22389	22795	37150	96763	48263	170210	16656	93282	11330	8114.4	27994	28329	46037	24365	60508	92721	28893	0	21687	55966	1	1	1	1	1	1	1	1	1	1	1	1	1	1	1	1	1	1	1	1	1	0
A0A3Q1LQ76;P48818	2;2	Very long-chain-specific acyl-CoA dehydrogenase, mitochondrial	ACADVL	64606	11378	106690	320420	164900	142040	118040	337090	126490	738170	55340	293900	56204	32475	196450	174460	351110	160050	375490	574220	209930	0	124690	317180	2	2	2	2	2	2	3	3	3	3	3	3	3	3	3	3	3	3	2	2	2	0
Q32P72;A0A3Q1LQ81;A0A3Q1MI22;A0A3Q1NJB1;CON__ENSEMBL:ENSBTAP00000031900;F1N076	1;1;1;1;1;1	CP protein	CP	26799	6771.6	65352	152290	102240	76052	14612	36352	18315	73729	8295.1	28496	17792	12251	61800	50695	79531	44499	99784	150880	50432	0	42533	85326	1	1	1	1	1	1	1	1	1	1	1	1	1	1	1	1	1	1	1	1	1	0
A1L543;A0A3Q1LQC4;Q2NKZ9	1;1;1	Carboxypeptidase (EC 3.4.16.-)	SCPEP1	0	0	0	0	0	0	16783	39817	19510	72031	6914.3	37230	3927.8	2937.3	9789.1	14239	18477	9180.8	85278	99711	40166	0	22286	76922	0	0	0	0	0	0	1	1	1	1	1	1	1	1	1	1	1	1	1	1	1	0
A0A3Q1LQE2;A0A3Q1NE22;A6QLA8;A6H7G9;A0A3Q1MBN0;F1MF15;A6QPN0	1;1;1;1;1;1;1	Tripartite motif containing 25	TRIM25	0	0	0	0	0	0	0	0	0	0	0	0	7149.7	5901.4	38355	33374	80811	31861	0	0	0	0	0	0	0	0	0	0	0	0	0	0	0	0	0	0	1	1	1	1	1	1	0	0	0	0
A0A3Q1LQG3;E1B7M6;A0A3Q1MYS3;A0A3Q1LVV4	1;1;1;1	1-phosphatidylinositol 4,5-bisphosphate phosphodiesterase (EC 3.1.4.11)	PLCB2	0	0	0	0	0	0	0	0	0	0	0	0	0	0	0	0	0	0	7954.9	11518	3951.4	0	0	5877.1	0	0	0	0	0	0	0	0	0	0	0	0	0	0	0	0	0	0	1	1	1	0
A0A3Q1MHY6;A0A3Q1MFQ3;A0A3Q1LQG9;A0A3Q1MLP5	1;1;1;1	Protocadherin related 15	PCDH15	22372	4812.2	36624	104970	55035	52528	0	0	0	0	0	0	0	0	0	0	0	0	0	0	0	0	0	0	1	1	1	1	1	1	0	0	0	0	0	0	0	0	0	0	0	0	0	0	0	0
A0A3Q1LQQ5;F1MMA0;Q0V8D5;A0A3Q1MTB9;A0A3Q1ME31;Q08E27	3;3;1;1;1;1	Interleukin enhancer binding factor 3	ILF3	36274	2635	61506	255780	103700	93277	67789	151250	55074	508800	31502	170190	18169	10942	71296	58735	118470	51494	147320	218270	65190	0	47135	99347	3	1	3	3	3	3	2	2	2	2	2	2	2	2	2	2	2	2	1	1	1	0
A0A3Q1M9J2;A2VE14;A0A3Q1LQS3	4;4;4	SUMO-activating enzyme subunit 1	SAE1	37084	9585.4	76941	191100	119250	94447	133290	383310	161140	688080	55705	310180	35270	24597	116960	110960	204770	97047	360790	567870	187620	0	147360	294640	2	1	2	2	2	2	3	3	3	3	2	3	3	3	3	3	3	3	4	4	4	0
A0A3Q1LQV8;Q2KIV7;A0A3Q1LXA8	2;2;2	Inorganic diphosphatase (EC 3.6.1.1)	PPA2	0	0	0	0	0	0	0	0	0	0	0	0	8488.3	3900.3	28698	26815	49301	23571	163540	250300	84042	0	61818	131990	0	0	0	0	0	0	0	0	0	0	0	0	1	1	1	1	1	1	2	2	2	0
A0A3Q1N9L4;A0A3Q1LQX9;A7MB24;A0A3Q1MQK6;A0A3Q1M4C1;A0A3Q1MB26	1;1;1;1;1;1	Abl interactor 1	ABI1	0	0	0	0	0	0	38136	83541	50260	169590	18410	80269	0	0	0	0	0	0	120130	172510	63479	0	51596	87966	0	0	0	0	0	0	1	1	1	1	1	1	0	0	0	0	0	0	1	1	1	0
F1MC86;A0A3Q1LR60;Q2T9U0;A0A3Q1LUN6	1;1;1;1	GMP synthase (glutamine-hydrolyzing) (EC 6.3.5.2) (Glutamine amidotransferase)	GMPS	18396	3182.5	31445	109870	37126	45210	38348	99845	69647	203460	17987	88389	0	0	0	0	0	0	93481	143060	48631	0	31319	71372	1	1	1	1	1	1	1	1	1	1	1	1	0	0	0	0	0	0	1	1	1	0
F1N301;A0A3Q1LR67	2;2	Ribosomal protein L22	RPL22	9673.8	2794.1	12356	58056	21797	18770	54087	200260	75279	547260	29717	205090	0	0	0	0	0	0	549280	818390	196260	0	165150	441950	1	1	1	1	1	1	2	2	2	2	1	2	0	0	0	0	0	0	5	5	5	0
A0A3Q1LR68;F1MGQ5;A2VE03	1;1;1	E3 ubiquitin-protein ligase (EC 2.3.2.26)	ITCH	0	0	0	0	0	0	0	0	0	0	0	0	0	0	0	0	0	0	0	0	0	0	0	0	0	0	0	0	0	0	0	0	0	0	0	0	0	0	0	0	0	0	0	0	0	0
F1N3L1;A6QPI0;A0A3Q1MLL6;A0A3Q1LRC7;E1BC59;A0A3Q1MPV7	1;1;1;1;1;1	Protein phosphatase 1 regulatory subunit	PPP1R12A	0	0	0	0	0	0	0	0	0	0	0	0	0	0	0	0	0	0	10019	12398	3893.7	0	3949.1	6177	0	0	0	0	0	0	0	0	0	0	0	0	0	0	0	0	0	0	1	1	1	0
Q08DP0;A0A3Q1LRD1;A6QPB5;F1MJS4	2;2;2;2	Phosphoglucomutase-1 (PGM 1) (EC 5.4.2.2) (Glucose phosphomutase 1)	PGM1	7575.5	2164.4	16506	54171	22627	23118	17815	51580	24300	124360	8577	47763	9712.6	6867.1	40695	35873	61397	30279	95961	111960	46834	0	25250	63357	1	1	1	1	1	1	1	1	1	1	1	1	1	1	1	1	1	1	1	1	1	0
A0A3Q1LRG2;E1B8Q6;P54228;B9UKM7;P54229;B9UKL8;P19661;A0A452DIN2;P33046;A0A3Q1MZC7;P22226	3;2;2;2;2;2;2;2;1;1;1	Cathelicidin-1	CATHL1	19246	6735.6	40108	136110	242110	93807	12219	23187	22014	77733	21743	30077	1670	0	17931	9370.5	11848	9556	169500	416650	91916	0	444350	261210	4	3	4	4	4	4	2	2	2	2	2	2	1	0	1	1	1	1	5	5	5	0
A0A3Q1LRI9;A0A3Q1NNM0;A0A3Q1M6H5;E1B7U7	1;1;1;1	Diacylglycerol kinase (DAG kinase) (EC 2.7.1.107)	DGKB	0	0	0	0	0	0	0	0	0	0	0	0	0	0	0	0	0	0	0	0	0	0	0	0	0	0	0	0	0	0	0	0	0	0	0	0	0	0	0	0	0	0	0	0	0	0
A0A3Q1LTP2;Q5NUA6;F1MKR6;A5D975;A0A3Q1LRK0;REV__Q17QZ7	1;1;1;1;1;1	Nuclear factor erythroid 2-related factor 2	NFE2L2	18017	7734.9	45077	62699	123780	54732	68957	108780	113590	223940	20536	119330	31615	7280.1	48888	65817	65759	40613	94217	123260	50582	0	78636	96676	1	1	1	1	1	1	1	1	1	1	1	1	1	1	1	1	1	1	1	1	1	0
A0A3Q1LRP5;CON__Q3KUS7;P81187	2;2;2	Complement factor B (EC 3.4.21.47) (C3/C5 convertase)	CFB	9410.9	0	32656	74586	36425	36849	37247	110060	30561	248550	9979.4	97820	0	0	0	0	0	0	150840	202940	69677	0	54557	114820	1	0	1	1	1	1	2	2	2	2	0	2	0	0	0	0	0	0	2	2	2	0
A0A3Q1M1Z0;A0A3Q1LRS3	1;1	Unc-51 like kinase 4	ULK4	0	0	0	0	0	0	0	0	0	0	0	0	0	0	0	0	0	0	0	0	0	0	0	0	0	0	0	0	0	0	0	0	0	0	0	0	0	0	0	0	0	0	0	0	0	0
A0A3Q1MP92;A0A3Q1LRT1;A0A3Q1LVH1;F1MQU4;A5D7B8	1;1;1;1;1	BCL2 associated transcription factor 1	BCLAF1	15171	3585.5	27410	64803	40413	34491	31594	56646	30041	120070	14443	76625	0	0	0	0	0	0	0	0	0	0	0	0	1	1	1	1	1	1	1	1	1	1	1	1	0	0	0	0	0	0	0	0	0	0
A0A3Q1LRT2	1	CCDC144C domain-containing protein		0	0	0	0	0	0	12216	31144	13592	62348	7645.3	18814	0	0	0	0	0	0	0	0	0	0	0	0	0	0	0	0	0	0	1	1	1	1	1	1	0	0	0	0	0	0	0	0	0	0
Q9GL30-2;A0A3Q1LRU0;Q9GL30;A0A3Q1M9S5;A0A3Q1MYV7;A0A3Q1MC02	3;3;3;3;2;2	Phospholipase B-like 1 (EC 3.1.1.-) (LAMA-like protein 1) (Lamina ancestor homolog 1) (Phospholipase B domain-containing protein 1) [Cleaved into: Phospholipase B-like 1 chain A; Phospholipase B-like 1 chain B; Phospholipase B-like 1 chain C]	PLBD1	0	0	0	0	0	0	85377	241530	142950	385020	32121	192470	0	0	0	0	0	0	103140	134530	50627	0	21824	68493	0	0	0	0	0	0	2	2	2	2	2	2	0	0	0	0	0	0	1	1	1	0
P39872;B1H0W8;A0A3Q1LRW8;Q862D2;A1XEC9	9;9;9;4;2	60S ribosomal protein L3	RPL3	175230	25310	408380	2657400	911630	965880	324500	1186300	435160	5497500	181680	1707700	88303	79056	574750	522250	1351900	556980	2120000	3810500	602460	0	520340	1667600	6	3	6	6	6	6	7	7	7	7	4	7	6	6	6	6	6	6	8	8	7	0
A0A3Q1LRY6;E1B8K6;G3MYJ0;G3X7M4;A0A3Q1NB16;A7E386;Q5JB60	19;19;11;9;8;6;4	Nucleolin	NCL	1411400	427310	2327500	5259500	3628300	3058900	3622600	8472500	5798200	14190000	2074100	7870900	459920	356160	1248000	1082400	1507300	973930	8667400	12260000	5243300	0	4642900	8089600	18	18	18	18	18	18	29	29	28	29	26	29	13	12	13	13	13	13	25	25	24	0
A0A3Q1LS03;Q2KJC5;F1N338	1;1;1	Hydroxyacyl-coenzyme A dehydrogenase, mitochondrial		25865	6082.6	97624	222670	130680	96852	0	0	0	0	0	0	15252	8362	56292	56296	100950	49448	109730	159020	30268	0	29358	77197	2	2	2	2	2	2	0	0	0	0	0	0	2	2	2	2	2	2	1	1	1	0
Q3ZCD7;A0A3Q1LS26;A0A3Q1LZT2	1;1;1	Very-long-chain enoyl-CoA reductase (EC 1.3.1.93) (Synaptic glycoprotein SC2) (Trans-2,3-enoyl-CoA reductase) (TER)	TECR GPSN2	0	0	0	0	0	0	0	0	0	0	0	0	0	0	4384.5	3864.9	8173.9	3851.8	0	0	0	0	0	0	0	0	0	0	0	0	0	0	0	0	0	0	0	0	1	1	1	1	0	0	0	0
B1P383;A0A3Q1LS31;Q24K09;A0A3Q1N2V4;A0A452DII9	1;1;1;1;1	DNA (cytosine-5)-methyltransferase 1 (EC 2.1.1.37)	Dnmt1	20000	1729.4	37025	247910	55603	73340	24418	68779	23299	203660	6263.9	69134	0	0	0	0	0	0	0	0	0	0	0	0	2	1	2	2	2	2	1	1	1	1	0	1	0	0	0	0	0	0	0	0	0	0
A0A3Q1LYI5;Q3T0T1;A0A3Q1LS46	1;1;1	Proteasome subunit beta	PSMB10	22412	3796.3	48891	171160	112160	70022	34983	118630	75393	374490	17343	137710	20456	9455.7	80743	82228	174860	71915	219630	366550	87993	0	74765	173230	1	1	1	1	1	1	1	1	1	1	0	1	1	1	1	1	1	1	1	1	1	0
A0A3Q1LS55;Q5GN72;Q3SZR3;CON__Q3SZR3	3;3;3;3	Alpha-1-acid glycoprotein	ORM1	50225	10614	92350	80565	58700	61507	228150	324330	248490	683510	92863	338350	36546	32980	43597	41622	80984	45033	216810	245910	125800	0	72150	160810	2	2	2	2	2	2	4	4	4	4	3	4	2	2	2	2	2	2	1	1	1	0
A0A3Q1LS96;A0PCH9;A0A3Q1MFA5	1;1;1	Caspase 1	CASP1	0	0	0	0	0	0	0	0	0	0	0	0	11817	5469.6	38696	40122	82933	30903	109260	112890	48181	0	35033	70383	0	0	0	0	0	0	0	0	0	0	0	0	1	1	1	1	1	1	1	1	1	0
A0A3Q1MQZ2;Q32PF2;A0A3Q1LSB6	4;4;4	ATP-citrate synthase (EC 2.3.3.8) (ATP-citrate (pro-S-)-lyase) (Citrate cleavage enzyme)	ACLY	17463	4308.4	38025	124860	64953	55351	0	0	0	0	0	0	13435	8753.2	43066	34312	69173	31551	191980	314990	76545	0	60864	141660	1	1	1	1	1	1	0	0	0	0	0	0	1	1	1	1	1	1	2	2	2	0
F6R233;A0A3Q1LZR8;Q0P5E0;A0A3Q1M894;A0A3Q1LSD8	2;2;2;2;2	Lymphocyte specific protein 1	LSP1	0	0	0	0	0	0	16495	39362	19200	75539	8223.1	35054	0	0	0	0	0	0	558340	688780	248000	0	167810	376270	0	0	0	0	0	0	1	1	1	1	1	1	0	0	0	0	0	0	4	4	4	0
F1MZU2;A0A3Q1MR04;A0A3Q1LSE5	1;1;1	Vesicle-fusing ATPase (EC 3.6.4.6)	NSF	0	0	0	0	0	0	0	0	0	0	0	0	0	0	0	0	0	0	0	0	0	0	0	0	0	0	0	0	0	0	0	0	0	0	0	0	0	0	0	0	0	0	0	0	0	0
CON__ENSEMBL:ENSBTAP00000014147;A0A3Q1M1Z4;A0A3Q1LSF0;A0A3Q1MSF6;A0A6B9SE81;A0A6B9SDY7;A0A6B9SBV8;A0A6B9SBM2;A0A3Q1LFA6;A0A3Q1MNY1;A0A3Q1MQ22;A0A3Q1MIN7	2;2;2;1;1;1;1;1;1;1;1;1	#N/A	#N/A	17999	12880	117810	243560	94822	104890	28150	161790	101860	453280	51899	192410	14545	26391	91265	90714	105140	63619	199360	818570	46522	0	86331	293480	2	2	2	2	2	2	2	2	2	2	2	2	2	2	2	2	2	2	5	5	3	0
Q76I81;A0A3Q1M0C0;A0A3Q1LSF9;A0A3Q1MK96;A0A3Q1MSH8;A0A3Q1LNV2	4;4;4;4;2;1	40S ribosomal protein S12	RPS12	58451	20380	215010	851300	393090	321520	125640	866690	427330	2379600	93079	840840	16902	19013	121700	106920	229600	98885	1835400	3235200	321230	0	435870	1416900	4	4	4	4	4	4	5	5	5	5	1	5	2	2	2	2	2	2	6	6	6	0
P68399;A0A3Q1LSG3	1;1	Casein kinase II subunit alpha (CK II alpha) (EC 2.7.11.1)	CSNK2A1 CK2A1	0	0	0	0	0	0	20183	63445	27830	118800	11176	46286	0	0	0	0	0	0	108510	144800	42131	0	24086	69557	0	0	0	0	0	0	1	1	1	1	1	1	0	0	0	0	0	0	1	1	1	0
P62157;A0A452DIM7;A0A3Q1MR28;A0A452DJ55;A0A3Q1M6C6;A0A3Q1LSI9	1;1;1;1;1;1	Calmodulin (CaM)	CALM CAM	0	0	0	0	0	0	22255	98812	56423	276640	9922.2	95121	0	0	0	0	0	0	0	0	0	0	0	0	0	0	0	0	0	0	1	1	1	1	0	1	0	0	0	0	0	0	0	0	0	0
A0A3Q1LSN0;Q3ZC00;F1MYX5	22;21;21	Lymphocyte cytosolic protein 1	LCP1	833000	220740	2011700	9341700	3422900	3611000	1932300	6901000	3071900	18643000	985730	7238700	292240	162160	1464600	1362200	3216400	1332600	9331200	13791000	3571500	0	2411300	6984900	31	24	33	33	33	33	30	30	30	30	12	30	23	24	25	25	25	25	30	30	30	0
Q5EAD6;E1BK63;A0A3Q1LST0;Q5U7H2	2;2;2;1	60S ribosomal protein L15	RPL15	13614	2145.1	24950	149780	60799	52987	10801	47142	18787	128750	9412.6	44310	5192.1	4996.2	24810	14379	36413	15155	55290	81941	21635	0	16261	40504	2	1	2	2	2	2	1	1	1	1	1	1	1	1	1	1	1	1	1	1	1	0
A0A3Q1LSZ6;Q3ZC42	2;2	S-(hydroxymethyl)glutathione dehydrogenase (EC 1.1.1.284)	ADH5	38076	10601	107390	310400	175750	141880	77647	203460	91422	360780	42774	166270	0	0	0	0	0	0	162980	245750	99241	0	65751	143660	2	2	2	2	2	2	1	1	1	1	1	1	0	0	0	0	0	0	1	1	1	0
A5D9F0;A0A3S5ZPT6;Q2HJF7;A0A3Q1LX06;A0A3Q1M9V1;A0A3Q1LT34;A0A3Q1M647	1;1;1;1;1;1;1	Calcium/calmodulin-dependent protein kinase (EC 2.7.11.17)	CAMK2D	0	0	0	0	0	0	0	0	0	0	0	0	4737.3	3779.7	26258	24141	46969	23111	0	0	0	0	0	0	0	0	0	0	0	0	0	0	0	0	0	0	1	1	1	1	1	1	0	0	0	0
A0A3Q1MRA4;F1MFJ2;A0A3Q1LT47;A0A3Q1M804;E1BN43;A0A3Q1MJY2	1;1;1;1;1;1	Ankyrin repeat domain 44	ANKRD44	0	0	0	0	0	0	0	0	0	0	0	0	0	0	0	0	0	0	61537	97568	23765	0	15307	46076	0	0	0	0	0	0	0	0	0	0	0	0	0	0	0	0	0	0	1	1	1	0
F1MX22;Q17R18;F1N468;A0A3Q1LTP0;A0A3Q1MB39	1;1;1;1;1	Adenosine kinase (AK) (EC 2.7.1.20) (Adenosine 5'-phosphotransferase)		0	0	0	0	0	0	0	0	0	0	0	0	9085.3	3651.9	29812	22413	65671	23650	107950	166800	43887	0	29400	75173	0	0	0	0	0	0	0	0	0	0	0	0	1	1	1	1	1	1	1	1	1	0
Q8MIK3;A2VDX0;Q56JV6;A0A452DJ17;A0A3Q1NES9;A0A3Q1LTQ6	1;1;1;1;1;1	TOLL-like receptor 9		0	0	0	0	0	0	0	0	0	0	0	0	12620	4127.9	62543	59207	97003	44436	0	0	0	0	0	0	0	0	0	0	0	0	0	0	0	0	0	0	1	1	1	1	1	1	0	0	0	0
A0A3Q1LV57;A0A3Q1M0D9;A0A3Q1MIX2;A0A3Q1LTZ0;A0A3Q1LY58;A0A3Q1M3E1;A0A3Q1NJB7;A0A3Q1MHQ2;E1B8L0;A0A3Q1LV78	1;1;1;1;1;1;1;1;1;1	ATP binding cassette subfamily C member 9	ABCC9	52364	11383	116760	335370	141430	148860	0	0	0	0	0	0	0	0	0	0	0	0	227830	332210	122240	0	62159	173320	1	1	1	1	1	1	0	0	0	0	0	0	0	0	0	0	0	0	1	1	1	0
F1MEQ3;A0A3Q1LTZ5;P11179;A0A3Q1MHE5	2;2;2;2	Dihydrolipoyllysine-residue succinyltransferase component of 2-oxoglutarate dehydrogenase complex, mitochondrial (EC 2.3.1.61) (E2K)	DLST	20854	2965	33673	87858	63064	45590	17135	44137	17877	108380	9233.2	38795	0	0	0	0	0	0	171400	245890	94393	0	84820	140400	1	1	1	1	1	1	1	1	1	1	1	1	0	0	0	0	0	0	2	2	2	0
A0A3Q1LU13;Q3T0Z7	2;2	Dihydropteridine reductase	QDPR	7859.3	0	14488	46211	21167	19129	5021.4	24473	0	69194	0	21657	0	0	0	0	0	0	108030	164980	32427	0	21172	73502	1	0	1	1	1	1	1	1	0	1	0	1	0	0	0	0	0	0	2	2	2	0
F1MVH9;Q3B7M0;A0A3Q1MTM8;A0A3Q1M3E0;A0A3Q1LU20;A0A3Q1MH99	2;2;2;2;2;2	Zinc finger protein 207	ZNF207	12937	2263.5	26708	117590	47188	44940	21077	57306	35555	181450	7834.3	58018	0	0	0	0	0	0	52636	94316	22019	0	18456	43594	1	1	1	1	1	1	2	2	2	2	0	2	0	0	0	0	0	0	1	1	1	0
A0A3Q1LU35;E1BE25;A0A3Q1M304;A0A3Q1LV98	8;8;8;8	Filamin C	FLNC	14152	3897.4	21789	67864	60249	33050	0	0	0	0	0	0	2385.2	2520.6	14660	10856	20947	10185	56905	91716	29635	0	18513	52399	1	1	1	1	1	1	0	0	0	0	0	0	1	1	1	1	1	1	1	1	1	0
A0A3Q1LWS5;A0A3Q1MMP8;A0A3Q1LWG7;A6QNS3;A0A3Q1MMU8;A0A3Q1LUA1	1;1;1;1;1;1	Active breakpoint cluster region-related protein	ABR	0	0	0	0	0	0	9063.9	19238	8075.9	49563	2327.5	16783	0	0	0	0	0	0	0	0	0	0	0	0	0	0	0	0	0	0	1	1	1	1	0	1	0	0	0	0	0	0	0	0	0	0
A0A6B9SBQ0;A0A6B9SCV7;G3X7I5;G3MZE0;A0A3Q1N2B9;A0A3Q1LWV8;A0A3Q1LUE9;A0A3Q1MWF5	1;1;1;1;1;1;1;1	Ig lamda chain variable region		27301	12996	97304	271500	156200	123800	52252	182910	136860	462750	52625	195710	10273	16448	52406	26389	46869	31000	101780	227280	43951	0	53711	100930	2	2	2	2	2	2	2	2	2	2	2	2	1	1	1	1	1	1	1	1	1	0
A0A3Q1LUF1;A0A3Q1MXU7;F1MYC9;Q1RMK4;E1B8K2;A0A3Q1MHK4	7;7;7;1;1;1	Spectrin beta chain	SPTBN1	61424	10257	122520	416900	218470	176520	159670	429980	300230	1050400	87044	407470	26024	24156	153380	157400	278960	127390	884870	1179400	383140	0	289600	622020	5	3	5	5	5	5	4	4	4	4	2	4	3	3	3	3	3	3	7	7	7	0
A0A3Q1LUG9;F1MKS3	3;1	Thioredoxin domain containing 5	TXNDC5	54142	18366	183630	736890	408240	324430	159640	1213500	359420	2662400	87382	903150	51550	37395	312700	279640	586470	260650	1197700	3133100	388970	0	444890	1102900	1	1	1	1	1	1	2	2	2	2	0	2	3	3	3	3	3	3	4	4	4	0
A0A3Q1MDM5;Q08DA1;A0A3Q1MFY4;F1MI32;A0A3Q1LUJ8;A0A3Q1N346;F1MR06;A2VDL6;E1B8N5;Q8HYW7;F1N1K4;F1MXW4;A0A3Q1M1C8	9;9;9;9;9;4;4;3;3;2;2;2;2	Sodium/potassium-transporting ATPase subunit alpha	ATP1A1	124060	5791.5	315820	1365500	584210	511730	166760	614520	171610	2303900	65057	694310	34956	25124	179940	192010	413180	171710	1628900	1875200	594170	0	321940	980400	8	3	8	8	8	8	8	8	8	8	2	8	4	4	4	4	4	4	8	8	8	0
A0A3Q1LUL4;M5FJW4;A6H744	1;1;1	UBC core domain-containing protein		0	0	0	0	0	0	47321	212760	58910	428840	12866	148000	0	0	0	0	0	0	0	0	0	0	0	0	0	0	0	0	0	0	2	2	2	2	0	2	0	0	0	0	0	0	0	0	0	0
A0A3Q1N552;A0A3Q1LUM5;A6H767;A0A3Q1LQC2;A0A3Q1NDU3;G3X7M5	3;3;3;2;1;1	Nucleosome assembly protein 1-like 1	LOC112441545	0	0	0	0	0	0	14136	59792	21195	142030	4210.3	44389	116000	83306	671590	524050	1028400	496590	249120	374030	97888	0	72700	190320	0	0	0	0	0	0	1	1	1	1	0	1	4	4	4	4	4	4	2	2	2	0
A0A452DJ97;A0A3Q1LVC4;A0A452DIU2;A0A3Q1N5A9;P05131;P00517;A0A3Q1LUR5;A6QNX4;A0A3Q1M8C0;E1BEN2;P05131-2;A0A452DJE2	2;2;2;2;2;2;2;2;2;2;2;2	cAMP-dependent protein kinase (EC 2.7.11.11)	PRKACB	0	0	0	0	0	0	53630	161110	60016	369920	23780	137820	0	0	0	0	0	0	227600	312490	111710	0	69128	167020	0	0	0	0	0	0	2	2	2	2	1	2	0	0	0	0	0	0	1	1	1	0
E1BAN2;A0A3Q1LUR7	1;1	Katanin p60 ATPase-containing subunit A-like 2 (Katanin p60 subunit A-like 2) (EC 5.6.1.1) (p60 katanin-like 2)	KATNAL2	90444	18547	269060	989940	343670	367360	206240	820660	271160	2233800	102700	768490	53934	39429	285790	264250	568190	250930	1407400	2478400	582560	0	368870	1214100	3	3	3	3	3	3	5	5	5	5	2	5	3	3	3	3	3	3	5	5	5	0
A0A3Q1LV36;F1MPE5;Q3B7N3	5;4;1	Importin 5	IPO5	6739.6	0	18989	64843	29009	22303	26629	79925	34397	194770	11193	67127	5640	2628.9	23639	17945	43371	18098	106680	170620	34953	0	26794	70859	1	0	1	1	1	1	2	2	2	2	1	2	1	1	2	2	2	2	2	2	2	0
A0A3Q1LV38;F1MZS3;A3KMV0	1;1;1	SET and MYND domain containing 1	SMYD1	0	0	0	0	0	0	0	0	0	0	0	0	0	0	0	0	0	0	301440	350060	131900	0	77235	143270	0	0	0	0	0	0	0	0	0	0	0	0	0	0	0	0	0	0	1	1	1	0
A0A3Q1LV82;F1MHU9	1;1	CCR4-NOT transcription complex subunit 1	CNOT1	0	0	0	0	0	0	0	0	0	0	0	0	5932.9	5454.1	40095	34704	103270	38990	0	0	0	0	0	0	0	0	0	0	0	0	0	0	0	0	0	0	1	1	1	1	1	1	0	0	0	0
A0A3Q1LV94;A0A3Q1MU95;A0A3Q1MBW7;A6QLD6	2;2;2;2	Myosin IB	MYO1B	0	0	0	0	0	0	0	0	0	0	0	0	0	0	0	0	0	0	508760	764040	182810	0	102630	361960	0	0	0	0	0	0	0	0	0	0	0	0	0	0	0	0	0	0	2	2	2	0
A0A3Q1MPB3;A0A3Q1LVA9;Q71SP7;F1N647	7;7;7;7	Fatty acid synthase (EC 1.1.1.100) (EC 1.3.1.39) (EC 2.3.1.38) (EC 2.3.1.39) (EC 2.3.1.41) (EC 2.3.1.85) (EC 3.1.2.14) (EC 4.2.1.59)	FASN	34324	4133.8	70996	368170	116530	125700	58333	186660	67910	730520	25454	244120	9230.3	6378.9	62445	57036	156400	58479	433970	626760	306210	0	244270	406310	4	1	4	4	4	4	5	5	5	5	1	5	2	2	3	3	3	3	2	2	2	0
A0A3Q1ME33;A0A3Q1N5E1;F1N6S8;A0A3Q1LVB1;A0A3Q1LZS3;A0A3Q1N0Q9	1;1;1;1;1;1	SRC kinase signaling inhibitor 1	SRCIN1	107570	36028	205930	578700	554690	346750	91966	445300	165390	591420	48484	346330	0	0	0	0	0	0	539150	857320	343380	0	320350	538100	1	1	1	1	1	1	1	1	1	1	1	1	0	0	0	0	0	0	1	1	1	0
P31976;A0A3Q1LVC7	17;17	Ezrin (Cytovillin) (Villin-2) (p81)	EZR VIL2	305980	56952	544020	1900700	1020000	803730	1278900	3676800	1687500	7389700	639000	3158500	287060	134220	1092200	962860	1820200	857240	4267100	6215900	2310700	0	1672800	3415400	9	8	9	9	9	9	18	18	18	18	12	18	8	8	8	8	8	8	18	18	18	0
Q1JPJ2;A0A3Q1LVC8;A0A452DKI9	1;1;1	Xaa-Pro aminopeptidase 1 (EC 3.4.11.9) (Aminoacylproline aminopeptidase) (Cytosolic aminopeptidase P) (Soluble aminopeptidase P) (sAmp) (X-Pro aminopeptidase 1) (X-prolyl aminopeptidase 1, soluble)	XPNPEP1	21953	4584.6	47739	175050	71622	66585	81210	256010	98565	732310	43690	249910	15521	10165	69196	79839	172670	70848	467890	654330	177270	0	106320	321360	1	1	1	1	1	1	2	2	2	2	2	2	1	1	1	1	1	1	2	2	2	0
A0A3Q1N8C9;E1BMW2;A0A3Q1LVF9;G5E675;Q0VCK5;A0A3Q1LIW3;Q1JPJ7;A0A3Q1MS92	4;4;4;2;2;2;1;1	AP-2 complex subunit alpha	AP2A1	11470	0	23722	119250	44711	38941	50001	158900	57879	499500	26808	146590	15158	12022	55298	48803	102070	47108	218860	352610	90361	0	69268	159700	1	0	1	1	1	1	2	2	2	2	2	2	1	1	1	1	1	1	3	3	3	0
E1B886;A0A3Q1LVM3	1;1	WWC family member 3	WWC3	0	0	0	0	0	0	8599.2	27389	15989	107200	2594.1	28079	0	0	0	0	0	0	0	0	0	0	0	0	0	0	0	0	0	0	1	1	1	1	0	1	0	0	0	0	0	0	0	0	0	0
A1XEA2;A1XEB9;Q862D5;Q862J4;A0A3Q1MJ65;Q862R4;Q8HZP4;O46414;B0JYQ1;A0A3Q1NGZ9;A0A3Q1LVU1;A1XEC2;A0A3Q1MNC0;I7C6B5	3;3;3;3;3;3;3;3;3;3;3;2;2;1	Ferritin	FTH1	90830	28457	193030	510620	375190	248310	92313	341830	258480	663780	49989	283970	29348	6806.5	94128	56202	108540	59423	362310	838100	300310	0	269730	429840	4	4	4	4	4	4	1	1	1	1	1	1	1	1	1	1	1	1	1	1	1	0
P02672;CON__P02672;A5PJE3;A0A3Q1LVV7;F6QND5	12;12;12;12;12	Fibrinogen alpha chain [Cleaved into: Fibrinopeptide A; Fibrinogen alpha chain]	FGA	87953	6794.2	276130	987210	659970	438960	193310	729470	291350	2309300	120180	789580	31280	32472	328910	175580	387870	179360	1589300	3323800	466760	0	503530	1312100	10	3	11	11	11	11	10	10	10	10	4	10	6	6	6	6	6	6	13	13	13	0
A0A3Q1M2B7;F1MBF0;A6QQS1;A0A3Q1LW11	4;4;4;4	Eukaryotic translation initiation factor 2A (eIF-2A)	EIF2A	0	0	0	0	0	0	25876	75828	28152	177470	13797	65726	2335.3	1539.6	7923.1	11446	20983	6905.9	306220	457430	132850	0	88420	220560	0	0	0	0	0	0	2	2	2	2	2	2	1	1	1	1	1	1	3	3	3	0
A0A3Q1LW27;Q3MHL4;A0A3Q1M2N8;A0A3Q1MBY7;A0A3Q1LYW5;A0A3Q1N3M8;A6QLP2	11;11;1;1;1;1;1	Adenosylhomocysteinase	AHCY	240050	39651	594950	2285500	973520	933580	409750	1345300	480670	4153600	183590	1879800	112210	67255	503270	486330	955900	472950	3397600	4603500	1113300	0	669360	2238900	14	10	14	14	14	14	12	12	12	12	5	12	9	9	9	9	9	9	14	14	14	0
Q3ZBZ8;A0A3Q1LW53;A0A3Q1LW78;A0A3Q1ML02;A0A3Q1MJH4	7;7;7;6;1	Stress-induced-phosphoprotein 1 (STI1) (Hsc70/Hsp90-organizing protein) (Hop)	STIP1	50423	12543	100300	237400	174530	127200	200190	588810	289670	1292600	106670	544640	31588	18264	82583	71188	102960	58058	1003800	1592500	476370	0	378860	757630	4	3	4	4	4	4	5	5	5	5	4	5	3	3	3	3	3	3	8	8	8	0
A0A3Q1M1U2;A0A3Q1LW84;Q32PI5;A5D973	3;3;3;3	Serine/threonine-protein phosphatase 2A 65 kDa regulatory subunit A alpha isoform	PPP2R1A	6420.6	2031.4	16008	35733	19389	17205	0	0	0	0	0	0	3700.1	2184.5	12007	11175	23659	9177.7	42504	59674	25454	0	14680	33235	1	1	1	1	1	1	0	0	0	0	0	0	1	1	1	1	1	1	1	1	1	0
A0A3S5ZPW7;A0A3Q1MM92;P80457;F1MUT3;A0A3Q1LW91	3;3;3;3;3	Xanthine dehydrogenase/oxidase (EC 1.17.1.4) (EC 1.17.3.2)	XDH	7951.2	2110.4	19565	125030	41772	42189	9311.5	29076	6284.5	87328	4741.3	26528	2213.2	1685.9	15905	12786	30378	15366	144230	202880	49508	0	34776	109670	1	1	1	1	1	1	1	1	1	1	1	1	1	1	1	1	1	1	2	2	2	0
A0A3Q1M1P4;A0A3Q1MI67;A0A3Q1MN44;A0A3Q1LWB7;A0A3Q1M8A4;A0A3Q1LYV7;A0A3Q1NAY2;F1N4A6	1;1;1;1;1;1;1;1	EMSY transcriptional repressor, BRCA2 interacting	EMSY	0	0	0	0	0	0	65260	279970	89564	1153200	34220	325060	0	0	0	0	0	0	446580	821290	233810	0	186380	338470	0	0	0	0	0	0	1	1	1	1	0	1	0	0	0	0	0	0	1	1	1	0
Q5MA64;A0A3Q1N8S4;Q0VCY0;A0A3Q1LWF3;F1MPR3;A0A3Q1M9U0	1;1;1;1;1;1	Atp2a2		0	0	0	0	0	0	0	0	0	0	0	0	0	0	0	0	0	0	0	0	0	0	0	0	0	0	0	0	0	0	0	0	0	0	0	0	0	0	0	0	0	0	0	0	0	0
Q2KIK0;A0A452DHZ1;A0A3Q1LWL8	1;1;1	Protein SGT1 homolog (Suppressor of G2 allele of SKP1 homolog)	SUGT1	0	0	0	0	0	0	20265	82790	24548	167160	0	54465	0	0	0	0	0	0	0	0	0	0	0	0	0	0	0	0	0	0	1	1	1	1	0	1	0	0	0	0	0	0	0	0	0	0
A0A3Q1LWM9	1	ASXL transcriptional regulator 3	ASXL3	0	0	0	0	0	0	0	0	0	0	0	0	0	0	0	0	0	0	178910	226820	72368	0	61597	138930	0	0	0	0	0	0	0	0	0	0	0	0	0	0	0	0	0	0	1	1	1	0
A0A3Q1LWP7;Q3SYR2	1;1	Protein unc-119 homolog A	UNC119	0	0	0	0	0	0	0	0	0	0	0	0	155060	41686	468100	73708	394420	210570	0	0	0	0	0	0	0	0	0	0	0	0	0	0	0	0	0	0	1	1	1	1	1	1	0	0	0	0
Q3ZC55;A0A3Q1LWS8;A0A3Q1M6W4;A0A3Q1NNJ4	4;4;3;2	Alpha-actinin-2 (Alpha-actinin skeletal muscle isoform 2) (F-actin cross-linking protein)	ACTN2	17544	2070.7	34346	134190	50014	46602	30559	104650	34253	276170	17779	104550	10070	7840.3	39011	27653	55494	24316	144990	187240	64168	0	44727	87562	1	1	1	1	1	1	1	1	1	1	1	1	1	1	1	1	1	1	1	1	1	0
A0A3Q1M5Y3;F6QIA5;Q2HJD8;A0A3Q1LWZ4	2;2;2;2	RNA binding motif protein 39	RBM39	5963.3	0	11136	36627	16241	13878	26418	70284	21811	145980	9421.4	52138	7840.9	5532.5	35209	23176	63940	24355	0	0	0	0	0	0	1	0	1	1	1	1	2	2	2	2	1	2	2	2	2	2	2	2	0	0	0	0
A0A3Q1LX49;Q3SX43;E1BGP6;A0A3Q1M964;Q17QM5;G5E5G3	1;1;1;1;1;1	Ras-related GTP-binding protein	RRAGB	0	0	0	0	0	0	0	0	0	0	0	0	1614.1	1425.2	22599	18342	43375	19146	0	0	0	0	0	0	0	0	0	0	0	0	0	0	0	0	0	0	1	1	1	1	1	1	0	0	0	0
Q3T0Y5;A0A3Q1LX83	3;3	Proteasome subunit alpha type-2	PSMA2	0	0	0	0	0	0	57362	123440	77416	291380	24096	123050	0	0	0	0	0	0	271680	333690	132180	0	33456	220830	0	0	0	0	0	0	2	2	2	2	1	2	0	0	0	0	0	0	2	2	2	0
A6H781;A0A3Q1MTI0;F1MAT9;A0A3Q1LXC4;A0A3Q1NGU4	1;1;1;1;1	KAT8 regulatory NSL complex subunit 3 (LOC618190 protein)	KANSL3 LOC618190	0	0	0	0	0	0	0	0	0	0	0	0	0	0	0	0	0	0	0	0	0	0	0	0	0	0	0	0	0	0	0	0	0	0	0	0	0	0	0	0	0	0	0	0	0	0
A0A3Q1M698;Q5E997;A0A3Q1LXG3	3;3;3	F-actin-capping protein subunit alpha	CAPZA2	0	0	0	0	0	0	19569	49636	27865	96249	4763.1	50655	0	0	0	0	0	0	78298	160300	42425	0	37453	96674	0	0	0	0	0	0	1	1	1	1	0	1	0	0	0	0	0	0	1	1	1	0
A0A3Q1LXQ4	1	Zinc finger protein 501-like		0	0	0	0	0	0	0	0	0	0	0	0	0	0	0	0	0	0	59957	102710	32222	0	17151	51708	0	0	0	0	0	0	0	0	0	0	0	0	0	0	0	0	0	0	1	1	1	0
P62998;A5PK69;A0A3Q1LXR2;A0A3Q1NEF8;A0A3Q1M7Y3;F1MNG3	3;3;3;3;3;2	Ras-related C3 botulinum toxin substrate 1 (EC 3.6.5.2) (p21-Rac1)	RAC1	5737.2	0	10336	54440	18366	16330	13879	49053	17251	218520	5183	67540	2226.6	2844.7	17988	19154	33912	14130	176330	205910	41942	0	29090	107070	1	0	1	1	1	1	2	2	2	2	0	2	1	1	1	1	1	1	3	3	3	0
Q3SYZ4;F1MTX7;A0A3Q1LXT8	3;3;3	Aspartate--tRNA ligase, cytoplasmic (EC 6.1.1.12) (Aspartyl-tRNA synthetase) (AspRS)	DARS1 DARS	9633.1	0	13599	46827	20717	18816	31855	79794	28417	167760	12596	70192	24757	6389.1	43924	38221	83622	37974	54973	88005	28513	0	23443	46508	1	0	1	1	1	1	2	2	2	2	2	2	2	2	2	2	2	2	1	1	1	0
Q3SZ59;A0A3Q1LXV7;Q3ZCJ0;G8JL02;F1MG09	2;2;1;1;1	60S ribosomal protein L36a	RPL36A	0	0	0	0	0	0	8141	28447	10454	105820	6750.2	30329	0	0	0	0	0	0	209790	355720	101500	0	86874	161740	0	0	0	0	0	0	1	1	1	1	1	1	0	0	0	0	0	0	2	2	2	0
A0A3Q1LXX9;Q28104;A0A3Q1LUR2	2;2;1	Coatomer subunit epsilon	COPE	0	0	0	0	0	0	31915	142840	59215	289400	25491	119100	0	0	0	0	0	0	0	0	0	0	0	0	0	0	0	0	0	0	2	2	2	2	2	2	0	0	0	0	0	0	0	0	0	0
A0A3Q1LXY5;A7MBI5;E1BFN6	4;4;1	Dihydropyrimidinase like 3	DPYSL3	28954	5265.5	49970	150850	57680	59242	47401	140540	55635	262650	24612	121010	27254	22247	126280	95658	183550	88406	477950	690410	210680	0	89255	350230	1	1	1	1	1	1	1	1	1	1	1	1	2	2	2	2	2	2	4	4	4	0
P19858;A0A3Q1LY19;Q2KJG0;F1MK19;E1BNS9	7;7;3;3;3	L-lactate dehydrogenase A chain (LDH-A) (EC 1.1.1.27) (LDH muscle subunit) (LDH-M)	LDHA	215440	47454	527800	2627000	889690	912910	302380	1241900	412910	4397200	134790	1455700	58992	47568	309940	259000	630890	257000	2112900	3746900	669200	0	435830	1490000	5	4	5	5	5	5	5	5	5	5	1	5	5	5	5	5	5	5	7	7	7	0
Q29RY7;A0A3Q1LY33	1;1	Fibroleukin (Fibrinogen-like protein 2)	FGL2	0	0	0	0	0	0	18586	49494	25819	97211	13912	48519	12073	10516	56677	50219	84434	40597	130080	203830	62289	0	39550	109680	0	0	0	0	0	0	1	1	1	1	1	1	1	1	1	1	1	1	1	1	1	0
Q3ZBD1;A0A3Q1LYE7;A1L528;A0A3Q1N147;G3MYN4;Q2HJH2;A0A3Q1MWA3;Q95MD9;Q1RMR4	7;7;7;7;5;5;5;1;1	RAB1A, member RAS onco family (RAB1A, member RAS oncogene family)	RAB1A	360480	69715	649130	1388700	1187900	723570	190240	459960	194150	1019800	76968	418170	158480	122020	541620	561430	834830	488890	3561100	5026000	1955000	0	1803400	3133500	7	4	7	7	7	7	8	8	8	8	6	8	5	5	5	5	5	5	10	10	10	0
A0A3Q1LYI6;Q2NL19;F1MXX0;A7E3V3;A0A3Q1MFE4	2;2;2;2;2	MICOS complex subunit MIC60 (Mitofilin)	IMMT	6142.6	1578.2	11383	35760	17872	12527	0	0	0	0	0	0	2721	2655.1	15116	14210	25395	12776	22389	33488	8846.4	0	6326.9	18876	1	1	1	1	1	1	0	0	0	0	0	0	1	1	2	2	2	2	1	1	1	0
A0A3Q1LYU3;A5PJD6	1;1	Atlastin GTPase 3	ATL3	0	0	0	0	0	0	0	0	0	0	0	0	1380.3	1956.1	6920.9	6508.9	11957	6243.2	0	0	0	0	0	0	0	0	0	0	0	0	0	0	0	0	0	0	1	1	1	1	1	1	0	0	0	0
A0A3Q1LYV9;Q3SYZ8;A0A3Q1MQS4	1;1;1	PDZ and LIM domain protein 3	PDLIM3	0	0	0	0	0	0	2715.6	13252	3551.8	18588	0	9607.3	0	0	0	0	0	0	0	0	0	0	0	0	0	0	0	0	0	0	1	1	1	1	0	1	0	0	0	0	0	0	0	0	0	0
A0A3Q1MA31;A0A3Q1LZ09;Q5EA67;Q3T052;F1MMD7;CON__Q3T052;A0A3Q1MGQ6	1;1;1;1;1;1;1	Inter-alpha-trypsin inhibitor heavy chain H4	ITIH4	0	0	0	0	0	0	0	0	0	0	0	0	0	0	0	0	0	0	85491	124310	43322	0	37890	67898	0	0	0	0	0	0	0	0	0	0	0	0	0	0	0	0	0	0	1	1	1	0
G3N337;A0A3Q1LZ31;A5D9G1;Q2KIC1;F1MJP7	1;1;1;1;1	UDP-N-acetylglucosamine pyrophosphorylase 1 like 1	UAP1L1	0	0	0	0	0	0	17596	53480	23163	125800	4650.7	40897	5876.3	2556.8	23776	18232	40412	18085	84852	127230	41876	0	29048	55584	0	0	0	0	0	0	1	1	1	1	0	1	1	1	1	1	1	1	1	1	1	0
A0A3Q1LZ47;Q2HJ65;Q1LZ92	5;5;1	Core histone macro-H2A	MACROH2A1	156360	22476	334100	1409700	662170	582690	123060	411760	146190	1088300	54239	401140	56875	44620	366580	329460	646560	307720	1751400	2267500	608240	0	400250	1105700	8	5	8	8	8	8	6	6	6	6	2	6	4	4	4	4	4	4	8	8	8	0
Q3ZC44;A0A3Q1LZD9	3;3	Heterogeneous nuclear ribonucleoprotein A/B (Heteroous nuclear ribonucleoprotein A/B)	HNRNPAB	106570	18375	224060	692230	299030	340400	376810	981900	516940	2501100	210200	1126000	10870	5728.1	35391	35913	49927	26647	895940	1335100	470330	0	365030	804850	5	3	5	5	5	5	6	6	6	6	5	6	1	1	1	1	1	1	4	4	4	0
Q862S8;Q861U5;Q3T0R1;A0A3Q1MQW8;A0A3Q1LZK3	1;1;1;1;1	40S ribosomal protein S18		16815	3994.5	21140	51497	76932	35199	0	0	0	0	0	0	6504.9	3644.5	33341	14552	39159	17188	84329	157170	43410	0	42797	77971	1	1	1	1	1	1	0	0	0	0	0	0	1	1	1	1	1	1	1	1	1	0
A0A3Q1LZL7;A0A3Q1MUY5;E1BNK6	1;1;1	Interferon-activable protein 203-like	IFI16	0	0	0	0	0	0	0	0	0	0	0	0	0	0	0	0	0	0	210400	336070	79895	0	46934	176620	0	0	0	0	0	0	0	0	0	0	0	0	0	0	0	0	0	0	1	1	1	0
A0A3Q1NA44;A0A3Q1LZN8;P02465	4;4;4	Collagen alpha-2(I) chain	COL1A2	13018	6802.4	40057	204960	50327	62767	30949	76947	70113	724700	16377	183640	0	0	0	0	0	0	243250	244910	28028	0	23583	120930	4	4	5	5	5	5	5	5	5	5	0	5	0	0	0	0	0	0	6	6	6	0
Q0V8F2;A0A3Q1LZU5;Q2HJ33	2;2;2	GTP-binding protein PTD004 (Obg-like ATPase 1)	OLA1 PTD004	0	0	0	0	0	0	0	0	0	0	0	0	16716	18024	81769	56441	102500	50460	0	0	0	0	0	0	0	0	0	0	0	0	0	0	0	0	0	0	3	3	3	3	3	3	0	0	0	0
A0A3Q1LZU8;A6QNJ8;A0A3Q1N1T6;F1N6Y1	5;5;5;5	Glucosidase II alpha subunit	GANAB	66588	9241.6	107080	385830	179270	152680	168510	410500	155410	1041400	79034	381510	34427	19206	109370	99146	180510	85450	880710	1330400	449450	0	325260	697230	2	2	2	2	2	2	3	3	3	3	2	3	2	2	2	2	2	2	5	5	5	0
A0A3Q1M037;F1MZT7;A0A3Q1N191;A0A3Q1N9S1;Q0P5L1	4;4;4;3;1	GCN1 activator of EIF2AK4	GCN1	0	0	0	0	0	0	17431	57778	22484	214410	8861.5	63389	0	0	3457.5	4314.1	7826.2	1675.6	237370	409450	88479	0	83740	177420	0	0	0	0	0	0	1	1	1	1	0	1	0	0	2	2	2	1	3	3	3	0
O97737;F1N4L1;A0A3Q1M5F2;A0A3Q1M051	1;1;1;1	Chloride-bicarbonate exchanger		0	0	0	0	0	0	0	0	0	0	0	0	0	0	0	0	0	0	125500	190080	27066	0	25795	90949	0	0	0	0	0	0	0	0	0	0	0	0	0	0	0	0	0	0	1	1	1	0
A0A3Q1MDU5;A0A3Q1M095;E1BGL3	1;1;1	Cytoplasmic polyadenylation element binding protein 3	CPEB3	0	0	0	0	0	0	0	0	0	0	0	0	0	0	0	0	0	0	0	0	0	0	0	0	0	0	0	0	0	0	0	0	0	0	0	0	0	0	0	0	0	0	0	0	0	0
Q08E18;Q9XSK7;A0A3Q1M0D3;A7E3C7;E1BHR3;Q8MJG1;F1MT65	2;2;2;1;1;1;1	HDGF protein (Hepatoma-derived growth factor)	HDGF	9451.3	2892.2	20375	72960	28756	26309	30223	87283	42672	265090	11570	81646	0	0	0	0	0	0	0	0	0	0	0	0	1	1	1	1	1	1	2	2	2	2	1	2	0	0	0	0	0	0	0	0	0	0
F1MZV1;A0A3S5ZPF0;Q5W5U3;A0A3Q1M0F0;A0A3Q1LZ02;F1MIM3;E1BME6;P27595	3;3;3;3;1;1;1;1	Hexokinase (EC 2.7.1.1)	HK1	8027.8	2495	20343	79008	38496	28829	33239	83735	25856	160810	0	67218	4172	2304.2	17155	17826	36188	13596	87818	155460	40827	0	27838	67273	1	1	1	1	1	1	1	1	1	1	0	1	1	1	1	1	1	1	1	1	1	0
G3MZE2;A0A3Q1M0G8	2;2	Non-specific serine/threonine protein kinase (EC 2.7.11.1)	PAK2	23765	7298.2	59987	160430	100670	75767	26733	85836	48198	169590	17933	73139	0	0	0	0	0	0	0	0	0	0	0	0	2	2	2	2	2	2	1	1	1	1	1	1	0	0	0	0	0	0	0	0	0	0
A0A3Q1M0K2;P63243;Q862T3	7;7;2	Receptor of-activated protein C kinase 1	RACK1	154740	33988	367280	1349500	544040	507960	105090	401000	216260	1727900	42066	552490	45985	43213	237650	195410	410000	185030	1243200	2200200	542590	0	481770	1015800	9	6	9	9	9	9	6	6	6	6	1	6	5	5	5	5	5	5	8	8	8	0
A6QPC5;A0A3Q1M0V1;Q3MHM6;F1MM34;A0A3Q1MLR1;A0A3Q1M9M0	1;1;1;1;1;1	Catenin alpha-2 (Alpha N-catenin)	CTNNA2	0	0	0	0	0	0	17175	48403	18015	89438	0	28198	0	0	0	0	0	0	0	0	0	0	0	0	0	0	0	0	0	0	1	1	1	1	0	1	0	0	0	0	0	0	0	0	0	0
A0A3Q1M0Y7;A0A3Q1MZI6;A0A3Q1MQ34;E1BKX7	13;13;13;13	Filamin B	FLNB	17358	3724.8	32085	95411	48665	43173	68513	167410	56355	528790	36397	177150	6273.1	2797.9	15415	12761	25394	11700	330630	555980	201340	0	151290	273530	2	2	2	2	2	2	4	4	4	4	2	4	1	1	1	1	1	1	6	6	6	0
A0A3Q1M119;P62261;A0A3Q1MP67	7;7;6	14-3-3 protein epsilon	YWHAE	131840	39410	300740	799850	714670	427240	379510	1556400	1087200	2388800	230230	1269800	74154	28004	194360	138100	249860	142880	1586800	2740300	632670	0	686840	1368200	7	7	8	8	8	8	10	10	10	10	7	10	4	3	4	4	4	4	10	10	10	0
Q27970;A0A3Q1M124;A0A452DJ01	2;2;2	Calpain-1 catalytic subunit (EC 3.4.22.52) (Calcium-activated neutral proteinase 1) (CANP 1) (Calpain mu-type) (Calpain-1 large subunit) (Micromolar-calpain) (muCANP)	CAPN1	15340	0	32422	129780	45989	49435	0	0	0	0	0	0	0	0	0	0	0	0	78119	113660	21851	0	15230	53425	2	0	2	2	2	2	0	0	0	0	0	0	0	0	0	0	0	0	1	1	1	0
A0A3Q1M143;Q9N285;A6QR21;A0A3S5ZPB1	1;1;1;1	Mitochondrial carrier homolog 2	MTCH2	14145	0	28551	141360	45211	52229	0	0	0	0	0	0	0	0	0	0	0	0	116170	189850	40183	0	35325	78212	1	0	1	1	1	1	0	0	0	0	0	0	0	0	0	0	0	0	1	1	1	0
A0A3Q1M155;Q3SYZ5;F1MBQ8	9;9;9	Probable ATP-dependent RNA helicase DDX5 (EC 3.6.4.13) (DEAD box protein 5)	DDX5	12638	2366.4	29421	93496	38383	41556	99605	254160	137160	822600	60710	294410	0	0	0	0	0	0	574090	858330	207510	0	160140	454040	1	1	1	1	1	1	2	2	2	2	2	2	0	0	0	0	0	0	3	3	3	0
A0A3Q1M2P3;Q0VCM4;A0A3Q1M168;A0A3Q1NA32;P79334;F1MJ28;B0JYK6;Q3B7M9;F1MU24	6;6;6;5;1;1;1;1;1	Alpha-1,4 glucan phosphorylase (EC 2.4.1.1)	PYGL	38561	5523.2	83383	278040	128660	117150	31792	109090	29198	330970	13460	107500	14346	8391.2	84618	97612	170430	77933	447350	574610	195200	0	110470	293260	2	2	2	2	2	2	2	2	2	2	0	2	1	1	1	1	1	1	4	4	4	0
A0A3Q1M177;Q17QD7;F1MMH3;A0A3Q1MTQ0;G3MY01;F1MYQ8	2;2;2;2;1;1	LUC7 like	LUC7L	0	0	0	0	0	0	53349	153640	99898	252820	35250	125710	2326.3	2033.7	9305.4	6018.6	12385	7309.3	126240	204730	78285	0	68738	109320	0	0	0	0	0	0	2	2	2	2	2	2	1	1	1	1	1	1	2	2	2	0
A5D969;F6QS28;A0A3Q1M5Q7;Q2T9P4;A0A3Q1M1D3	3;3;3;3;3	Nuclear autoantigenic sperm protein	NASP	94609	29477	156580	351150	237540	191540	231400	512020	380460	821590	131480	461960	78977	32939	166070	139400	244490	135820	649390	815270	328620	0	196860	470590	1	1	1	1	1	1	2	2	2	2	2	2	1	1	1	1	1	1	2	2	2	0
Q2TBU9;A0A3Q1M1D5;F1MSD2;A0A3Q1LTA0	3;3;3;2	RuvB-like 2 (EC 3.6.4.12)	RUVBL2	7706.3	0	14739	50688	25475	20879	25414	83508	41788	170620	13363	65031	10692	8402	44604	34505	77587	35098	262120	444870	126740	0	104590	220620	1	0	1	1	1	1	2	2	2	2	1	2	2	2	2	2	2	2	4	4	4	0
Q17R07;A0A3Q1M1H7	1;1	ADP-ribosylation factor GTPase-activating protein 3 (ARF GAP 3)	ARFGAP3	0	0	0	0	0	0	99371	137710	110860	214700	67482	142880	0	0	0	0	0	0	0	0	0	0	0	0	0	0	0	0	0	0	1	1	1	1	1	1	0	0	0	0	0	0	0	0	0	0
A0A3Q1M1K1;Q2KJG3;F1MKH6	2;2;2	Asparagine--tRNA ligase (EC 6.1.1.22)	NARS1	41980	5692	87074	403040	151980	158060	0	0	0	0	0	0	0	0	0	0	0	0	384200	627450	179400	0	91931	313160	1	1	1	1	1	1	0	0	0	0	0	0	0	0	0	0	0	0	2	2	2	0
A0A3Q1M1P9;A5PK21	1;1	Cytoskeleton-associated protein 2-like	CKAP2L	0	0	0	0	0	0	0	0	0	0	0	0	0	0	0	0	0	0	0	0	0	0	0	0	0	0	0	0	0	0	0	0	0	0	0	0	0	0	0	0	0	0	0	0	0	0
A0A3Q1M1Q3;Q1LZD9	3;3	Paraspeckle component 1	PSPC1	17873	2849.1	33262	119110	49921	49898	35397	104480	46375	218990	15684	97744	0	0	0	0	0	0	0	0	0	0	0	0	1	1	1	1	1	1	1	1	1	1	1	1	0	0	0	0	0	0	0	0	0	0
A0A3Q1M1V3	4	Kazal-like domain-containing protein	LOC100296105	96673	16369	513180	580210	1338700	584230	710080	1330700	220740	3384300	42503	1233200	124070	36260	228260	910200	605570	391830	1476000	1193900	561220	0	544990	895090	3	3	3	3	3	3	4	4	4	4	0	4	5	5	6	6	6	5	2	2	2	0
A0A3Q1M1W9;Q3T030	1;1	26S proteasome regulatory subunit 6B (26S proteasome AAA-ATPase subunit RPT3) (Proteasome 26S subunit ATPase 4)	PSMC4	0	0	0	0	0	0	47573	145360	70758	345440	16774	129790	20481	14032	107200	86365	178250	82190	119170	188970	48560	0	30729	90703	0	0	0	0	0	0	2	2	2	2	1	2	2	2	2	2	2	2	1	1	1	0
A0A3Q1MDT7;A0A3Q1M1Z1;G3X807;G3N081;P62803;G3N2B8;E1B9M9;A0A3Q1MEZ8;E1BBP7;A0A3Q1MH02;A0A3Q1LM20;A0A3Q1MJQ1;A0A452DJ35;A0A3Q1NHG3;A0A3Q1M8Q4;E1BLC2;A0A3Q1N666;A0A452DJB2;E1B7N2;G3MYX0;A0A3Q1LMV7;A0A452DJJ1;A0A3Q1MEY7;A0A3Q1MFY5;A0A452DJ40;A5D792	4;4;3;3;3;3;3;3;3;3;3;3;2;2;2;2;2;2;2;2;2;2;2;2;2;2	Histone H4		839220	457840	878420	2471400	7037700	2653800	511310	1945600	1351900	13934000	69774	4189000	102350	92509	1608200	603150	1274500	790540	11280000	16368000	1807700	2759.4	1535000	7360300	11	9	11	11	11	11	11	12	11	12	1	12	8	7	10	10	10	10	16	16	14	0
Q0P5I7;A0A3Q1MP98;A0A3Q1M200;A0A3Q1MJI4	1;1;1;1	NEDD8-activating enzyme E1 catalytic subunit (EC 6.2.1.64)	UBA3	0	0	0	0	0	0	8707	35790	6848.5	145550	0	36940	0	0	0	0	0	0	0	0	0	0	0	0	0	0	0	0	0	0	1	1	1	1	0	1	0	0	0	0	0	0	0	0	0	0
A0A3Q1M208;E1BDU8	1;1	LIM domain and actin binding 1	LIMA1	0	0	0	0	0	0	14364	45514	11140	149860	3558.8	44797	0	0	0	0	0	0	0	0	0	0	0	0	0	0	0	0	0	0	1	1	1	1	0	1	0	0	0	0	0	0	0	0	0	0
Q2KIT8;A0A3S5ZPJ7;A0A3Q1M2A1	1;1;1	GDP-L-fucose synthase (EC 1.1.1.271) (GDP-4-keto-6-deoxy-D-mannose-3,5-epimerase-4-reductase)	TSTA3	10498	0	16264	45879	28264	21652	16508	45739	16558	103800	6535.5	40120	0	0	0	0	0	0	89191	128940	42139	0	39102	65346	1	0	1	1	1	1	1	1	1	1	1	1	0	0	0	0	0	0	1	1	1	0
E1B925;A0A3Q1N3L4;A0A3Q1M2B9	1;1;1	AT-rich interaction domain 1A	ARID1A	98647	23639	130140	945910	670640	388510	86370	265180	97629	124990	61253	135860	0	0	0	0	0	0	1188000	1063400	385130	0	335620	717300	2	2	2	2	2	2	1	1	1	1	1	1	0	0	0	0	0	0	2	2	2	0
A0A3Q1M2E7;F1MBM1	1;1	HEAT repeat containing 4	HEATR4	0	0	0	0	0	0	0	0	0	0	0	0	0	0	0	0	0	0	0	0	0	0	0	0	0	0	0	0	0	0	0	0	0	0	0	0	0	0	0	0	0	0	0	0	0	0
A0A3Q1M2P9;A3KMV2;Q29RK4;A0A3Q1LND7	2;2;2;1	UV excision repair protein RAD23	RAD23A	0	0	0	0	0	0	106970	184150	150590	308240	48704	163520	0	0	0	0	0	0	204240	276410	107250	0	85654	153660	0	0	0	0	0	0	3	3	3	3	3	3	0	0	0	0	0	0	3	3	3	0
A0A3Q1M2T0;F2FB40	2;2	Mucin-2	MUC2	13468	0	19410	42779	21210	20531	0	0	0	0	0	0	12193	10613	54723	155140	139060	69624	67399	69838	36044	0	28223	49188	1	0	1	1	1	1	0	0	0	0	0	0	1	1	1	1	1	1	1	1	1	0
A0A3Q1N703;P79134;A0A3Q1M318	10;10;10	Annexin	ANXA6	206730	39683	466960	1748000	875800	752310	271190	1012100	335620	2354000	127180	876920	127080	90685	639380	641540	957580	502760	4201400	5897600	1382700	0	1020200	2991400	7	5	7	7	7	7	6	6	6	6	3	6	6	6	7	7	7	7	13	13	13	0
A7E355;A0A3Q1M326;F1MCT8;A0A3Q1MI86;A3KMV6;A0A3Q1NB36	4;4;4;3;3;3	SYNCRIP protein	SYNCRIP	161100	48370	414260	1630100	861990	686870	308450	1053700	514550	2833100	193610	1066500	122190	73975	678780	565340	1116800	517090	2023300	3021200	639700	0	571240	1463600	6	6	6	6	6	6	7	7	7	7	5	7	6	6	6	6	6	6	6	6	6	0
A0A3Q1M338;A4FV08;A1L5B3;Q17QL1;A0A3Q1LKG9;A0A452DIC9	2;2;2;1;1;1	Glucosamine-6-phosphate isomerase (EC 3.5.99.6) (Glucosamine-6-phosphate deaminase)	GNPDA1	0	0	0	0	0	0	22605	60957	26430	118450	8070.2	57084	0	0	0	0	0	0	49007	90079	17651	0	11928	39853	0	0	0	0	0	0	1	1	1	1	1	1	0	0	0	0	0	0	1	1	1	0
Q3T0F5;F1MJQ1;A0A3Q1M3K7;A0A3Q1M3F1;A0A3Q1LUM6	4;4;4;3;3	Ras-related protein Rab-7a (EC 3.6.5.2)	RAB7A RAB7	54540	6165	99170	339090	179710	137700	204820	673100	282790	1655100	94478	614790	32915	25409	147810	127570	242820	113460	1196500	1878400	545190	0	396270	937310	3	1	3	3	3	3	6	6	6	6	3	6	3	3	3	3	3	3	6	6	6	0
Q27966-2;Q27966-3;A0A3Q1M3N4;Q27966;A0A3Q1MHV1;A0A452DJY5	2;2;2;2;2;2	Unconventional myosin-Ic (Myosin I beta) (MMI-beta) (MMIb)	MYO1C	0	0	0	0	0	0	0	0	0	0	0	0	0	0	0	0	0	0	305740	460870	101520	0	66096	202080	0	0	0	0	0	0	0	0	0	0	0	0	0	0	0	0	0	0	2	2	2	0
A0A3Q1M3Q7;Q29RV1;F1MEN8;Q6KDN4	7;7;7;1	Protein disulfide-isomerase A4 (EC 5.3.4.1) (Endoplasmic reticulum resident protein 72)	PDIA4	400390	95733	834710	2038000	1725700	1114500	453920	1430500	604930	3075300	311470	1321700	104360	87747	355290	332250	503310	291720	1951100	3392900	994560	0	1190900	1860200	11	11	11	11	11	11	8	8	8	8	6	8	5	5	5	5	5	5	8	8	8	0
F1MIH2;F1MBT8;A6QNM0;Q6Q137;A0A3Q1M3S4;Q6Q140	3;3;3;3;3;1	Septin	SEPTIN7	0	0	0	0	0	0	0	0	0	0	0	0	2447	2076.2	10131	7478.7	14865	5732.4	183760	293380	64578	0	43415	122790	0	0	0	0	0	0	0	0	0	0	0	0	1	1	1	1	1	1	2	2	2	0
Q56K10;A0A3Q1M3W4	2;2	40S ribosomal protein S15	RPS15	0	0	0	0	0	0	23272	84675	32991	195990	2962.8	81369	1373.9	0	5841.3	2356.5	6190.9	2261.4	341690	603590	189590	0	198290	317510	0	0	0	0	0	0	2	2	2	2	1	2	1	0	1	1	1	1	3	3	3	0
A0A3Q1M3Z5;F1MMR6;P80209;Q9BGU5;A1YZD1;G5E5A7;F2FB42	10;10;9;8;2;1;1	Cathepsin D (EC 3.4.23.5)	CTSD	639920	196610	1159100	2705900	1205700	1281700	1499900	2971300	1790400	5250600	694860	2623400	326280	212990	855840	743530	1454700	731070	7194400	8584600	3430500	0	2154900	5191100	19	17	20	20	20	20	19	19	19	19	16	19	13	11	13	13	13	13	26	26	26	0
A0A3Q1M973;A0A3Q1MFZ6;G1K134;Q2KIH6;Q58DW4;Q17QN3;A0A3Q1M489	1;1;1;1;1;1;1	Sm domain-containing protein		0	0	0	0	0	0	121070	416120	284880	927200	73610	367860	69105	36305	290030	245160	401390	219210	488850	927490	256070	0	202440	436560	0	0	0	0	0	0	1	1	1	1	1	1	1	1	1	1	1	1	1	1	1	0
A0A3Q1M4K3;P63048;P62992;P0CG53;P0CH28;A0A3Q1MYD8;Q9TRK4;A0A3Q1LU30	4;4;4;4;4;2;1;1	Ubiquitin-like domain-containing protein	LOC101902760	464490	161030	800870	1993500	1835500	1255500	770580	1022400	1513900	1869000	331050	1312300	159730	84547	333820	343220	296880	252030	1229500	1292800	976080	0	854760	1110600	6	5	6	6	6	6	6	6	6	6	5	6	2	2	2	2	2	2	3	3	3	0
A0A3Q1M4K6;B8Y9T0;B8Y9S9;P07589;G5E5A8;G5E5B0;G5E5A9;A0A3Q1NHX9	5;5;5;5;5;5;5;4	Fibronectin	FN1	24651	4154.4	52332	170920	79664	72195	14716	37079	13578	81983	3345.8	32071	0	0	0	0	0	0	553120	769980	247220	0	177650	417480	2	2	2	2	2	2	1	1	1	1	0	1	0	0	0	0	0	0	7	7	7	0
A0A3Q1M4M4;P13619;A0A3Q1MP66	1;1;1	ATP synthase subunit b	ATP5PB	8341.3	2295.9	15999	50641	29819	18233	0	0	0	0	0	0	0	0	0	0	0	0	62131	101440	28396	0	20890	44220	1	1	1	1	1	1	0	0	0	0	0	0	0	0	0	0	0	0	1	1	1	0
Q3MHM7;A0A3Q1M4X0;A0A3Q1M9I9;E1BFM3	3;3;3;1	60S ribosomal protein L35	RPL35	57186	20626	49149	143790	404800	139730	52380	319700	289180	1124700	44723	386390	20261	14264	244680	44865	156110	96557	131900	459380	67964	0	124400	176670	3	2	3	3	3	3	3	3	3	3	1	3	2	2	3	3	3	3	2	2	2	0
A5D9E5;A5D9F1;F1MYP4;A0A3Q1M504;Q0VCQ1;Q0VCQ1-2;F1N053	1;1;1;1;1;1;1	C-terminal binding protein 2	CTBP2	14335	2506.4	28747	85818	36675	35974	34164	112320	44396	267420	19729	98234	6564.7	6029.1	23154	21657	49194	21284	0	0	0	0	0	0	1	1	1	1	1	1	1	1	1	1	1	1	1	1	1	1	1	1	0	0	0	0
A0A3Q1MEY0;A0A3Q1M5K6;Q9GK49;Q8SQB9;Q0PDN5;P80747	1;1;1;1;1;1	Integrin beta	ITGB5	0	0	0	0	0	0	0	0	0	0	0	0	9153.4	6460	32597	30979	42634	22007	0	0	0	0	0	0	0	0	0	0	0	0	0	0	0	0	0	0	1	1	1	1	1	1	0	0	0	0
Q24M91;Q862C5;Q3ZCF7;Q1RMX2;A0A3Q1M5N0	1;1;1;1;1	E2 ubiquitin conjugating enzyme UbcH5B	UBCH5B	4842.4	1987.3	10815	60869	17355	23481	0	0	0	0	0	0	0	0	0	0	0	0	35376	64534	12456	0	15416	32519	1	1	1	1	1	1	0	0	0	0	0	0	0	0	0	0	0	0	1	1	1	0
Q3T0L2;A0A3Q1M5Q1	2;2	Endoplasmic reticulum resident protein 44 (ER protein 44) (ERp44) (Thioredoxin domain-containing protein 4)	ERP44 TXNDC4	44938	7725.6	82417	216410	150920	123140	52241	165870	58515	350160	28654	148210	5711.3	2580.9	21417	14582	28438	12324	185440	286910	118060	0	97888	180740	3	3	3	3	3	3	2	2	2	2	2	2	1	1	1	1	1	1	1	1	1	0
Q5E9B1;B0JYN3;A0A3Q1M5R4;A0A3Q1M4R3;Q3T056	11;11;11;5;1	L-lactate dehydrogenase B chain (LDH-B) (EC 1.1.1.27)	LDHB	359680	52004	802500	3789300	1372600	1340800	1103100	3205900	1260000	8557400	437920	3150700	231260	180210	1200800	1352900	2796200	1201400	5486000	7875200	1930300	0	1418500	3960500	15	11	16	16	16	16	15	15	15	15	8	15	11	12	12	12	12	12	19	19	19	0
Q3ZBU5;A0A3Q1M5R8;A0A3Q1MRK2;G3MWK4	2;2;1;1	FUS interacting protein (Serine/arginine-rich) 1 (Serine and arginine rich splicing factor 10)	SRSF10 FUSIP1	0	0	0	0	0	0	6559.8	16966	5963.3	44842	0	13867	0	0	0	0	0	0	245600	393950	83717	0	59524	165820	0	0	0	0	0	0	1	1	1	1	0	1	0	0	0	0	0	0	2	2	2	0
A7Z082;A0A3Q1M6T5;F6QIB4;A4FUB9;A0A3Q1NHX1;A0A3Q1M5U2;F1MQG6	1;1;1;1;1;1;1	ACIN1 protein	ACIN1	7773.3	1896.3	9612.9	37281	16434	16482	0	0	0	0	0	0	0	0	0	0	0	0	42295	73553	24495	0	18764	32187	1	1	1	1	1	1	0	0	0	0	0	0	0	0	0	0	0	0	1	1	1	0
A0A3Q1MUR2;A0A3Q1M667	2;2	Ig-like domain-containing protein		5757.5	3830.7	24949	150900	26615	40554	11294	55622	21685	208180	3677.1	69472	0	0	0	0	0	0	82829	106780	21593	0	15924	60067	1	1	1	1	1	1	1	1	1	1	0	1	0	0	0	0	0	0	1	1	1	0
Q1P9Q3;A0A3Q1M6K6;P20004	6;6;6	Aconitate hydratase, mitochondrial (Aconitase) (EC 4.2.1.3)	ACO2	33830	2654	78642	292320	108120	109620	71834	211980	68899	608530	21380	194900	41968	32366	220250	208410	467250	191640	163890	243920	41151	0	32717	113740	2	1	2	2	2	2	4	4	4	4	1	4	4	3	4	4	4	4	2	2	2	0
Q01321;A0A3Q1M6L2	1;1	Cytochrome c oxidase subunit NDUFA4 (Complex I-MLRQ) (CI-MLRQ) (NADH-ubiquinone oxidoreductase MLRQ subunit)	NDUFA4	0	0	0	0	0	0	26961	76891	47178	180010	9890.7	71513	0	0	0	0	0	0	295280	370000	127460	0	114370	219820	0	0	0	0	0	0	1	1	1	1	1	1	0	0	0	0	0	0	2	2	2	0
A0A3Q1M6L8	1	Peptidase_M14 domain-containing protein		0	0	0	0	0	0	102590	161740	99804	213980	31250	111080	0	0	0	0	0	0	335070	518580	330320	0	266320	348280	0	0	0	0	0	0	1	1	1	1	1	1	0	0	0	0	0	0	1	1	1	0
A0A3Q1M6N7;Q3SZH7	3;3	Leukotriene A(4) hydrolase (LTA-4 hydrolase) (EC 3.3.2.6)	LTA4H	36292	5767.6	65888	140850	73692	73014	45951	144090	58823	367780	21241	132570	0	0	0	0	0	0	166800	179470	95150	0	55984	124900	1	1	1	1	1	1	2	2	2	2	1	2	0	0	0	0	0	0	1	1	1	0
A0A3Q1M6R4	1	Raftlin		0	0	0	0	0	0	0	0	0	0	0	0	0	0	0	0	0	0	46281	71824	24244	0	20974	37954	0	0	0	0	0	0	0	0	0	0	0	0	0	0	0	0	0	0	1	1	1	0
Q2KIS8;F1MZ00;A0A3Q1M6V4;A0A3Q1MM18	1;1;1;1	Small nuclear ribonucleoprotein Sm D3 (Sm-D3) (snRNP core protein D3)	SNRPD3	0	0	0	0	0	0	0	0	0	0	0	0	109590	90934	308490	307420	343450	244530	0	0	0	0	0	0	0	0	0	0	0	0	0	0	0	0	0	0	2	2	2	2	2	2	0	0	0	0
F1N7F3;E0AE18;A0A3Q1M731;A0A3Q1MHB0	1;1;1;1	Receptor protein-tyrosine kinase (EC 2.7.10.1)	EGFR	113450	21892	249920	425730	391930	284050	324150	866410	453070	1404100	184280	711830	0	0	0	0	0	0	1010500	1546200	745810	0	558280	948200	1	1	1	1	1	1	1	1	1	1	1	1	0	0	0	0	0	0	2	2	2	0
A0A3Q1M7H7;Q2HJH1	1;1	Aspartyl aminopeptidase (EC 3.4.11.21)	DNPEP	14487	2065	36853	130200	46547	47003	0	0	0	0	0	0	3713.3	3073.6	20234	16674	36618	16241	70688	114900	26202	0	17925	43266	1	1	1	1	1	1	0	0	0	0	0	0	1	1	1	1	1	1	1	1	1	0
P23004;A0A3Q1MCJ8;A0A3Q1M7H9	4;4;4	Cytochrome b-c1 complex subunit 2, mitochondrial (Complex III subunit 2) (Core protein II) (Ubiquinol-cytochrome-c reductase complex core protein 2)	UQCRC2	64385	13918	116610	224890	199190	126460	113910	320440	165110	620600	59346	291120	17669	12704	55360	56050	81207	41614	198350	303970	118870	0	104180	171810	3	2	3	3	3	3	3	3	3	3	3	3	2	2	2	2	2	2	2	2	2	0
Q148J4;A0A3Q1M7J6;E1BC58;A0A3Q1MJU0;A0A3Q1MHX8	4;4;4;3;3	RAB2A, member RAS onco family (RAB2A, member RAS oncogene family)	RAB2A	20209	3764.8	40520	81581	55005	41060	20528	51744	21337	93459	7798.9	42547	0	0	0	0	0	0	478220	722410	234860	0	187460	374780	1	1	1	1	1	1	1	1	1	1	1	1	0	0	0	0	0	0	4	4	4	0
Q2KIZ2;A0A3Q1MD78;F1MYW7;A0A3Q1M7Q7	1;1;1;1	Histocompatibility (Minor) 13	HM13	0	0	0	0	0	0	0	0	0	0	0	0	0	0	0	0	0	0	339280	501690	142960	0	91505	242040	0	0	0	0	0	0	0	0	0	0	0	0	0	0	0	0	0	0	1	1	1	0
P98133;A0A3Q1M7S1;A0A3Q1M3V3	3;3;2	Fibrillin-1 (MP340) [Cleaved into: Asprosin]	FBN1	0	0	0	0	0	0	38240	104200	38668	561090	9216.7	158340	0	0	0	0	0	0	185350	237970	41399	0	28681	114350	0	0	0	0	0	0	2	2	2	2	0	2	0	0	0	0	0	0	1	1	1	0
Q0IIA3;A0A3Q1M7S5;F6QQY9	2;2;2	Sorcin	SRI	36667	7959.8	78572	279620	165420	118560	0	0	0	0	0	0	0	0	0	0	0	0	573730	905810	247230	0	191500	440930	2	2	2	2	2	2	0	0	0	0	0	0	0	0	0	0	0	0	4	4	4	0
Q3T127;A1A4K8;A0A3Q1M895;A0A3Q1MQV6	1;1;1;1	Splicing factor U2AF 26 kDa subunit (U2 small nuclear RNA auxiliary factor 1-like protein 4) (U2AF1-like 4)	U2AF1L4	0	0	0	0	0	0	15244	75975	23433	272060	8885.4	87425	5543.5	6127	69543	68086	182400	65646	0	0	0	0	0	0	0	0	0	0	0	0	1	1	1	1	0	1	2	2	2	2	2	2	0	0	0	0
A0A3Q1M8G2;A7MB60	1;1	Tetratricopeptide repeat domain 21B	TTC21B	0	0	0	0	0	0	43595	189130	89539	472200	52737	178680	9782.9	11026	75832	65812	119230	54659	754710	946690	263610	0	152550	498530	0	0	0	0	0	0	1	1	1	1	1	1	1	1	1	1	1	1	2	2	2	0
P13135;A0A3Q1M8H9;A0A3Q1MIY3	3;3;2	Calpain small subunit 1 (CSS1) (Calcium-activated neutral proteinase small subunit) (CANP small subunit) (Calcium-dependent protease small subunit) (CDPS) (Calcium-dependent protease small subunit 1) (Calpain regulatory subunit)	CAPNS1 CAPN4	0	0	0	0	0	0	61429	155800	97560	278050	24752	129640	21772	12900	88490	94553	155440	70576	27077	32380	10212	0	6480.1	19299	0	0	0	0	0	0	1	1	1	1	1	1	2	2	2	2	2	2	1	1	1	0
P07107;A0A3Q1M8I0	1;1	Acyl-CoA-binding protein (ACBP) (Diazepam-binding inhibitor) (DBI) (Endozepine) (EP)	DBI	0	0	0	0	0	0	13387	56157	35714	200170	0	75935	0	0	0	0	0	0	195480	389850	54649	0	45876	163080	0	0	0	0	0	0	1	1	1	1	0	1	0	0	0	0	0	0	2	2	2	0
A5D9H5;A6H6Y0;A0A3Q1M8I4	7;7;7	Heterogeneous nuclear ribonucleoprotein D (Heteroous nuclear ribonucleoprotein D)	HNRNPD HNRPD	152490	26439	328770	1041900	419730	430860	346450	1245900	544950	3335800	210130	1228200	103810	88287	580790	609480	1064900	484120	2025000	2662800	868250	0	578620	1628500	8	4	8	8	8	8	10	10	10	10	7	10	11	11	12	12	12	12	10	10	10	0
E1BFQ6;A0A3Q1M8K4	1;1	Integrin subunit alpha 6	ITGA6	0	0	0	0	0	0	0	0	0	0	0	0	3470.1	2621.2	16290	14238	23582	12713	0	0	0	0	0	0	0	0	0	0	0	0	0	0	0	0	0	0	1	1	1	1	1	1	0	0	0	0
A0A3Q1M8M3;A0A3Q1MC16;E1BCI6	1;1;1	Reversion inducing cysteine rich protein with kazal motifs	RECK	0	0	0	0	0	0	0	0	0	0	0	0	0	0	0	0	0	0	0	0	0	0	0	0	0	0	0	0	0	0	0	0	0	0	0	0	0	0	0	0	0	0	0	0	0	0
A0A3Q1M8X4	1	Olfactory receptor		0	0	0	0	0	0	39994	101880	41865	239860	34830	57665	0	0	0	0	0	0	0	0	0	0	0	0	0	0	0	0	0	0	1	1	1	1	1	1	0	0	0	0	0	0	0	0	0	0
A0A3Q1M909;P54149;A0A3Q1N5G3	1;1;1	Peptide-methionine (S)-S-oxide reductase (EC 1.8.4.11) (Peptide-methionine (S)-S-oxide reductase)	MSRA	4135.9	0	7764.2	30802	11200	13074	0	0	0	0	0	0	0	0	0	0	0	0	0	0	0	0	0	0	1	0	1	1	1	1	0	0	0	0	0	0	0	0	0	0	0	0	0	0	0	0
A0A3Q1M913;F1N4K1	1;1	Phosphoribosylformylglycinamidine synthase (EC 6.3.5.3) (Formylglycinamide ribonucleotide amidotransferase) (Formylglycinamide ribotide amidotransferase)	PFAS	0	0	0	0	0	0	0	0	0	0	0	0	0	0	0	0	0	0	123000	237590	45422	0	29548	100730	0	0	0	0	0	0	0	0	0	0	0	0	0	0	0	0	0	0	1	1	1	0
A0A3Q1N1C0;A0A3Q1M917;Q32PG1	1;1;1	AP-3 complex subunit beta	AP3B1	0	0	0	0	0	0	0	0	0	0	0	0	3117.5	2235.5	14833	11973	31498	10736	0	0	0	0	0	0	0	0	0	0	0	0	0	0	0	0	0	0	1	1	1	1	1	1	0	0	0	0
A0A3Q1M9G8;P61955;A0A3Q1M927;Q17QV3	1;1;1;1	Ubiquitin-like domain-containing protein		0	0	0	0	0	0	205110	624090	265110	1028700	109190	457500	6876.4	2414.9	15571	14998	23913	11427	114010	146260	60126	0	48880	92876	0	0	0	0	0	0	4	4	4	4	4	4	1	1	1	1	1	1	2	2	2	0
A0A3Q1M930;E1B748;A0A3Q1MBP1;A0A3Q1MJM1	4;4;4;4	Hypoxia up-regulated 1	HYOU1	21878	4021.8	27901	63359	80186	41055	55532	128570	60386	285610	30275	120200	26617	17381	83865	83989	79613	57884	275580	410340	152820	0	190910	232340	1	1	1	1	1	1	1	1	1	1	1	1	1	1	1	1	1	1	2	2	2	0
Q8WN55;A0A3Q1M994;A8YXY5;F1MPG6;A0A3Q1LLD4;A0A3Q1M6R8	7;7;6;3;3;1	Polypyrimidine tract-binding protein 1 (PTB)	PTBP1	119510	35765	230060	677600	552910	342320	655410	1941600	1026600	3931800	238730	1767300	215540	105590	769100	715750	1390800	675310	2226000	3844200	1054700	0	996270	1951400	5	5	5	5	5	5	10	10	10	10	2	10	7	7	7	7	7	7	7	7	7	0
Q0QEV5;Q5E973;A0A452DIR2;A0A3Q1M9B3;A0A3Q1MH44	3;3;3;3;3	Ribosomal protein L18	RPL18	0	0	0	0	0	0	37684	133870	72355	443830	6832.4	130260	4082.2	7638.7	57324	50988	112520	43997	441090	793520	140270	0	112100	345660	0	0	0	0	0	0	2	2	2	2	1	2	1	1	2	2	2	2	5	5	5	0
F1MNT1;A0A3Q1M9F3	3;3	Nucleoporin 155	NUP155	0	0	0	0	0	0	14399	45051	16461	119970	4865.1	44817	0	0	0	0	0	0	180480	263220	54398	0	49587	354010	0	0	0	0	0	0	1	1	1	1	0	1	0	0	0	0	0	0	2	2	2	0
A0A3Q1M9I1;Q08DI5	1;1	Ras-related protein Rap-2c	RAP2C	0	0	0	0	0	0	0	0	0	0	0	0	0	0	0	0	0	0	0	0	0	0	0	0	0	0	0	0	0	0	0	0	0	0	0	0	0	0	0	0	0	0	0	0	0	0
Q3SZF2;A0A3Q1M9Q8;A0A3Q1LV05;A0A3Q1MQE0	3;3;2;2	ADP-ribosylation factor 4	ARF4	0	0	0	0	0	0	23998	116140	30438	335170	14212	95333	7035.2	7245	81276	77252	137670	65761	0	0	0	0	0	0	0	0	0	0	0	0	2	2	2	2	0	2	1	2	2	2	2	2	0	0	0	0
A0A3Q1ME58;Q5E9E0;A0A3Q1M9R6;Q3MHZ8;F1MZ12;REV__F1MRV0;REV__E1BP38;REV__A0A3Q1LSV4	3;3;3;3;3;1;1;1	Galectin	LGALS9	67521	11333	87304	204330	135360	107190	94618	176360	85153	327960	25718	168080	20846	10124	35883	40706	54766	30076	561180	642470	292630	0	251910	451760	4	4	4	4	4	4	3	3	3	3	2	3	2	3	3	3	3	3	4	4	4	0
A0A3Q1MA43	1	Interferon induced transmembrane protein 1 (9-27)	IFITM1	0	0	0	0	0	0	0	0	0	0	0	0	0	0	0	0	0	0	126590	202430	11612	0	10868	47245	0	0	0	0	0	0	0	0	0	0	0	0	0	0	0	0	0	0	1	1	0	0
Q3SYW6;A0A3Q1MA60	2;2	Eukaryotic translation initiation factor 3 subunit C (eIF3c) (Eukaryotic translation initiation factor 3 subunit 8) (eIF3 p110)	EIF3C EIF3S8	10919	1836.6	19352	80103	37742	31727	35543	100420	39227	286000	16590	97910	9503.2	5134.5	52573	37521	101710	37317	237690	413030	92465	0	57357	185770	1	1	1	1	1	1	2	2	2	2	1	2	1	1	1	1	1	1	2	2	2	0
A0A3Q1MAB6;E1B8Q8	1;1	Exportin-T (Exportin(tRNA)) (tRNA exportin)	XPOT	0	0	0	0	0	0	0	0	0	0	0	0	0	0	0	0	0	0	0	0	0	0	0	0	0	0	0	0	0	0	0	0	0	0	0	0	0	0	0	0	0	0	0	0	0	0
A0A3Q1MAF9;Q1RMI4;Q32PJ5	7;6;3	AIG1-type G domain-containing protein	LOC768255	42286	5051.9	77406	253730	181430	115030	53765	146070	59441	430150	15031	141840	98616	26470	343870	494450	874190	374040	1424200	697720	382200	0	190200	651570	4	1	4	4	4	4	3	3	3	3	1	3	7	4	7	7	7	7	6	6	6	0
A0A3Q1MAI4;Q9BGI2;A0A452DI43;A0A3Q1LW10	3;3;3;2	Peroxiredoxin-4	PRDX4	105860	17894	180110	414340	242910	210320	147080	387690	198450	810000	75904	347630	11481	7425.5	39262	31387	64180	27950	573150	745410	291380	0	226730	451840	3	3	3	3	3	3	3	3	3	3	3	3	1	1	1	1	1	1	3	3	3	0
A0A3Q1MAJ0;Q58DA7;F1ML12	1;1;1	Glutaredoxin-3	GLRX3	0	0	0	0	0	0	0	0	0	0	0	0	0	0	9208.2	6719.1	12331	6041.9	0	0	0	0	0	0	0	0	0	0	0	0	0	0	0	0	0	0	0	0	1	1	1	1	0	0	0	0
V9GZC7;A0A3Q1MAT3;Q32KL5;F1N5N2	1;1;1;1	Transposase		19244	4327.1	46130	128920	68711	57927	0	0	0	0	0	0	0	0	0	0	0	0	0	0	0	0	0	0	1	1	1	1	1	1	0	0	0	0	0	0	0	0	0	0	0	0	0	0	0	0
Q08E20;A0A3Q1MAU7	3;3	S-formylglutathione hydrolase (FGH) (EC 3.1.2.12) (Esterase D)	ESD	53806	9335.3	105310	321800	145780	139250	27482	87059	29908	190100	13578	75163	47008	30541	149870	156390	249860	113770	302630	452630	144410	0	96464	225250	4	3	4	4	4	4	1	1	1	1	1	1	4	4	4	4	4	4	2	2	2	0
F1MN84;P79098;A0A3Q1MB09	2;2;2	Aminopeptidase (EC 3.4.11.-)	ANPEP	0	0	0	0	0	0	70071	145340	48967	264830	16436	112080	21720	13174	44813	77181	131430	58541	571840	489370	240020	0	66262	316620	0	0	0	0	0	0	2	2	2	2	1	2	3	3	3	3	3	3	3	3	3	0
A0A3Q1MB35;Q32LM2	2;2	Small glutamine-rich tetratricopeptide repeat-containing protein alpha	SGTA	0	0	0	0	0	0	0	0	0	0	0	0	9804.5	3477.5	25380	25906	48604	22285	229710	460060	130390	0	106680	191290	0	0	0	0	0	0	0	0	0	0	0	0	2	1	2	2	2	2	2	2	2	0
P00429;A0A3Q1N4F8;A0A3Q1MB49;F1N2E5;E1BAV7;Q6YFP9;A0A3Q1MHP6	2;2;2;1;1;1;1	Cytochrome c oxidase subunit 6B1 (Cytochrome c oxidase polypeptide VII) (Cytochrome c oxidase subunit AED) (Cytochrome c oxidase subunit VIb isoform 1) (COX VIb-1)	COX6B1 COX6B	14591	5240.2	33043	53820	82442	34698	35791	112780	71986	138150	19127	76062	0	0	0	0	0	0	80939	121900	58021	0	72149	82711	1	1	1	1	1	1	2	2	2	2	2	2	0	0	0	0	0	0	2	2	2	0
F1MHR6;A0A3Q1NE05;A0A3Q1MB99;A0A3Q1N6L6	2;2;2;2	KH-type splicing regulatory protein	KHSRP	0	0	0	0	0	0	0	0	0	0	0	0	0	0	0	0	0	0	35464	60191	14804	0	9514.4	30988	0	0	0	0	0	0	0	0	0	0	0	0	0	0	0	0	0	0	1	1	1	0
P00428;A0A3Q1MBD7	1;1	Cytochrome c oxidase subunit 5B, mitochondrial (Cytochrome c oxidase polypeptide VIa) (Cytochrome c oxidase polypeptide Vb)	COX5B	2773.2	0	11493	29042	30404	14967	0	0	0	0	0	0	0	0	0	0	0	0	0	0	0	0	0	0	1	0	2	2	2	2	0	0	0	0	0	0	0	0	0	0	0	0	0	0	0	0
A0A3Q1MBN7;Q863B3	4;4	Staphylococcal nuclease domain-containing protein (EC 3.1.31.1)	SND1	16269	4468.4	32025	126140	47744	41800	26660	91650	27318	207290	13230	71803	0	0	0	0	0	0	350640	563160	139220	0	94384	249920	1	1	1	1	1	1	1	1	1	1	1	1	0	0	0	0	0	0	4	4	4	0
A0A3Q1MBP4;Q0VCV0	2;2	Replication protein A subunit	RPA1	0	0	0	0	0	0	0	0	0	0	0	0	21746	17696	106240	84041	193500	84861	0	0	0	0	0	0	0	0	0	0	0	0	0	0	0	0	0	0	2	1	2	2	2	2	0	0	0	0
A0A3Q1MBS5;Q3B7N2;A4ZZF8;A0A3Q1MPS4;A1XE97	10;10;10;10;1	Alpha-actinin-1	ACTN1	307760	33897	615840	3030700	1128100	1128700	491240	2117400	486630	5318700	228280	1895100	82717	85738	517080	479460	730030	388700	1984900	2964600	701410	0	426890	1448000	11	7	11	11	11	11	10	10	10	10	3	10	7	7	7	7	7	7	11	11	11	0
F1MBF6;A6QR46;A0A452DHU1;A0A3Q1MBS7;G3X7D3;F1MX39	1;1;1;1;1;1	RAB6A, member RAS onco family	RAB6A	17144	4104	27783	80044	47456	41930	25778	90697	37606	155770	13638	66050	6914.2	6944.5	26926	17149	35290	19956	196910	365530	119750	0	115080	187370	1	1	1	1	1	1	1	1	1	1	1	1	1	1	1	1	1	1	2	2	2	0
A0A3Q1MCD6;E1BL29	1;1	Bleomycin hydrolase (EC 3.4.22.40)		14763	1353.2	32258	119060	51703	44492	0	0	0	0	0	0	9435.6	8639.7	41842	41751	77491	36472	158330	270540	69986	0	49200	123700	1	1	1	1	1	1	0	0	0	0	0	0	1	1	1	1	1	1	1	1	1	0
A0A3Q1MCE8;Q3T0C7;A0A3Q1MR92;F1N1C2	2;2;2;1	Stathmin	STMN1	9577.7	3752	15129	70249	30046	26558	175430	538000	581910	919020	78825	472330	1491.6	1439.4	6427.4	4199.5	7183	3996.5	455060	1336900	335180	0	153580	535850	1	1	1	1	1	1	7	7	7	7	5	7	1	1	1	1	1	1	5	5	5	0
A7E3V1;P31039;G3MY67;A0A3Q1MCH3;Q2HJI1;Q0QF04;G5E6M7	2;2;2;2;2;1;1	Succinate dehydrogenase (quinone) (EC 1.3.5.1)	SDHA	0	0	0	0	0	0	0	0	0	0	0	0	0	0	0	0	0	0	58467	76063	16341	6354	12108	39551	0	0	0	0	0	0	0	0	0	0	0	0	0	0	0	0	0	0	1	1	1	1
A0A3Q1MCH6;Q3SZ94;P11064;A5PK96	1;1;1;1	Low molecular weight phosphotyrosine protein phosphatase (LMW-PTP) (LMW-PTPase) (EC 3.1.3.2) (EC 3.1.3.48) (Low molecular weight cytosolic acid phosphatase)	ACP1	17278	1783.2	41643	152070	62018	62429	40730	147720	72597	368410	18395	146720	0	0	0	0	0	0	63911	93353	27122	0	19603	61732	2	1	2	2	2	2	3	3	3	3	1	3	0	0	0	0	0	0	1	1	1	0
A0A3Q1MCI2;F1MDS5	1;1	Leucine rich repeats and calponin homology domain containing 1	LRCH1	0	0	0	0	0	0	0	0	0	0	0	0	0	0	0	0	0	0	0	0	0	0	0	0	0	0	0	0	0	0	0	0	0	0	0	0	0	0	0	0	0	0	0	0	0	0
Q862B7;A0A3Q1MCJ7;Q3T076;A0A3Q1MWP9;A0A3Q1LNR2;F1MR01	2;2;2;2;1;1	Similar to ribosomal protein S14		15101	2189.5	33048	167390	65772	58743	19385	123380	31080	482160	10677	152430	23084	17953	136630	130790	272760	116480	381780	640470	71650	0	68053	291970	1	1	1	1	1	1	2	2	2	2	1	2	2	2	2	2	2	2	3	3	3	0
A0A3Q1MCM0	1	Sentrin-specific protease 7	SENP7	0	0	0	0	0	0	0	0	0	0	0	0	0	0	0	0	0	0	84443	128500	23113	0	16712	36027	0	0	0	0	0	0	0	0	0	0	0	0	0	0	0	0	0	0	1	1	1	0
Q3ZCK3;A0A3Q1MCU7	1;1	3'(2'),5'-bisphosphate nucleotidase 1 (EC 3.1.3.7) (Bisphosphate 3'-nucleotidase 1)	BPNT1	0	0	0	0	0	0	0	0	0	0	0	0	0	0	0	0	0	0	206990	292570	85738	0	53725	152830	0	0	0	0	0	0	0	0	0	0	0	0	0	0	0	0	0	0	1	1	1	0
A0A3Q1MDH5;Q3T0R7;A0A3Q1NEN2	2;2;1	3-ketoacyl-CoA thiolase, mitochondrial	ACAA2	0	0	0	0	0	0	56128	168380	46913	440790	14237	151840	1940.5	0	13695	6450.5	26913	9729	19575	22868	6704.3	0	5251.1	12376	0	0	0	0	0	0	3	3	3	3	1	3	1	0	1	1	1	1	1	1	1	0
A0A3Q1MDR1;W0LV44;A0A452DHY1;O77774	3;3;3;3	Neutrophil cytosol factor 1	NCF1	0	0	0	0	0	0	0	0	0	0	0	0	0	0	0	0	0	0	187080	280270	86802	0	71586	142500	0	0	0	0	0	0	0	0	0	0	0	0	0	0	0	0	0	0	3	3	3	0
Q9GJT9;Q3SZ18;Q1JP91;A0A3Q1MDR4	2;2;2;2	Hypoxanthine phosphoribosyltransferase (EC 2.4.2.8)	HPRT	49456	9250.8	90573	419570	173730	157960	0	0	0	0	0	0	0	0	0	0	0	0	284840	521780	126210	0	72098	198400	2	2	2	2	2	2	0	0	0	0	0	0	0	0	0	0	0	0	1	1	1	0
A0A3Q1MDR9;Q3T106	3;3	Serine/arginine-rich-splicing factor 7	SRSF7	78096	19384	164590	480360	251890	197580	162300	613420	228710	1520600	84125	559460	21417	18542	116340	106680	191660	89593	379350	570220	129520	0	97588	243960	4	4	4	4	4	4	5	5	5	5	3	5	3	3	3	3	3	3	4	4	4	0
Q3T0U3;A0A3Q1MDT8	1;1	Es1 protein	ES1 GATD3	13904	2134.3	38487	82626	30463	41072	19070	54992	16733	109120	5195	40022	2375.9	1819.9	22589	11683	30958	13548	85553	148600	33201	0	21406	71156	2	1	2	2	2	2	1	1	1	1	0	1	1	1	1	1	1	1	1	1	1	0
Q3ZCA4;F1MM14;A0A3Q1N369;A0A3Q1ME19	1;1;1;1	CD2AP protein	CD2AP	0	0	0	0	0	0	0	0	0	0	0	0	0	0	0	0	0	0	178700	256870	81030	0	60665	120720	0	0	0	0	0	0	0	0	0	0	0	0	0	0	0	0	0	0	1	1	1	0
Q3SYR7;G3N0T8;G3MYL1;A0A3Q1ME53;F6PWD5;Q862F0;G3N2H8;G3MXR3;Q9BEH4	3;3;3;3;2;2;2;2;1	60S ribosomal protein L9	RPL9	36368	8673	60011	215190	141750	104700	222320	678540	321160	1749300	94319	672230	16697	11924	61602	50899	103960	47485	322130	604940	100880	0	122410	313340	1	1	1	1	1	1	5	5	5	5	4	5	1	1	1	1	1	1	1	1	1	0
Q05FF2;B0JYL6;A0A3S5ZPJ6;E1BPP7;A0A3Q1ME65	5;5;5;5;5	Signal transducer and activator of transcription	STAT1	49548	6726	94127	391670	237760	154860	93636	259420	99420	831330	35318	293930	31353	18664	126020	102030	255720	105620	754080	1426000	326500	0	374820	679820	3	2	3	3	3	3	4	4	4	4	2	4	4	4	4	4	4	4	5	5	5	0
A0A3Q1MEC9;F1MBJ7;A0A3Q1MP13;A0A3Q1MGE6;Q3SYU7;A0A3Q1LMQ9;A0A3Q1MPY8;Q2KI57	3;3;2;2;2;2;1;1	Transportin 2	TNPO2	31745	3548	84654	538590	155440	181560	42026	150140	53421	678660	17532	217200	28397	26800	224470	196820	531850	210880	694600	1251600	223110	0	134170	543340	2	1	2	2	2	2	2	2	2	2	0	2	4	4	4	4	4	4	3	3	3	0
A0A3Q1MEK5;A0JN52	3;3	Splicing factor 3B subunit 3	SF3B3	13800	5425.4	35133	187680	47347	371290	21242	64399	21719	266850	12456	509570	34467	29464	176150	163180	346720	243590	186400	313710	67583	0	36582	607100	1	1	1	1	1	1	1	1	1	1	0	1	3	3	3	3	3	3	1	1	1	0
F1MJY7;A0A3Q1MEP2	1;1	Coiled-coil domain-containing protein 162		0	0	0	0	0	0	0	0	0	0	0	0	0	0	0	0	0	0	0	0	0	0	0	0	0	0	0	0	0	0	0	0	0	0	0	0	0	0	0	0	0	0	0	0	0	0
A0A3Q1MES9;E1BLB1	1;1	SNF2 histone linker PHD RING helicase	SHPRH	0	0	0	0	0	0	0	0	0	0	0	0	0	0	0	0	0	0	0	0	0	0	0	0	0	0	0	0	0	0	0	0	0	0	0	0	0	0	0	0	0	0	0	0	0	0
Q6QRN6;A0A3Q1MF13	1;1	NAD(P)H-hydrate epimerase (EC 5.1.99.6) (Apolipoprotein A-I-binding protein) (AI-BP) (NAD(P)HX epimerase)	NAXE AIBP APOA1BP	13317	4561.9	29677	84466	34279	33688	28826	82700	30730	155790	15355	66760	14976	13091	52325	46629	101730	39705	0	0	0	0	0	0	1	1	1	1	1	1	1	1	1	1	1	1	2	2	2	2	2	2	0	0	0	0
J9QDU2;Q2KJC7;CON__Q2KJC7;J9QDG2;A0A3Q1MF21;A0A3Q1NNK1;A0A3Q1N5X2;J9QD97;D1Z308;J9QDU1;J9QDM7;Q8HZM3;J9QD96;A0A3Q1N549;J9QCU0;J9QDG1	5;5;5;5;5;5;5;5;5;2;2;2;2;2;2;1	Periostin variant 6		0	0	0	0	0	0	18906	73077	23198	206070	3923.6	71488	0	0	0	0	0	0	443210	682010	136920	0	92514	302530	0	0	0	0	0	0	1	1	1	1	0	1	0	0	0	0	0	0	5	5	5	0
A0A3Q1MF55;Q8SQH5;A0A3Q1MWD4;P02722;Q3ZC05;A0A3Q1ME66;Q2YDD9;F1MDK8	10;10;10;6;5;4;2;2	ADP/ATP translocase (ADP,ATP carrier protein)	SLC25A5	62114	0	106480	573690	185880	187120	101260	377250	110930	1359400	22507	433140	10726	7995.9	33714	33258	83374	36120	473750	753020	198560	0	100090	364870	3	0	3	3	3	3	3	3	3	3	0	3	2	2	2	2	2	2	2	2	2	0
E1BB17;A0A3Q1MF67;G3MYE8	3;3;1	Heteroous nuclear ribonucleoprotein H3	HNRNPH3	0	0	0	0	0	0	29978	102070	41751	207620	6779.4	80512	0	0	0	0	0	0	0	0	0	0	0	0	0	0	0	0	0	0	2	2	2	2	1	2	0	0	0	0	0	0	0	0	0	0
Q862H7;F1MX83;A0A3Q1MFC3	2;2;2	Protein S100 (S100 calcium-binding protein)	S100A11	0	0	0	0	0	0	41821	279450	93113	886070	0	259730	8600.7	7009.7	84553	94329	190340	86656	1297200	1445400	178030	0	169220	766070	0	0	0	0	0	0	3	4	4	4	0	4	2	2	2	2	2	2	5	5	5	0
A0A3Q1MKQ7;P26452;F8UZU9;A0A3Q1MFG3;Q862H8;Q862N6	7;7;7;7;5;1	40S ribosomal protein SA (37 kDa laminin receptor precursor) (37LRP) (37/67 kDa laminin receptor) (LRP/LR) (67 kDa laminin receptor) (67LR) (Laminin receptor 1) (LamR) (Laminin-binding protein precursor p40) (LBP/p40)	RPSA	61937	19607	122920	324350	241640	161760	356930	1462300	778860	3244500	172560	1325400	36576	23623	148940	109190	189290	93854	1456600	2492500	709130	0	686790	1249400	6	5	6	6	6	6	11	11	11	11	4	11	4	4	4	4	4	4	9	9	9	0
A0A3Q1NM72;A0A3Q1MYB4;A0A3Q1MFG5;F1MW91;A6H7I5;A0A3Q1MSP7;A7E382;A0A3Q1LM79;A0A3Q1MDX0;A0A3Q1LTW5;A0A3Q1MDN4;A0A3Q1N4X4;A0A3Q1LR08;A0A3Q1NNP9;Q08DF4;E1BA62;A0A3Q1M0E8;A0A3Q1MIC9	2;2;2;2;2;2;1;1;1;1;1;1;1;1;1;1;1;1	Dynamin GTPase (EC 3.6.5.5)	DNM2	9037	1541.8	16344	53266	23348	19088	16780	51516	21310	121720	11320	39851	9692.2	4956.6	29838	28066	58952	23721	144720	239060	72997	0	49014	109560	1	1	1	1	1	1	1	1	1	1	1	1	1	1	1	1	1	1	2	2	2	0
A0A3Q1MQ68;O02675;A0A3Q1MFI5	10;10;10	Dihydropyrimidinase-related protein 2	DPYSL2	443410	68628	865060	2502800	1020100	1013900	674070	2035300	706510	3980800	332780	1667200	173450	133730	686850	645950	1186400	595180	3704700	4935300	1756000	0	909980	2754800	10	9	10	10	10	10	10	11	10	11	9	10	7	7	7	7	7	7	12	12	12	0
A0A3Q1MFJ3;Q2KJ32;A0A3Q1N308	1;1;1	Methanethiol oxidase (EC 1.8.3.4)	SELENBP1	0	0	0	0	0	0	0	0	0	0	0	0	0	0	0	0	0	0	37119	38387	9137.1	0	6639.2	19795	0	0	0	0	0	0	0	0	0	0	0	0	0	0	0	0	0	0	1	1	1	0
Q3T0S5;A5PK73;A0A3Q1MFK7;G3MXL6	3;3;3;3	Fructose-bisphosphate aldolase B (EC 4.1.2.13) (Liver-type aldolase)	ALDOB	84630	7363.3	128040	316320	123890	140960	157600	302200	131440	471750	47443	225420	36853	14409	58853	85254	186300	73676	684290	489650	347780	0	121480	395830	1	1	1	1	1	1	1	1	1	1	1	1	2	2	2	2	2	2	3	3	3	0
F6RFE5;Q5E949;A0A3Q1MFU7;A0A3Q1MR38	1;1;1;1	Protein arginine methyltransferase 1	PRMT1	15505	3592.2	34846	110620	47760	43689	0	0	0	0	0	0	0	0	0	0	0	0	0	0	0	0	0	0	1	1	1	1	1	1	0	0	0	0	0	0	0	0	0	0	0	0	0	0	0	0
P02676;F1MAV0;CON__P02676;A0A3Q1MG04;A6QPX7	7;7;7;7;6	Fibrinogen beta chain [Cleaved into: Fibrinopeptide B; Fibrinogen beta chain]	FGB	76473	15374	282260	1061900	720870	458470	256630	1223600	348430	4069100	153610	1362700	38959	39232	327060	190690	343460	184120	1386300	3123500	374890	0	445540	1201800	6	6	6	6	6	6	10	10	10	10	3	10	4	4	4	4	4	4	8	8	8	0
A0A3Q1MG42;F1MYM9;A6QLN6;A0A3Q1LWN6	22;22;22;21	Myosin heavy chain 11	MYH11	231010	43528	402000	1969400	590370	679480	604480	2810600	440260	3285300	280910	1592100	117030	170210	544760	407080	579530	341180	2622600	3384600	1128900	0	605770	1823000	12	9	12	12	12	12	21	21	19	21	11	21	11	11	11	11	11	11	17	17	17	0
A0A3Q1MG46;F1MYZ3	1;1	[Histone H3]-lysine(4) N-methyltransferase (EC 2.1.1.364)	KMT2C	0	0	0	0	0	0	0	0	0	0	0	0	0	0	0	0	0	0	62432	99811	30594	1761.1	19100	40447	0	0	0	0	0	0	0	0	0	0	0	0	0	0	0	0	0	0	1	1	1	0
P25708;A0A3Q1MG52	2;2	NADH dehydrogenase [ubiquinone] flavoprotein 1, mitochondrial (EC 7.1.1.2) (Complex I-51kD) (CI-51kD) (NADH dehydrogenase flavoprotein 1) (NADH-ubiquinone oxidoreductase 51 kDa subunit)	NDUFV1 UQOR1	0	0	0	0	0	0	0	0	0	0	0	0	7414.2	4328.6	37661	29853	67047	29693	102950	152180	42646	0	26745	72757	0	0	0	0	0	0	0	0	0	0	0	0	1	1	1	1	1	1	1	1	1	0
P62866;A0A3Q1MG78;Q56JV7;Q3SZG2	1;1;1;1	40S ribosomal protein S30	FAU	0	0	0	0	0	0	101800	349270	268400	731740	40271	314380	4721.8	1347.4	17524	13510	21089	10547	177710	593490	148790	0	208560	262200	0	0	0	0	0	0	3	3	3	3	1	3	1	1	1	1	1	1	1	1	1	0
Q0P5D2;A0A3Q1MGJ5;F2Z4E9	1;1;1	Cleavage and polyadenylation specificity factor subunit 6	CPSF6	0	0	0	0	0	0	86721	280260	142210	684750	50853	278640	0	0	0	0	0	0	0	0	0	0	0	0	0	0	0	0	0	0	2	2	2	2	2	2	0	0	0	0	0	0	0	0	0	0
O46629;A0A3Q1MH46;A5D9E7	1;1;1	Trifunctional enzyme subunit beta, mitochondrial (TP-beta) [Includes: 3-ketoacyl-CoA thiolase (EC 2.3.1.155) (EC 2.3.1.16) (Acetyl-CoA acyltransferase) (Beta-ketothiolase)]	HADHB	10199	2872.3	23610	47365	29838	24867	0	0	0	0	0	0	0	0	0	0	0	0	0	0	0	0	0	0	1	1	1	1	1	1	0	0	0	0	0	0	0	0	0	0	0	0	0	0	0	0
Q0VCU1;F1MS05;A0A3Q1MHC4	5;5;5	Cytoplasmic aconitate hydratase (Aconitase) (EC 4.2.1.3) (Citrate hydro-lyase) (Iron-responsive element-binding protein 1) (IRE-BP 1)	ACO1	104800	15216	187920	698410	263660	278120	51134	158620	52017	457720	28353	163640	44055	30775	214670	199100	510260	206290	159650	221250	62305	0	39377	121620	4	3	4	4	4	4	1	1	1	1	1	1	3	3	3	3	3	3	2	2	2	0
Q6RCM7;A0A3Q1MIE7;Q32PJ8;A0A3Q1MHD3	1;1;1;1	Histone deacetylase 1	HDAC1	30841	5579.8	52786	144000	64220	62691	26511	64274	27212	125390	12187	54711	6726.7	3290.1	19403	17499	36586	14531	206270	309850	110920	0	82063	157720	2	2	2	2	2	2	1	1	1	1	1	1	1	1	1	1	1	1	2	2	2	0
P13214;A0A3Q1MHG7	4;4	Annexin A4 (35-beta calcimedin) (Annexin IV) (Annexin-4) (Carbohydrate-binding protein p33/p41) (Chromobindin-4) (Endonexin I) (Lipocortin IV) (P32.5) (PP4-X) (Placental anticoagulant protein II) (PAP-II) (Protein II)	ANXA4 ANX4	71595	12734	149580	462970	259540	186150	149850	453830	169980	994310	46045	405930	28161	20328	167880	152010	360980	146280	1112700	1718400	433010	0	430970	919710	3	1	3	3	3	3	4	4	4	4	2	4	4	4	4	4	4	4	5	5	5	0
Q2KJ17;A0A3Q1MHI5	1;1	G3BP stress granule assembly factor 2 (GTPase activating protein (SH3 domain) binding protein 2)	G3BP2	6223.6	0	12746	35308	17519	13969	0	0	0	0	0	0	6202.7	5017.9	18152	14091	31592	13407	42503	68017	22908	0	18840	35826	1	0	1	1	1	1	0	0	0	0	0	0	1	1	1	1	1	1	1	1	1	0
A0A3Q1MHT0;A0A3Q1NE82;F1MCK2	10;10;9	AHNAK nucleoprotein	AHNAK	246820	33584	413330	1697800	741190	755240	743080	2196600	857600	4441700	309780	1968900	432990	163470	1076200	1022000	1719500	952780	2614600	3488600	1765100	0	799170	2084300	4	3	4	4	4	4	9	9	9	9	5	9	8	8	8	8	8	8	7	7	7	0
A0A3Q1MHV0;Q5E9C2	1;1	Dolichyl-diphosphooligosaccharide--protein glycosyltransferase subunit DAD1 (Oligosaccharyl transferase subunit DAD1)	DAD1	0	0	0	0	0	0	0	0	0	0	0	0	0	0	0	0	0	0	415230	630890	321370	0	210560	430200	0	0	0	0	0	0	0	0	0	0	0	0	0	0	0	0	0	0	4	4	4	0
A0A3Q1MI13;F6PWM7;Q3ZBX5	1;1;1	Aminoacyl tRNA synthetase complex interacting multifunctional protein 1	AIMP1	0	0	0	0	0	0	12946	31893	13841	59675	6633.5	25565	0	0	0	0	0	0	0	0	0	0	0	0	0	0	0	0	0	0	1	1	1	1	1	1	0	0	0	0	0	0	0	0	0	0
Q3SZP5;A0A3Q1MI26	1;1	Peroxisomal acyl-coenzyme A oxidase 1 (AOX) (EC 1.3.3.6) (Palmitoyl-CoA oxidase) (Peroxisomal fatty acyl-CoA oxidase) (Straight-chain acyl-CoA oxidase) [Cleaved into: Peroxisomal acyl-CoA oxidase 1, A chain; Peroxisomal acyl-CoA oxidase 1, B chain; Peroxisomal acyl-CoA oxidase 1, C chain]	ACOX1	0	0	0	0	0	0	190540	1022800	239410	2902000	129150	548950	0	0	0	0	0	0	352630	607990	87471	0	44932	117580	0	0	0	0	0	0	1	1	1	1	0	1	0	0	0	0	0	0	1	1	1	0
A0A3Q1MIA4;P56701	1;1	26S proteasome non-ATPase regulatory subunit 2	PSMD2	12243	2472.8	22598	112510	44263	42034	14427	48343	17477	124860	4938.2	43402	15427	10585	75097	60199	154850	50788	81019	135790	32394	0	21604	57064	1	1	1	1	1	1	1	1	1	1	0	1	2	2	2	2	2	2	1	1	1	0
A0A3Q1MIB0;F1MC48	12;12	IQ motif containing GTPase activating protein 1	IQGAP1	127980	23615	243650	1194400	523500	455150	243510	845480	283980	2651400	84139	868440	75320	56058	566470	527150	1271000	499190	2439700	3860700	844210	0	561380	1794400	7	6	7	7	7	7	10	10	10	10	2	10	10	9	10	10	10	10	12	12	12	0
F1MYI2;F1MY44;A0A3Q1MIF1;A0A3Q1MJD5;Q3SYX2	13;13;13;13;10	Heteroous nuclear ribonucleoprotein M	HNRNPM	149580	16157	311700	1127600	444960	438420	373710	1439600	545050	3492600	153180	1308700	130000	93537	686490	551630	1119700	506010	2340200	3917000	1040000	0	704500	1928600	9	5	9	9	9	9	10	10	9	10	2	10	8	8	9	9	9	9	10	10	10	0
E1BF20;A0A3Q1MIM4;A0A3Q1LU71;A0A3Q1MIG4;A0A3Q1N348;Q3SZF3;A5D9B4;G3N1Y9;E1BMP6	5;5;4;4;4;2;2;1;1	Heteroous nuclear ribonucleoprotein H1	HNRNPH1	10042	2522.1	19284	200530	44547	57872	50610	168080	56578	641610	25882	210660	4818.1	1900.3	12272	10185	24817	11300	329660	573540	113540	0	73117	240590	1	1	1	1	1	1	3	3	3	3	1	3	1	1	1	1	1	1	4	4	4	0
A0A3Q1MJ04;A8E4P2	1;1	Phenylalanine--tRNA ligase beta subunit (EC 6.1.1.20) (Phenylalanyl-tRNA synthetase beta subunit)		16484	4516.8	31665	156820	85135	71132	0	0	0	0	0	0	0	0	0	0	0	0	0	0	0	0	0	0	1	1	1	1	1	1	0	0	0	0	0	0	0	0	0	0	0	0	0	0	0	0
A0A3Q1MVP8;E1BIG4;A0A3Q1MJ91	1;1;1	Stereocilin	STRC	0	0	0	0	0	0	1249000	69407	1960900	163220	714130	970520	217420	495730	3063100	13327	18504	815110	4629700	5657700	1622800	0	1563200	3085800	0	0	0	0	0	0	1	0	1	1	1	1	1	1	1	0	0	1	1	1	1	0
A0A3Q1MJ97	1	Synaptophysin like 1	SYPL1	5076.1	0	9789.6	38056	20643	13668	0	0	0	0	0	0	0	0	0	0	0	0	0	0	0	0	0	0	1	0	1	1	1	1	0	0	0	0	0	0	0	0	0	0	0	0	0	0	0	0
A0A3Q1MJD9;Q3SWX7;I6X9I8;F1MWQ2;A0A3Q1LT59	3;3;3;3;2	Annexin	ANXA3	0	0	0	0	0	0	0	0	0	0	0	0	22650	7799.3	96357	80242	182400	71762	55709	53076	11321	0	6789.2	30324	0	0	0	0	0	0	0	0	0	0	0	0	3	2	3	3	3	3	1	1	1	0
A0A3Q1N170;A0A3Q1MJE6;P61287;A0A3Q1NGM8;Q3SWW9;Q3T0E7;A0A3Q1MLW0	3;3;3;3;3;3;3	Serine/threonine-protein phosphatase (EC 3.1.3.16)	PPP1CC	3345.1	2011.7	7099.4	27535	11498	10907	0	0	0	0	0	0	15092	15560	122980	103400	219150	93056	0	0	0	0	0	0	1	1	1	1	1	1	0	0	0	0	0	0	3	3	3	3	3	3	0	0	0	0
Q862S0;A6QQ02;O02739;F1N0T3;A0A3Q1NAJ0;A0A3Q1MJK1	1;1;1;1;1;1	Similar to thrombin inhibitor		0	0	0	0	0	0	156240	383130	166950	991760	66034	396720	18580	13599	61250	62211	102470	55904	0	0	0	0	0	0	0	0	0	0	0	0	2	2	2	2	1	2	1	1	1	1	1	1	0	0	0	0
Q3SZC0;A0A3Q1MJM9;A0A3Q1M4Z0	2;2;1	Enhancer of rudimentary homolog	ERH	21194	5186.6	53930	137030	68179	62444	138250	488560	265910	851600	72362	404250	14014	6833.9	40937	35722	57459	28425	913480	1557000	469630	0	360300	784640	2	2	2	2	2	2	4	4	4	4	2	4	2	2	2	2	2	2	4	4	4	0
Q2KJF1;CON__Q2KJF1;A0A3Q1MJT2	3;3;3	Alpha-1B-glycoprotein (Alpha-1-B glycoprotein)	A1BG	46521	9538.7	93217	215300	128880	101210	62107	190700	71348	470950	19255	173560	0	0	0	0	0	0	35456	63535	15764	0	9935.3	27365	2	2	2	2	2	2	1	1	1	1	0	1	0	0	0	0	0	0	1	1	1	0
A0A3Q1MJV6	1	FH2 domain-containing protein		0	0	0	0	0	0	0	0	0	0	0	0	0	0	0	0	0	0	95164	110570	29433	0	23162	54750	0	0	0	0	0	0	0	0	0	0	0	0	0	0	0	0	0	0	1	1	1	0
Q2HJB1;A0A3Q1MK68;Q0VD48;G3X8E2	1;1;1;1	Vacuolar protein sorting 4 homolog A (Vacuolar protein sorting 4 homolog A (S. cerevisiae))	VPS4A	0	0	0	0	0	0	0	0	0	0	0	0	6205.5	1966.9	48390	46749	108500	45825	46957	87755	15497	0	11565	34014	0	0	0	0	0	0	0	0	0	0	0	0	1	1	1	1	1	1	1	1	1	0
A0A3Q1MK76;Q0VBW6	6;5	Galectin	LGALS2	103440	14862	228100	525410	394840	278710	707290	1477100	526880	2483900	183520	1145400	41738	23976	135720	156840	193380	108250	1920500	1662500	1054300	0	1375800	1424100	6	4	6	6	6	6	8	8	8	8	3	8	4	4	4	4	4	4	7	7	7	0
A0A3Q1MK80;Q56JZ9;P60984;A0A3Q1MRQ7	1;1;1;1	Glia maturation factor	GMFG	8527.9	0	16503	44572	19915	17961	29151	96698	59418	211200	19421	77528	8087.9	4905.8	26033	24087	41847	19053	0	0	0	0	0	0	1	0	1	1	1	1	1	1	1	1	1	1	1	1	1	1	1	1	0	0	0	0
A0A3Q1MTB8;Q28034;A0A3Q1MKJ7	1;1;1	Glucosidase 2 subunit beta	PRKCSH	17732	3018.3	30381	83219	42366	34477	0	0	0	0	0	0	8599.4	4443.6	20741	18618	34621	16830	124990	250180	45718	0	46128	91172	1	1	1	1	1	1	0	0	0	0	0	0	1	1	1	1	1	1	1	1	1	0
A0A3Q1MSP0;G3X6L9;A0A3Q1MKR2	2;2;2	Glutamyl-prolyl-tRNA synthetase 1	EPRS1	0	0	0	0	0	0	0	0	0	0	0	0	2616.3	4060.3	11117	7068.2	32702	10277	0	0	0	0	0	0	0	0	0	0	0	0	0	0	0	0	0	0	1	1	1	1	1	1	0	0	0	0
A0A3Q1MKU5;Q08E38	1;1	Pre-mRNA-processing factor 19 (EC 2.3.2.27)	PRPF19	20552	5796.2	58919	150880	82194	70040	47580	127110	62766	294210	32118	115000	11445	7766	38738	35306	58136	29027	137820	189750	73234	0	50524	98203	1	1	1	1	1	1	1	1	1	1	1	1	1	1	1	1	1	1	1	1	1	0
A0A3Q1MKZ2;Q3SZB4	3;3	Acyl-CoA_dh_1 domain-containing protein		24609	7734.8	62842	180840	88420	79732	0	0	0	0	0	0	0	0	0	0	0	0	139700	221640	55795	0	37549	103130	2	2	2	2	2	2	0	0	0	0	0	0	0	0	0	0	0	0	1	1	1	0
A0A3Q1ML29;F1MFD5;A8KC67	1;1;1	Ran GTPase activating protein 1	RANGAP1	0	0	0	0	0	0	0	0	0	0	0	0	0	0	0	0	0	0	0	0	0	0	0	0	0	0	0	0	0	0	0	0	0	0	0	0	0	0	0	0	0	0	0	0	0	0
Q95KZ6;Q58DM8;A0A3Q1MLN1;A0A3Q1MPG5	1;1;1;1	Enoyl-CoA hydratase (EC 4.2.1.17)	ECH	0	0	0	0	0	0	59136	167980	67920	306940	27200	137190	0	0	0	0	0	0	0	0	0	0	0	0	0	0	0	0	0	0	2	2	2	2	2	2	0	0	0	0	0	0	0	0	0	0
A0A3Q1MLP3;Q148J8;P41563	1;1;1	Isocitrate dehydrogenase [NAD] subunit, mitochondrial	IDH3A	0	0	0	0	0	0	29347	94508	44943	208420	15599	79887	0	0	0	0	0	0	0	0	0	0	0	0	0	0	0	0	0	0	1	1	1	1	1	1	0	0	0	0	0	0	0	0	0	0
F1MDH3;A0A3Q1MLQ7	26;26	Talin 1	TLN1	199470	24721	543880	2111500	721400	769620	553040	1945500	581610	5643300	281610	1941000	87780	55664	416980	373620	837430	336710	3836800	5872600	1468300	0	916120	2737500	14	11	15	15	15	15	23	23	22	23	10	23	14	12	14	14	14	14	33	33	33	0
F6QQ60;A6QR15;A0A3Q1MLV0	7;7;7	Tropomyosin 4	TPM4	44239	11608	76076	143290	162320	96082	436840	803750	454890	861270	236120	602580	65637	14120	105090	95128	132370	85186	472650	632290	397670	0	334270	441080	2	2	2	2	2	2	4	4	4	4	4	4	3	3	3	3	3	3	3	3	3	0
Q862Q0;A0A3Q1MLW8;Q3SZ62;Q32KV0;F1N2F2	2;2;2;1;1	Phosphoglycerate mutase (EC 5.4.2.11) (EC 5.4.2.4)		22317	6537.6	51472	213770	134180	104400	26865	130570	50203	357480	8537.4	165910	16181	5485.5	51324	50257	79233	44360	0	0	0	0	0	0	2	2	2	2	2	2	1	1	1	1	0	1	2	2	2	2	2	2	0	0	0	0
F1MMK2;A0A3Q1MM55;Q5EM56;REV__E1BIG2	3;3;2;1	Glucose-6-phosphate 1-dehydrogenase (EC 1.1.1.49)	G6PD	0	0	6134.8	22214	6304.9	5303.6	28183	115180	32085	388000	10606	124930	5480	3553.6	28359	22179	60253	23633	230130	315000	80860	0	39222	145780	0	0	1	1	1	1	2	2	2	2	0	2	1	1	1	1	1	1	2	2	2	0
A0A3Q1MQS5;F1N4C7;A0A3Q1MMD9	1;1;1	1-phosphatidylinositol 4,5-bisphosphate phosphodiesterase gamma (EC 3.1.4.11)	PLCG2	15091	3704.6	29659	137810	43492	44233	0	0	0	0	0	0	12666	6966.9	25412	19743	40922	18150	81416	196670	68524	0	34362	80423	1	1	1	1	1	1	0	0	0	0	0	0	1	1	1	1	1	1	1	1	1	0
A0A3Q1MME4;A0A3Q1MJF8;A0A3Q1MP10;A0A3Q1NDV9	10;6;1;1	Heterogeneous nuclear ribonucleoproteins A2/B1	HNRNPA2B1	0	0	0	0	0	0	29263	72407	35406	146190	13988	62836	0	0	0	0	0	0	0	0	0	0	0	0	0	0	0	0	0	0	1	1	1	1	1	1	0	0	0	0	0	0	0	0	0	0
Q2HJ55;A0A3Q1MMP2	1;1	Sorting and assembly machinery component 50 homolog	SAMM50	0	0	0	0	0	0	23714	71958	26159	140170	8810.5	50568	0	0	0	0	0	0	0	0	0	0	0	0	0	0	0	0	0	0	1	1	1	1	1	1	0	0	0	0	0	0	0	0	0	0
Q58DW5;A0A3Q1MMW5;G3MYE2;G3N1F5	3;3;2;2	60S ribosomal protein L5	RPL5	11137	0	20793	70966	27017	24730	76252	220210	79846	759900	45140	267640	8637.2	4261.5	24579	22797	35665	17029	271650	432450	176980	0	152200	237440	1	0	1	1	1	1	3	3	3	3	2	3	1	1	1	1	1	1	4	4	4	0
G3N2D7;A0A3Q1MN72;A0A3Q1MR79	1;1;1	Ig-like domain-containing protein		13683	24310	140090	311230	75731	118390	29484	246610	205750	837990	40272	326830	5839.8	10685	37058	26419	39353	23744	100710	369680	37704	0	45808	138460	2	2	2	2	2	2	2	2	2	2	1	2	1	1	1	1	1	1	2	2	2	0
A0A3Q1MN97;F1N789;A0A3Q1LIB4;A0A3Q1MRN4;Q2PQT6;Q0VCE6	12;12;11;11;4;1	Vinculin (Metavinculin)	VCL	171660	21168	344510	1020800	557380	452800	392000	1488200	431440	2885000	230950	1152600	85884	69307	353450	355920	451320	253110	1149000	1483000	549550	0	351670	800500	7	4	7	7	7	7	11	11	11	11	10	11	5	5	6	6	6	6	9	9	9	0
A0A3Q1MNL9;F1MBS3;P55906	4;4;4	Transforming growth factor-beta-induced protein ig-h3	TGFBI	24181	3250	39133	161200	60218	60640	26784	68466	22599	172680	0	60264	4058.3	3992.7	20382	15651	47239	14293	0	0	0	0	0	0	2	1	2	2	2	2	1	1	1	1	0	1	1	1	1	1	1	1	0	0	0	0
A7MB95;A0A3Q1MNY3	1;1	CUGBP Elav-like family member 1 (CUGBP1 protein)	CELF1 CUGBP1	7085.5	2750.1	20137	77175	30601	26810	13997	45560	16222	97238	9135.5	33407	0	0	0	0	0	0	0	0	0	0	0	0	1	1	1	1	1	1	1	1	1	1	1	1	0	0	0	0	0	0	0	0	0	0
F1MUW2;A5D7E4;A0A3Q1MP16	1;1;1	RNA helicase aquarius	AQR	0	0	0	0	0	0	0	0	0	0	0	0	0	0	0	0	0	0	0	0	0	0	0	0	0	0	0	0	0	0	0	0	0	0	0	0	0	0	0	0	0	0	0	0	0	0
Q3ZBD7;CON__Q3ZBD7;A0A3Q1MP70	4;4;4	Glucose-6-phosphate isomerase (GPI) (EC 5.3.1.9) (Autocrine motility factor) (AMF) (Neuroleukin) (NLK) (Phosphoglucose isomerase) (PGI) (Phosphohexose isomerase) (PHI)	GPI	34502	5678.6	65789	241460	166190	104450	14238	54992	10078	135080	0	42016	4402	2641.8	15898	14615	38340	13532	143980	184900	41184	0	19431	75075	4	2	4	4	4	4	1	1	1	1	0	1	1	1	1	1	1	1	1	1	1	0
A0A452DI24;P50397;A0A3Q1MPF1;A0A3Q1MNB1	10;10;10;1	Rab GDP dissociation inhibitor	GDI2	135350	29057	286890	947810	471270	393030	663880	2253500	970590	6363200	352850	2336200	249640	155820	1227200	1176600	2391200	1077500	4706600	7127700	1889900	0	1409500	3570300	9	8	9	9	9	9	19	19	19	19	10	19	19	19	19	19	19	19	21	21	21	0
Q58DQ6;Q3T0F0;F1N2B5;A0A3Q1MQ59;Q5EA54;Q08DL0	1;1;1;1;1;1	Solute carrier family 3 (Activators of dibasic and neutral amino acid transport), member 2	SLC3A2	9661.5	0	14266	59523	21142	19268	26867	70859	39789	161530	9742.3	62736	10404	9059.1	41159	33646	66705	33472	157430	172600	66121	0	33523	100310	1	0	1	1	1	1	1	1	1	1	1	1	1	1	1	1	1	1	1	1	1	0
A0A3Q1MQB1;Q2TBR3	1;1	SET protein	LOC782688	0	0	0	0	0	0	114890	194410	169330	287040	33409	164970	0	0	0	0	0	0	0	0	0	0	0	0	0	0	0	0	0	0	2	2	2	2	2	2	0	0	0	0	0	0	0	0	0	0
Q3T035;A0A3Q1MQH2	3;3	Actin-related protein 2/3 complex subunit 3 (Arp2/3 complex 21 kDa subunit) (p21-ARC)	ARPC3	17403	3309.3	34768	106540	62764	53347	96543	304260	208920	781100	72980	324730	48528	32576	248600	148740	330130	141460	88936	135750	33739	0	31587	73259	1	1	1	1	1	1	2	2	2	2	2	2	2	2	2	2	2	2	1	1	1	0
A7E3S8;A0A3Q1MQM3;A0A3Q1M4L0	5;5;1	Heat shock 70kD protein binding protein (ST13 Hsp70 interacting protein) (ST13 protein)	ST13	91063	26023	223960	762180	387010	327640	183280	702680	294150	1500300	128500	611570	109640	60740	582620	516740	1019600	479720	1015600	1688300	418600	0	293120	764020	4	4	4	4	4	4	4	4	4	4	4	4	5	5	5	5	5	5	3	3	3	0
Q3SZI4;B0JYM5;A0A3Q1MQS3;A0A3Q1M2Q2	6;6;6;3	14-3-3 protein theta	YWHAQ	14108	1652.4	34148	126290	61434	54709	33969	153590	57263	403360	2544.8	143950	0	0	9855.4	6557.2	11821	7439.5	597490	785810	139090	0	120520	403700	1	1	1	1	1	1	4	4	4	4	0	4	0	0	1	1	1	1	5	5	5	0
A0A3Q1MRD8;Q1LZ74	1;1	ADP-ribose glycohydrolase OARD1	OARD1	15756	3951.2	32449	90397	38653	35849	51663	137240	82809	265780	28302	119230	0	0	0	0	0	0	219530	335800	123430	0	82515	179000	1	1	1	1	1	1	1	1	1	1	1	1	0	0	0	0	0	0	1	1	1	0
A0A3Q1N3Q6;A0A3Q1N2J5;A0A3Q1MRD9;Q3MHP6;F1MYS7	1;1;1;1;1	Eukaryotic translation initiation factor 4B	EIF4B	55164	14078	106870	278460	187210	143060	109110	218030	161030	438100	68202	217580	21659	20541	61882	62038	84096	48800	202510	309830	138330	0	111950	185570	2	2	2	2	2	2	1	1	1	1	1	1	1	1	1	1	1	1	1	1	1	0
A0A3Q1MRF5;E1B8C7	1;1	Nuclear protein MDM1	MDM1	2772.5	0	6333.3	24068	13794	8074.7	0	0	0	0	0	0	0	0	0	0	0	0	0	0	0	0	0	0	1	0	1	1	1	1	0	0	0	0	0	0	0	0	0	0	0	0	0	0	0	0
A0A3Q1MRV5;E1BHS1	1;1	Caspase recruitment domain family member 14	CARD14	0	0	0	0	0	0	0	0	0	0	0	0	0	0	0	0	0	0	0	0	0	0	0	0	0	0	0	0	0	0	0	0	0	0	0	0	0	0	0	0	0	0	0	0	0	0
P45879;A0A3Q1MS21;A0A3Q1MJQ7	7;7;6	Voltage-dependent anion-selective channel protein 1 (VDAC-1) (Brain-derived voltage-dependent anion channel 1) (BR1-VDAC) (Plasmalemmal porin)	VDAC1	100850	24312	234320	729550	509140	348130	209730	733680	270880	2031000	46922	721360	56525	22045	216340	250560	432720	206740	1197100	1576000	389520	0	369170	828300	6	4	6	6	6	6	8	8	8	8	3	8	3	3	3	3	3	3	8	8	8	0
F1MSZ6;P41361;CON__P41361;A0A3Q1MS55;A0A3Q1NJR8	3;3;3;3;3	Antithrombin-III	SERPINC1	30237	8447.9	50648	90345	92283	59072	173740	344880	149830	609140	74749	285580	27257	15461	50331	55550	68944	45477	267990	376190	156910	0	174530	229220	1	1	1	1	1	1	2	2	2	2	2	2	1	1	1	1	1	1	2	2	2	0
A0A452DJG7;Q3SZI6;A0A3Q1MS82	3;3;3	Dolichyl-diphosphooligosaccharide--protein glycosyltransferase subunit 2 (Ribophorin-2)	RPN2	8267.7	0	12459	31055	19715	17865	30211	83682	35815	201130	16494	74559	0	0	0	0	0	0	170120	226760	86672	0	64092	136910	1	0	1	1	1	1	2	2	2	2	1	2	0	0	0	0	0	0	2	2	2	0
A0A3Q1MSL5;Q148D3;A0A3Q1LY08	3;3;2	Fumarate hydratase, mitochondrial (EC 4.2.1.2)	FH	6243.5	1512.8	20541	50366	24809	19789	32930	99081	29352	183410	3367.5	70022	5385.7	1732.1	15461	10921	27088	8108.7	160040	167170	66148	0	42459	97171	2	1	2	2	2	2	2	2	2	2	1	2	1	1	1	1	1	1	3	3	3	0
A0A3Q1MSL9;F1MKL5;A5D7M5	1;1;1	Disintegrin and metalloproteinase domain-containing protein 18	ADAM3A	0	0	0	0	0	0	53418	88587	59442	160170	20255	80508	0	0	0	0	0	0	108650	153180	64817	0	36327	71967	0	0	0	0	0	0	1	1	1	1	1	1	0	0	0	0	0	0	1	1	1	0
Q6R8F2;F1N619;A0A3Q1MSS6;A6QLC4	1;1;1;1	Cadherin-1 (Epithelial cadherin) (E-cadherin) (CD antigen CD324) [Cleaved into: E-Cad/CTF1; E-Cad/CTF2; E-Cad/CTF3]	CDH1	0	0	0	0	0	0	0	0	0	0	0	0	0	0	0	0	0	0	0	0	0	0	0	0	0	0	0	0	0	0	0	0	0	0	0	0	0	0	0	0	0	0	0	0	0	0
Q2TBI4;M5FJZ9;A0A3Q1MT00	1;1;1	Heat shock protein 75 kDa, mitochondrial (HSP 75) (TNFR-associated protein 1) (Tumor necrosis factor type 1 receptor-associated protein) (TRAP-1)	TRAP1 HSP75	0	0	0	0	0	0	0	0	0	0	0	0	0	0	0	0	0	0	50178	99509	40360	0	41368	61980	0	0	0	0	0	0	0	0	0	0	0	0	0	0	0	0	0	0	1	1	1	0
A0A3Q1MT21	1	Ig-like domain-containing protein		0	0	0	0	0	0	0	0	0	0	0	0	0	0	0	0	0	0	38279	202560	8152.5	0	8215.3	65121	0	0	0	0	0	0	0	0	0	0	0	0	0	0	0	0	0	0	1	1	0	0
Q2HJ54;A0A3Q1MUH4;A0A3Q1M1B1;Q9TR36;A0A452DJF3	2;2;1;1;1	Phosphatidylinositol transfer protein alpha isoform (PI-TP-alpha) (PtdIns transfer protein alpha) (PtdInsTP alpha) (Phosphatidylinositol-transfer protein 35 kDa isoform) (PI-TP 35 kda isoform)	PITPNA	0	0	0	0	0	0	20121	70459	24300	145580	7221.4	53750	6950.2	2785.3	12927	11012	14846	6887.8	78133	108900	35116	0	27405	57618	0	0	0	0	0	0	1	1	1	1	0	1	1	1	1	1	1	1	1	1	1	0
P38408;A0A3Q1MUH6;P38409;E1BA29;A0A452DJG2	1;1;1;1;1	Guanine nucleotide-binding protein subunit alpha-14 (G alpha-14) (G-protein subunit alpha-14) (G-protein subunit GL1 alpha)	GNA14	0	0	0	0	0	0	26296	76979	26131	158550	9859.6	63542	23489	23018	167650	98810	169310	95718	364880	474390	159180	0	98467	250010	0	0	0	0	0	0	2	2	2	2	2	2	2	2	2	2	2	2	3	3	3	0
A0A3Q1MUM9;Q1JPB6;Q17QI3	2;2;2	Acetyl-CoA acetyltransferase 2	ACAT2	0	0	0	0	0	0	60070	151040	76530	345410	27302	133310	10741	5439.5	30270	25841	53496	26352	90166	101230	42010	0	22944	56735	0	0	0	0	0	0	2	2	2	2	2	2	1	1	1	1	1	1	1	1	1	0
Q148N0;A0A3Q1MVL5;A0A3Q1NKS6;A8KC82;F1MWG1	2;2;2;1;1	2-oxoglutarate dehydrogenase complex component E1 (E1o) (OGDC-E1) (OGDH-E1) (EC 1.2.4.2) (2-oxoglutarate dehydrogenase, mitochondrial) (Alpha-ketoglutarate dehydrogenase) (Alpha-KGDH-E1) (Thiamine diphosphate (ThDP)-dependent 2-oxoglutarate dehydrogenase)	OGDH	9547.5	0	29018	125000	50463	44401	0	0	0	0	0	0	0	1399.4	5004.9	5463.1	10609	3338.8	0	0	0	0	0	0	1	0	1	1	1	1	0	0	0	0	0	0	0	1	1	1	1	1	0	0	0	0
A0A3Q1MVM8;P13621;Q862C2	5;5;4	ATP synthase subunit O, mitochondrial (ATP synthase peripheral stalk subunit OSCP) (Oligomycin sensitivity conferral protein)	ATP5PO	36304	6023.1	71221	288670	146170	107110	71624	300480	108960	830220	32058	289880	0	0	0	0	0	0	448690	751480	155110	0	132660	337330	4	3	4	4	4	4	5	5	5	5	1	5	0	0	0	0	0	0	5	5	5	0
Q0VCY7;A0A3Q1MVT2	3;3	Serine/arginine-rich splicing factor 1 (Splicing factor, arginine/serine-rich 1)	SRSF1 SFRS1	51050	11032	78098	209410	110580	89842	46372	107720	50990	198120	26966	87024	0	0	0	0	0	0	972890	1399600	462690	0	341030	803600	4	4	4	4	4	4	2	2	2	2	2	2	0	0	0	0	0	0	7	7	7	0
P18493;F1MU08;A0A3Q1MVZ1;Q2KIU9	10;10;10;2	Poly [ADP-ribose] polymerase 1 (PARP-1) (EC 2.4.2.30) (ADP-ribosyltransferase diphtheria toxin-like 1) (ARTD1) (DNA ADP-ribosyltransferase PARP1) (EC 2.4.2.-) (NAD(+) ADP-ribosyltransferase 1) (ADPRT 1) (Poly[ADP-ribose] synthase 1) (Protein poly-ADP-ribosyltransferase PARP1) (EC 2.4.2.-) [Cleaved into: Poly [ADP-ribose] polymerase 1, processed C-terminus (Poly [ADP-ribose] polymerase 1, 89-kDa f…	PARP1 ADPRT	224150	42775	529570	3259800	719270	1008200	281340	1191800	328920	3267300	76082	1114800	97810	85390	626200	447540	1307200	514940	3825300	7833600	1314800	0	717400	3255800	16	11	16	16	16	16	10	11	11	11	1	11	12	13	14	14	14	14	15	15	15	0
Q0P5K3;A5D987;A0A3Q1MW26;A0A3Q1N9B4;A0A3Q1N345	3;3;3;3;1	Ubiquitin-conjugating enzyme E2 N (EC 2.3.2.23) (E2 ubiquitin-conjugating enzyme N) (Ubiquitin carrier protein N) (Ubiquitin-protein ligase N)	UBE2N	62659	13851	103830	264530	176120	135590	221230	651350	345300	1292500	73677	545300	68603	44854	236590	182490	356620	156940	629450	1092600	305040	0	253000	551510	3	3	3	3	3	3	6	6	6	6	3	6	5	5	5	5	5	5	3	3	3	0
A0A3Q1MW28;Q3T0I2	4;4	Pro-cathepsin H	CTSH	27727	8184.8	40558	123900	83125	58421	39401	126260	59863	196190	12470	86876	24508	7358.4	50251	39856	65978	41847	671200	824160	283610	0	181360	435580	1	1	1	1	1	1	1	1	1	1	1	1	1	1	1	1	1	1	5	5	5	0
A0A3Q1MW92;Q9XTA2;A5D7C6;F6QHN4	2;2;2;2	Prolyl endopeptidase (EC 3.4.21.-)	PREP	0	0	0	0	0	0	0	0	0	0	0	0	0	1237.7	17536	18851	46667	13254	0	0	0	0	0	0	0	0	0	0	0	0	0	0	0	0	0	0	0	1	2	2	2	2	0	0	0	0
Q56K04;A0A3Q1MWF7;A0A3Q1LRD8;A0A3Q1M8I9;Q0VFX8	3;3;2;2;1	Cysteine-rich protein 1 (CRP-1)	CRIP1	150700	18641	310210	876870	345590	407780	53929	99901	81229	309860	37597	115440	12759	4906.4	32249	37880	61634	25390	81620	92993	37035	0	20489	44404	2	1	2	2	2	2	2	2	2	2	2	2	2	2	2	2	2	2	1	1	1	0
Q08DM3;A0A3Q1MWG7	3;3	Malic enzyme	ME2	4556	1514.5	11584	45318	17200	15977	36005	117270	43269	340590	15989	121440	24270	15306	120980	140370	269540	120250	256380	374370	96787	0	77378	200490	1	1	1	1	1	1	2	2	2	2	1	2	2	2	3	3	3	3	2	2	2	0
A0A3Q1MY54;E1BL04;J9U8U3	1;1;1	Xin actin binding repeat containing 2	XIRP2	0	0	0	0	0	0	533100	2651300	3402500	4742200	175510	2847200	0	0	0	0	0	0	760780	3204800	626770	0	1282900	1510500	0	0	0	0	0	0	3	3	3	3	0	3	0	0	0	0	0	0	2	2	2	0
A7E357;F1N218;A0A3Q1MYD5	1;1;1	NOP58 protein	NOP58	0	0	0	0	0	0	0	0	0	0	0	0	0	0	0	0	0	0	0	0	0	0	0	0	0	0	0	0	0	0	0	0	0	0	0	0	0	0	0	0	0	0	0	0	0	0
A0A3Q1MYM6;F1N443;A7YW45	1;1;1	Protein arginine N-methyltransferase 5 (EC 2.1.1.-)	PRMT5	0	0	0	0	0	0	0	0	0	0	0	0	0	0	0	0	0	0	0	0	0	0	0	0	0	0	0	0	0	0	0	0	0	0	0	0	0	0	0	0	0	0	0	0	0	0
A7E3T7;A0A3Q1MZ37	2;2	S-adenosylmethionine synthase (EC 2.5.1.6)	MAT2A	14056	3702.8	30494	101640	50795	46527	36307	122040	49834	287710	12473	112770	5359.9	4364.1	18584	19379	42661	17512	52525	75676	21856	0	15988	36028	1	1	1	1	1	1	2	2	2	2	0	2	1	1	1	1	1	1	1	1	1	0
A0A3Q1N0A0	1	Laminin subunit alpha 1	LAMA1	0	0	8587.9	31643	7383	8399.8	0	0	0	0	0	0	0	0	0	0	0	0	0	0	0	0	0	0	0	0	1	1	1	1	0	0	0	0	0	0	0	0	0	0	0	0	0	0	0	0
A0A3Q1N0N9;E1BMP2	5;5	SEC31 homolog A, COPII coat complex component	SEC31A	6576	0	13958	61835	24113	20472	12083	36702	9791.5	121780	3703.7	38400	23649	20979	143890	135940	311640	122650	583700	1069100	219680	0	172160	473980	1	0	1	1	1	1	1	1	1	1	0	1	3	3	3	3	3	3	5	5	5	0
Q3T102;A0A3Q1N0V7	1;1	Eukaryotic translation initiation factor 3 subunit E (eIF3e) (Eukaryotic translation initiation factor 3 subunit 6) (eIF-3 p48)	EIF3E EIF3S6 INT6	3407.3	0	8276.7	38320	12755	14481	0	0	0	0	0	0	3316.6	2110.7	15388	14740	26132	12415	62710	99356	28288	0	20114	49005	1	0	1	1	1	1	0	0	0	0	0	0	1	1	1	1	1	1	1	1	1	0
A0A3Q1N134;A2VDN7;Q08DH6;REV__A0A3Q1N8W5;REV__Q3SZK7;REV__E1BJF0	18;17;15;1;1;1	Heteroous nuclear ribonucleoprotein U	HNRNPU	581580	116560	1478500	7740900	2292900	2652400	863800	3204400	1110600	11227000	436540	3704300	161860	160990	1139200	1038500	2635800	1096400	7411400	12284000	2339900	0	1433700	5654200	21	17	23	23	23	23	28	28	27	28	8	27	14	13	16	15	16	15	30	30	28	0
A0A3Q1N187;A0A3Q1NAA4;E1BFH3	1;1;1	Zinc finger and BTB domain containing 25	ZBTB25	0	0	0	0	0	0	0	0	0	0	0	0	73752	46490	247050	322430	319850	209470	0	0	0	0	0	0	0	0	0	0	0	0	0	0	0	0	0	0	2	2	2	2	2	2	0	0	0	0
Q2KIM3;A0A3Q1N1C2;A0A3Q1N2L3;Q05B62;F1N399;F1MYH6	3;3;3;3;3;2	Sorting nexin-1	SNX1	0	0	0	0	0	0	0	0	0	0	0	0	11333	10283	81025	64942	173510	67984	22866	32974	11265	0	7161.4	18691	0	0	0	0	0	0	0	0	0	0	0	0	1	1	1	1	1	1	1	1	1	0
A0A3Q1N1R3;E1BKQ2	1;1	RAB11 family interacting protein 1	RAB11FIP1	17579	2500.6	31367	44366	31207	26199	34998	57848	40554	90600	19584	52669	0	0	0	0	0	0	42939	47952	35797	0	23803	33278	1	1	1	1	1	1	1	1	1	1	1	1	0	0	0	0	0	0	1	1	1	0
A0A3Q1N238;Q58DR8;F1MZ38	6;6;6	Succinate--CoA ligase [ADP/GDP-forming] subunit alpha, mitochondrial (EC 6.2.1.4) (EC 6.2.1.5) (Succinyl-CoA synthetase subunit alpha) (SCS-alpha)	SUCLG1	178740	23968	251190	655300	363830	306900	138640	358390	142980	1042600	67047	374300	95753	75876	227180	249450	426720	204860	1094600	1447500	511400	0	524730	933350	6	3	6	6	6	6	5	5	5	5	3	5	5	5	5	5	5	5	6	6	6	0
A0A3Q1N2E0;Q3SZV7;A0A452DI25;CON__Q3SZV7	3;3;3;3	Hemopexin	HPX	88888	38018	325360	516160	520290	366020	140340	576190	190240	919080	79991	428370	14337	18708	100650	86258	118160	72914	701480	1145900	261800	0	368310	629420	2	1	2	2	2	2	2	2	2	2	1	2	2	2	2	2	2	2	3	3	2	0
P00570;A0A3Q1N2Q9	1;1	Adenylate kinase isoenzyme 1 (AK 1) (EC 2.7.4.3) (EC 2.7.4.6) (ATP-AMP transphosphorylase 1) (ATP:AMP phosphotransferase) (Adenylate monophosphate kinase) (Myokinase)	AK1	0	0	0	0	0	0	0	0	0	0	0	0	25682	18626	105760	119550	186950	87950	224230	265790	97467	0	91580	140080	0	0	0	0	0	0	0	0	0	0	0	0	2	2	2	2	2	2	1	1	1	0
A0A3Q1NMC5;A0A3Q1NDD3;A0A3Q1N3Q0;Q56JU9-2;Q56JU9	3;3;3;3;3	40S ribosomal protein S24	RPS24	89942	31568	82118	186290	305130	142690	102750	353330	258290	656460	58020	300420	53727	46633	221360	106970	227790	127820	306560	662610	235980	0	316170	332050	2	2	2	2	2	2	3	3	3	3	2	3	3	3	3	3	3	3	4	4	4	0
A0A3Q1N568;Q5E9G3;F1MU19	3;3;3	Proteasome activator complex subunit 2	PSME2	5382.1	0	14669	50160	52143	36368	47320	174320	81237	440310	25291	154580	5067.8	4184.4	25122	20182	42585	19065	300390	443130	112350	0	99087	221570	1	0	1	2	2	2	3	3	2	3	1	3	1	1	1	1	1	1	3	3	3	0
E1BIV3;A0A3Q1N5K3	1;1	Kelch domain containing 1	KLHDC1	0	0	0	0	0	0	27903	107310	42200	195770	16908	91239	0	0	0	0	0	0	0	0	0	0	0	0	0	0	0	0	0	0	1	1	1	1	1	1	0	0	0	0	0	0	0	0	0	0
A0A3Q1N775;E1BA17	3;3	Collagen type XIV alpha 1 chain	COL14A1	0	0	0	0	0	0	0	0	0	0	0	0	9496.2	7986.8	47190	42780	70311	35332	164290	241720	81475	0	57629	121890	0	0	0	0	0	0	0	0	0	0	0	0	2	2	2	2	2	2	2	2	2	0
A0A3Q1N7Q5;Q3T0D5;A0A452DIP9;E1B8L7	2;2;2;1	60S ribosomal protein L30	RPL30	15335	5083.6	54143	269000	136620	101340	23870	118770	50473	446760	19365	148660	52001	35550	307560	286890	550340	251540	559910	945790	220160	0	210990	545210	3	2	3	3	3	3	3	3	3	3	2	3	6	5	6	6	6	6	3	3	3	0
Q32PI1;A0A3Q1N7W2	1;1	Serine/threonine-protein kinase VRK1 (EC 2.7.11.1) (Vaccinia-related kinase 1)	VRK1	0	0	0	0	0	0	0	0	0	0	0	0	0	0	0	0	0	0	106420	186680	51310	0	33510	86762	0	0	0	0	0	0	0	0	0	0	0	0	0	0	0	0	0	0	1	1	1	0
F1N2B2;A6H747;A0A3Q1N7X7	1;1;1	Testis expressed 9	TEX9	0	0	0	0	0	0	0	0	0	0	0	0	0	0	0	0	0	0	0	0	0	0	0	0	0	0	0	0	0	0	0	0	0	0	0	0	0	0	0	0	0	0	0	0	0	0
Q0IIG7;F1MNI4;Q58DS9;A0A3Q1N8E3	1;1;1;1	Ras-related protein Rab-5A (EC 3.6.5.2)	RAB5A	5228.4	0	12284	29321	24534	18283	18438	57751	21212	119300	8241.4	49831	6251.9	4892.6	24508	19775	31410	16430	764370	1038800	299040	0	233860	529460	1	0	1	1	1	1	1	1	1	1	1	1	1	1	1	1	1	1	4	4	4	0
A0A3Q1N8F8;Q3T087;A0A452DIZ2	3;3;2	60S ribosomal protein L11	RPL11	130050	33256	256510	1037400	575970	443230	115160	401670	178710	1183300	14809	429590	26095	27448	140990	117470	239540	106690	1448900	2611400	545350	0	436650	1186500	4	4	4	4	4	4	4	4	4	4	1	4	3	3	3	3	3	3	5	5	5	0
P61603;A0A3Q1N8Q5	7;7	10 kDa heat shock protein, mitochondrial (Hsp10) (10 kDa chaperonin) (Chaperonin 10) (CPN10)	HSPE1	431050	148280	604480	580720	1313300	675600	3251500	3459800	3485200	4135200	1100600	3433000	769590	372270	778530	1006000	707840	728910	3176100	3533300	2370500	0	2831700	2946500	6	6	6	6	6	6	13	13	13	13	12	13	10	10	10	10	10	10	13	13	12	0
Q2NKT5;A0A3Q1N8S2	1;1	Protein transport protein Sec61 subunit beta	SEC61B	0	0	0	0	0	0	0	0	0	0	0	0	0	0	0	0	0	0	58262	86777	20750	0	13360	44140	0	0	0	0	0	0	0	0	0	0	0	0	0	0	0	0	0	0	1	1	1	0
A0A3Q1N948	1	Dedicator of cytokinesis 2	DOCK2	0	0	0	0	0	0	0	0	0	0	0	0	0	0	0	0	0	0	0	0	0	0	0	0	0	0	0	0	0	0	0	0	0	0	0	0	0	0	0	0	0	0	0	0	0	0
A0A3Q1N9S5;Q3T0D0;A0A3Q1NEH2	8;8;2	Heterogeneous nuclear ribonucleoprotein K	HNRNPK	374830	109390	782420	2292500	1455200	1202600	846220	1974100	1443300	3954700	480380	2085000	314950	158810	803150	755140	1310300	736340	2408300	3933800	1414900	0	1141300	2254200	4	4	4	4	4	4	8	8	8	8	7	8	5	5	5	5	5	5	7	7	7	0
E1BGH0;A0A3Q1NB13	1;1	ATP binding cassette subfamily F member 1	ABCF1	6194.5	0	12764	57151	18486	20503	0	0	0	0	0	0	0	0	0	0	0	0	463620	779620	79827	0	66831	346970	1	0	1	1	1	1	0	0	0	0	0	0	0	0	0	0	0	0	2	2	2	0
Q08E01;A0A3Q1NDE1	1;1	Adducin 3 (Adducin 3 (Gamma))	ADD3	19439	2677.6	37593	104130	44654	46160	0	0	0	0	0	0	0	0	0	0	0	0	104940	151150	54911	0	34513	77897	2	1	2	2	2	2	0	0	0	0	0	0	0	0	0	0	0	0	1	1	1	0
Q3SZ00;A0A3Q1NDR1;O62831;O62828	6;6;5;5	Enoyl-CoA hydratase (EC 4.2.1.17)	HADHA	58467	7717.3	133600	586000	208050	202010	132670	433430	150610	1337200	68803	462050	25204	19375	125330	133610	260200	110960	622690	894730	244200	0	188560	454760	3	2	3	3	3	3	5	5	5	5	2	5	3	3	4	4	4	4	6	6	5	0
Q2KI35;A0A3Q1NDY6;F1MHJ5;A5D9F7;A0A3Q1LYK3	2;2;2;2;1	Sorting nexin 6	SNX6	12739	3030.7	31087	134890	49854	52690	41248	120680	43623	373820	7949.6	140280	0	0	0	0	0	0	166240	284030	72927	0	69479	120040	1	1	1	1	1	1	1	1	1	1	0	1	0	0	0	0	0	0	2	2	2	0
E1BDX8;A0A3Q1NEU9	9;9	Dynein cytoplasmic 1 heavy chain 1	DYNC1H1	9780.4	2706.8	21350	163730	43631	48584	18520	58523	19691	144380	9839.6	44466	16101	13766	125570	116060	316040	121480	704260	1118300	246190	0	159110	537610	1	1	1	1	1	1	1	1	1	1	1	1	3	3	5	5	5	5	4	4	4	0
A0A3Q1NG02;Q08E44	1;1	Microspherule protein 1	MCRS1	0	0	0	0	0	0	48368	134190	100060	391100	39232	155870	0	0	0	0	0	0	0	0	0	0	0	0	0	0	0	0	0	0	1	1	1	1	1	1	0	0	0	0	0	0	0	0	0	0
A0A3Q1NGX5;Q2T9Y9;F2Z4E7	2;2;2	Interleukin enhancer binding factor 2	ILF2	0	0	0	0	0	0	7071.1	12709	7542.6	26217	3236	10965	6611.4	3019	17862	16288	35778	11937	55534	93495	23894	0	18291	43669	0	0	0	0	0	0	1	1	1	1	1	1	1	1	1	1	1	1	1	1	1	0
Q17QN6;A0A3Q1NH38	1;1	55 kDa erythrocyte membrane protein (p55) (Membrane protein, palmitoylated 1)	MPP1 EMP55	0	0	0	0	0	0	22090	57587	19679	122880	7239.9	42939	6395.9	3046.6	16227	17711	35084	13357	124510	151630	52777	0	35843	83352	0	0	0	0	0	0	1	1	1	1	1	1	1	1	1	1	1	1	1	1	1	0
A0A3Q1NHB5;Q3SZJ9;M5FJZ1	1;1;1	Phosphomannomutase (EC 5.4.2.8)	LOC782057	0	0	0	0	0	0	0	0	0	0	0	0	14795	7668.9	46202	48078	91411	37535	487960	691770	213990	0	196400	376180	0	0	0	0	0	0	0	0	0	0	0	0	1	1	1	1	1	1	2	2	2	0
A0A3Q1NJ70;E1BCW3	2;2	ATP-dependent 6-phosphofructokinase (ATP-PFK) (Phosphofructokinase) (EC 2.7.1.11) (Phosphohexokinase)	PFKP	14611	3938.3	23045	73814	57710	35352	25442	111690	64875	312960	16157	122860	11767	5682.1	54854	34512	72359	37088	0	0	0	0	0	0	1	1	1	1	1	1	1	1	1	1	0	1	1	1	1	1	1	1	0	0	0	0
G3MX45;Q56JX3;A0A452DIW3;A0A3Q1NJG8	3;3;3;3	60S ribosomal protein L31		68182	27132	90889	226270	421650	192070	154670	591920	502490	1304600	104300	647670	54115	34871	276960	126870	258260	147370	476980	905610	313740	0	450280	539630	1	1	1	1	1	1	4	4	4	4	3	4	3	3	3	3	3	3	4	4	4	0
Q8MJ50;A0A3Q1NJX5	2;2	Osteoclast-stimulating factor 1	OSTF1	0	0	0	0	0	0	0	0	0	0	0	0	0	0	0	0	0	0	205590	301010	54133	0	39530	148330	0	0	0	0	0	0	0	0	0	0	0	0	0	0	0	0	0	0	2	2	2	0
Q68V19;Q0IIL6;A0A3Q1NK91	2;2;2	Multifunctional protein 2		23766	4478.3	37744	97041	61944	44747	70194	169460	93504	359180	39958	150660	0	0	0	0	0	0	231720	370970	126340	0	104110	165960	1	1	1	1	1	1	2	2	2	2	2	2	0	0	0	0	0	0	2	2	2	0
Q2HJH4;A0A3Q1NLI5;F1N2T0;A4IF81	2;2;2;2	HNRPDL protein	HNRPDL	11747	0	25227	62492	22356	31559	35241	92532	43305	223940	19059	90859	0	0	0	0	0	0	0	0	0	0	0	0	1	0	1	1	1	1	2	2	2	2	2	2	0	0	0	0	0	0	0	0	0	0
A0A3Q1NM28;E1BKX1	1;1	Hyaluronoglucosaminidase (EC 3.2.1.35)	CEMIP	9961.1	0	21482	70773	38254	28351	0	0	0	0	0	0	0	0	0	0	0	0	0	0	0	0	0	0	1	0	1	1	1	1	0	0	0	0	0	0	0	0	0	0	0	0	0	0	0	0
P28783;F1MHS5;A0A3Q8WRY0	3;3;3	Protein S100-A9 (BEE22) (Calgranulin-B) (Neutrophil cytosolic 23 kDa protein) (p23) (S100 calcium-binding protein A9)	S100A9	102180	45468	298450	720540	2017500	693530	109240	226960	235460	573020	167550	283810	38834	18656	260850	170150	225440	135070	634820	2041100	353450	0	2191900	1242500	7	6	7	7	7	7	3	3	3	3	3	3	4	4	4	4	4	4	4	4	4	0
A6QR01;A0A3S5ZP87	1;1	LRRC47 protein	LRRC47	10545	3095	22891	92042	43397	39418	0	0	0	0	0	0	0	0	0	0	0	0	110970	173060	44807	0	31618	80842	1	1	1	1	1	1	0	0	0	0	0	0	0	0	0	0	0	0	1	1	1	0
A6QR28;A0A3S5ZPF7	2;2	Phosphoserine aminotransferase (EC 2.6.1.52)	PSAT1	4101.5	0	6834.7	22890	11083	11657	53927	173070	77336	336810	29190	141740	48978	38170	223380	159170	385740	184450	506110	867630	198480	0	155580	403450	1	0	1	1	1	1	2	2	2	2	2	2	4	4	4	4	4	4	3	3	3	0
Q3ZCI4;A0A3S5ZPM3;Q862J6	7;7;3	6-phosphogluconate dehydrogenase, decarboxylating (EC 1.1.1.44)	PGD	119550	13665	331600	1234400	490430	473870	205240	768750	226170	3017500	59456	940200	46387	31864	267870	337810	607230	258340	2576000	3425800	821620	0	545640	1735000	10	4	11	11	11	11	9	10	10	10	0	10	5	6	6	6	6	6	11	11	11	0
A4IFC8;A0A3S5ZPU0	1;1	DNA ligase (EC 6.5.1.1)	LIG1	0	0	0	0	0	0	59824	66671	64216	76475	72915	70364	1863.2	0	9345.6	6172.3	13825	6697.9	43793	59741	31048	0	26750	42704	0	0	0	0	0	0	1	1	1	1	1	1	1	0	1	1	1	1	1	1	1	0
Q0VD16;Q17QH2;A0A3S5ZPX3	1;1;1	MAP2K1 protein (Mitogen-activated protein kinase kinase 1)	MAP2K1	12534	2851.1	26900	95531	46072	35840	13843	46008	23690	106980	7645.3	47866	8342.2	5445.9	31732	26156	55605	24355	79878	135330	38142	0	31541	73621	1	1	1	1	1	1	1	1	1	1	1	1	1	1	1	1	1	1	1	1	1	0
Q3ZBV3;Q0VC92;A0A452DHY5	3;3;3	Protein mago nashi homolog	MAGOH	33803	7128.4	55547	168880	95134	72686	97847	290670	143460	653200	46355	258840	26225	19603	77420	61667	122010	54863	363250	648280	235910	0	177430	317170	2	1	2	2	2	2	3	3	3	3	3	3	2	2	2	2	2	2	3	3	3	0
A0A452DHZ5;Q0P569	1;1	Nucleobindin-1	NUCB1	0	0	0	0	0	0	7293	16113	6881.3	34196	1652.4	13949	0	0	0	0	0	0	0	0	0	0	0	0	0	0	0	0	0	0	1	1	1	1	0	1	0	0	0	0	0	0	0	0	0	0
Q58D76;Q58D01;Q0V8N4;Q58DA0;A0A452DI44	2;2;2;2;2	Proteasome 26S non-ATPase subunit 4 isoform 1	PSMD4	10450	3498.7	23118	66144	36901	24709	19460	67683	55787	233890	8182.6	77280	0	0	0	0	0	0	62659	103460	24203	0	22060	46074	1	1	1	1	1	1	1	1	1	1	0	1	0	0	0	0	0	0	1	1	1	0
O18789;M5FJW2;A0A452DIA7;A0A3Q1MAT9;A0A3Q1NLL5;A0A3Q1M656;Q862M9;Q862E0;A0A3Q1LT23;A0A3Q1MBL4;A0A3Q1M4Q4	7;7;7;6;5;5;4;3;2;2;1	40S ribosomal protein S2	RPS2	49344	8047.6	102890	470560	217660	176590	201140	664760	301770	2019000	81033	691170	53710	51753	325920	276300	603910	266380	1252700	2131100	524030	0	365610	967170	4	2	4	4	4	4	8	9	8	9	2	9	5	5	6	5	6	6	9	9	9	0
Q148J6;A0A452DIB6	4;4	Actin-related protein 2/3 complex subunit 4 (Arp2/3 complex 20 kDa subunit) (p20-ARC)	ARPC4	53432	9105.3	102130	327580	200390	145360	17764	63678	19042	141030	7255.4	54930	19814	10342	81207	64798	124660	65761	839080	1308100	384530	0	278190	671320	3	2	3	3	3	3	1	1	1	1	0	1	2	1	2	2	2	2	6	6	6	0
Q3ZCE8-2;Q3ZCE8;A0A452DIC8;F6QBF9	2;2;2;2	RNA-binding protein 8A (RNA-binding motif protein 8A)	RBM8A	0	0	0	0	0	0	0	0	0	0	0	0	0	0	0	0	0	0	107650	160630	59932	0	54417	87972	0	0	0	0	0	0	0	0	0	0	0	0	0	0	0	0	0	0	2	2	2	0
Q5E984;M5FK91;A0A452DID1;Q862L1	2;2;2;1	Translationally-controlled tumor protein (TCTP)	TPT1	8228.8	3638.8	31487	223740	132680	85893	18527	128340	26686	533310	0	163780	7593.9	4888	67632	60170	172100	64821	478820	827830	135750	0	124830	374890	1	1	1	1	1	1	1	1	1	1	0	1	1	1	1	1	1	1	4	4	4	0
Q3ZBV9;A0A452DID6	2;2	Dehydrogenase/reductase SDR family member 11 (17-beta-hydroxysteroid dehydrogenase) (3-beta-hydroxysteroid 3-dehydrogenase) (EC 1.1.1.270) (Estradiol 17-beta-dehydrogenase) (EC 1.1.1.62) (Short-chain dehydrogenase/reductase family 24C member 1)	DHRS11 SDR24C1	0	0	0	0	0	0	51887	61109	28076	91775	11330	58799	1992.6	2358.8	9661.5	8838.1	18141	8264.8	0	0	0	0	0	0	0	0	0	0	0	0	1	1	1	1	1	1	1	1	1	1	1	1	0	0	0	0
Q3T0Z2;A0A452DID8	3;3	Gastrotropin (GT) (Fatty acid-binding protein 6) (Ileal lipid-binding protein) (ILBP)	FABP6 ILBP	0	0	0	0	0	0	207200	380780	116200	467980	50032	247260	49462	21904	49226	54646	100280	52690	403050	392210	313750	0	157540	293410	0	0	0	0	0	0	3	3	3	3	2	3	1	1	1	1	1	1	2	2	2	0
A0A452DID9;P60661-2;P60661;A0A3Q1MDB1;A1XEA6;A1XEA7	6;6;6;4;3;1	Myosin light polypeptide 6	MYL6	285560	64375	783190	1660900	1422400	919960	752340	2741600	1074200	4181300	366820	2004500	134870	92330	474830	430870	727910	375120	2434900	3157100	851500	0	680100	1791300	5	4	6	6	6	6	12	12	11	12	7	12	8	8	8	8	8	8	10	10	9	0
Q56JW4;A0A452DIE3	1;1	Adenine phosphoribosyltransferase (APRT) (EC 2.4.2.7)	APRT	0	0	0	0	0	0	52045	134530	70875	316910	19081	113130	22477	11805	90064	81838	174010	75618	312770	421460	113080	0	102530	209330	0	0	0	0	0	0	2	2	2	2	2	2	2	2	3	3	3	3	2	2	2	0
Q58D04;G3MXK6;Q5EAB4;A0A452DIF4	1;1;1;1	Uncharacterized protein MGC3234	MGC3234	0	0	0	0	0	0	27656	271680	154990	906290	58374	287440	8301.4	34723	163960	116190	119110	90513	324970	1073300	116260	0	77322	344500	0	0	0	0	0	0	1	1	1	1	1	1	1	1	1	1	1	1	1	1	1	0
P02253;A0A452DIF5	9;9	Histone H1.2 (CTL-1)	H1-2	0	0	0	0	0	0	0	0	0	0	0	0	0	0	0	0	0	0	0	0	0	0	0	0	0	0	0	0	0	0	0	0	0	0	0	0	0	0	0	0	0	0	0	0	0	0
Q3T100;A0A452DIG5	2;2	Microsomal glutathione S-transferase 3 (Microsomal GST-3) (Glutathione peroxidase MGST3) (EC 1.11.1.-) (Microsomal glutathione S-transferase III) (Microsomal GST-III)	MGST3	1803.8	0	12090	57275	26124	21706	0	0	0	0	0	0	1315.3	2137	18521	26343	54561	19087	254780	297000	43750	0	32255	156110	1	0	1	1	1	1	0	0	0	0	0	0	1	1	1	1	1	1	4	4	4	0
Q2HJH0;A0A452DIH2	1;1	U6 snRNA-associated Sm-like protein LSm5	LSM5	16168	5496.6	39477	85617	69851	39445	30638	83296	57932	160530	21557	78732	12174	7093.4	21964	34088	47338	23738	55851	81829	35093	0	30759	54475	1	1	1	1	1	1	1	1	1	1	1	1	1	1	1	1	1	1	1	1	1	0
A0A452DIH6	1	WASH complex subunit 1	WASHC1	12237	7915.9	46525	114400	202440	86853	79380	212850	237360	305780	63155	199960	0	0	0	0	0	0	159830	253220	87473	0	162990	184780	1	1	1	1	1	1	1	1	1	1	1	1	0	0	0	0	0	0	1	1	1	0
P00829;A0A452DII8;Q0QEM9	18;18;12	ATP synthase subunit beta, mitochondrial (EC 7.1.2.2) (ATP synthase F1 subunit beta)	ATP5F1B ATP5B	888610	217990	1431800	1767300	2327400	1441200	3143500	7818800	3931400	12368000	1075400	6143000	827890	534850	1542900	1776200	1722100	1341200	8567100	9051900	4458800	0	4400400	6417600	15	12	15	15	15	15	32	32	31	32	22	32	18	19	19	19	19	19	29	29	29	0
A0A452DIL3;Q3ZC13	1;1	AP-2 complex subunit mu	AP2M1	0	0	0	0	0	0	16897	40564	18861	120010	11994	37056	3142.2	2565.1	14256	12389	26689	11039	0	0	0	0	0	0	0	0	0	0	0	0	1	1	1	1	1	1	1	1	1	1	1	1	0	0	0	0
E1B953;Q6B856;E1BJB1;A0A452DIL8;A0A452DI48;Q148E2;G3X7R7;G3N1W7;E1BJK2;A0A3Q1M442;CON__ENSEMBL:ENSBTAP00000025008;Q7M2W1	11;11;11;11;10;6;6;6;2;2;2;1	Tubulin beta chain	TUBB2A	11650	0	19777	82184	35270	34456	17519	71451	13683	163640	0	67994	0	0	0	0	0	0	132000	236190	42089	0	34361	89602	1	0	1	1	1	1	1	1	1	1	0	1	0	0	0	0	0	0	1	1	1	0
Q9TU03;A0A452DIS6;Q29RJ9;A0A3Q1M3Y0;A0A3Q1MTK2;A0A3Q1MME9	7;7;1;1;1;1	Rho GDP-dissociation inhibitor 2 (Rho GDI 2) (D4-GDP-dissociation inhibitor) (D4-GDI) (Ly-GDI) (Rho-GDI beta)	ARHGDIB GDID4	182820	48676	280060	604920	403010	317750	391300	861170	814990	1877700	221430	937680	10674	1702.2	14431	29492	18713	17017	656770	829740	344250	0	277500	500630	6	4	6	6	6	6	6	6	6	6	4	6	2	1	2	2	2	2	3	3	3	0
A0A452DIU3;Q3ZBF7	3;3	Prostaglandin E synthase 3 (cPGES) (EC 5.3.99.3) (Cytosolic prostaglandin E2 synthase)	PTGES3	0	0	0	0	0	0	15920	59996	26071	113390	9226.5	40650	0	0	0	0	0	0	254650	343830	67571	0	78706	175100	0	0	0	0	0	0	1	1	1	1	1	1	0	0	0	0	0	0	1	1	1	0
Q3SZN2;A0A452DIU9	2;2	Protein transport protein Sec23B (SEC23-related protein B)	SEC23B	57003	14119	156680	567660	219610	209800	144190	395100	169330	823960	61472	351840	19997	14430	95126	81106	176180	71023	1397200	2806900	578140	0	417230	1262700	2	2	2	2	2	2	2	2	2	2	2	2	2	2	2	2	2	2	3	3	3	0
Q9XSI3;Q2TBW8;A0A452DIW1;A0A3Q1MLQ2;Q862I0;Q58DU2;A1XED2	5;5;5;4;2;2;1	60S ribosomal protein L10 (Protein QM homolog) (Ribosomal protein L10)	RPL10 QM	38458	8309.3	119260	835780	266910	271160	156480	714910	222330	4041300	140500	1348900	5974	9199.1	74071	71442	199010	70242	617860	1208500	207080	0	141270	505600	4	2	4	4	4	4	4	4	4	4	0	4	3	3	3	3	3	3	3	3	3	0
A0A452DIW4;Q3T145	3;3	Malate dehydrogenase (EC 1.1.1.37)	MDH1	4261.1	0	30680	148370	65507	56046	17690	64963	26212	288890	0	92761	2656.2	3435.7	21281	19720	45845	16818	33243	38831	16975	0	9244.9	23952	1	0	1	1	1	1	1	1	1	1	0	1	1	1	1	1	1	1	1	1	1	0
Q5E956;A0A452DIX3	7;7	Triosephosphate isomerase (TIM) (EC 5.3.1.1) (Methylglyoxal synthase) (EC 4.2.3.3) (Triose-phosphate isomerase)	TPI1	185140	39269	658190	2176300	1431600	973010	415270	1632100	913130	5066100	317540	1857800	75074	40801	538060	492920	830860	375700	3720600	5593500	1117600	0	950710	2641900	11	6	11	11	11	11	13	13	13	13	5	13	8	7	10	10	10	10	14	14	14	0
Q2KIW9;A0A452DIX8	1;1	UMP-CMP kinase (EC 2.7.4.14) (Deoxycytidylate kinase) (CK) (dCMP kinase) (Nucleoside-diphosphate kinase) (EC 2.7.4.6) (Uridine monophosphate/cytidine monophosphate kinase) (UMP/CMP kinase) (UMP/CMPK)	CMPK1 CMPK	0	0	0	0	0	0	39128	106700	49004	238850	15317	87643	10982	18327	45874	49276	80157	41631	277010	380890	145340	0	150410	215380	0	0	0	0	0	0	1	1	1	1	1	1	1	1	1	1	1	1	2	2	2	0
A1A4K3;A0A452DJ09	6;6	DNA damage-binding protein 1 (Damage-specific DNA-binding protein 1)	DDB1	9120.7	0	19719	85810	24863	31219	27191	95277	38835	183080	10304	77251	19812	17491	99173	98606	215530	91862	198630	293670	81901	0	58973	141840	1	0	1	1	1	1	1	1	1	1	1	1	3	3	3	3	3	3	3	3	3	0
A0A452DJM0;Q24JY1;S5G966;E1BII3;A0A452DJ23;E1B983;A0A5B9NMA4;A0A5B9NIL7;E1BED6	4;4;4;4;4;3;2;2;2	60S ribosomal protein L23a	RPL23A	98178	32863	93199	222820	585770	217750	177710	806540	551340	2220900	53232	859730	19970	16314	133920	42086	116150	68880	325860	939020	207060	0	356860	449060	3	3	3	3	3	3	7	7	7	7	1	7	2	2	2	2	2	2	3	3	3	0
A1A4Q4;A0A452DJ25	1;1	Translation machinery-associated protein 7 (Coiled-coil domain-containing protein 72)	TMA7 CCDC72	12946	2111.4	19504	62997	53246	28041	0	0	0	0	0	0	18239	3139.1	24464	17298	59532	22333	0	0	0	0	0	0	1	1	1	1	1	1	0	0	0	0	0	0	1	1	1	1	1	1	0	0	0	0
Q3T0L7;A0A452DJ34	4;4	60S ribosomal protein L28	RPL28	50277	7160.5	123840	702910	255270	256060	52808	244120	96328	1361700	26430	395530	28309	28576	226670	177760	456140	176670	230330	444140	76255	0	52475	188850	3	2	3	3	3	3	3	3	3	3	0	3	3	3	3	3	3	3	2	2	2	0
A0A452DJ66;Q2HJ86;F2Z4C1;F2Z4K0;F6RP72;Q32KN8;A0A3Q1LUJ2;Q2HJB8;Q862L2;Q7M372;Q862I8;G5E6J5	16;16;15;14;14;13;10;6;2;1;1;1	Tubulin alpha chain	TUBA1D	1154500	160400	3474400	14831000	4178400	5356600	1995100	8012900	3356800	20088000	1179000	7986300	269810	185890	1391800	1326800	3447800	1448700	17134000	31630000	5645900	0	3389600	14269000	31	16	33	35	33	33	33	37	32	37	16	37	13	13	13	13	13	13	52	52	45	0
Q58DT6;G3MW01;P19803;A0A452DJ82;Q7M2Q9	4;4;4;4;2	Rho GDP dissociation inhibitor (GDI) alpha	ARHGDIA	48812	8828.3	88906	172600	133680	93551	104460	243930	143680	403250	44679	193010	23319	10735	56056	52829	77779	40380	244370	303270	140080	0	113420	199680	4	3	4	4	4	4	3	3	3	3	3	3	3	3	3	3	3	3	4	4	4	0
Q58DG0;A0A452DJ95;P02694;A0A3Q1LU75	2;2;2;1	Retinol binding protein 1, cellular	RBP1	0	0	0	0	0	0	13949	42525	18488	79091	5803.9	34072	0	0	0	0	0	0	317790	430460	106950	0	59058	227780	0	0	0	0	0	0	1	1	1	1	1	1	0	0	0	0	0	0	3	3	3	0
A0A452DJA5;Q10741	1;1	Disintegrin and metalloproteinase domain-containing protein 10 (EC 3.4.24.81) (Kuzbanian protein homolog) (Mammalian disintegrin-metalloprotease)	ADAM10	0	0	0	0	0	0	0	0	0	0	0	0	0	0	0	0	0	0	0	0	0	0	0	0	0	0	0	0	0	0	0	0	0	0	0	0	0	0	0	0	0	0	0	0	0	0
Q687I9;P55859;A0A452DJA8;G3X8C8;A0A3Q1LR85;A0A3Q1LTN7;F1N3E9;A0A3Q1LZY6	4;4;4;3;1;1;1;1	Purine nucleoside phosphorylase (EC 2.4.2.1) (Inosine-guanosine phosphorylase)	EDIP	109200	17344	222720	746400	321220	308310	0	0	0	0	0	0	0	0	0	0	0	0	586680	853290	304200	0	232160	445210	4	3	4	4	4	4	0	0	0	0	0	0	0	0	0	0	0	0	4	4	4	0
E1B7X9;A0A452DJD2	1;1	SWI/SNF-related matrix-associated actin-dependent regulator of chromatin subfamily A containing DEAD/H box 1 (EC 3.6.4.12)	SMARCAD1	0	0	0	0	0	0	0	0	0	0	0	0	0	0	0	0	0	0	102060	201340	38205	0	51184	74640	0	0	0	0	0	0	0	0	0	0	0	0	0	0	0	0	0	0	1	1	1	0
A0A452DJE4;G8JKX4;Q5E9B5;Q3ZC07;P62739;A5D7J0;A0A3Q1M558;Q58DT9;P68138;A4IFM8;Q862L0;H6S1N4	16;16;16;16;16;15;15;15;14;14;4;1	Actin, aortic smooth muscle	ACTA2	257410	57644	554210	3030800	842910	1062900	482380	2598900	500070	4840300	174500	1955400	50834	72491	319690	217680	403190	212760	5405100	8406600	1712500	0	1209400	4155700	13	9	13	13	13	13	16	16	12	16	5	16	4	4	5	5	5	5	19	19	16	0
P04973-2;A0A452DJE9;P04973-3;A0A452DKD0;P04973	1;1;1;1;1	Clathrin light chain A (Lca)	CLTA	57255	18562	140160	322050	240690	171920	120070	387960	265680	629990	98974	345430	54480	25462	133630	130590	206530	123130	620990	1173100	460800	0	348000	667580	1	1	1	1	1	1	1	1	1	1	1	1	1	1	1	1	1	1	2	2	2	0
A1XED3;Q862J1;Q862F1;Q862H0;G3N3W9;A0A452DJF6;Q862T7;Q862J9;Q862E3;Q3T025;G3N288;F1MQJ8;E1BG46;E1B871	1;1;1;1;1;1;1;1;1;1;1;1;1;1	60S ribosomal protein L17		0	0	0	0	0	0	0	0	0	0	0	0	0	0	0	0	0	0	89826	203860	44249	0	31809	86975	0	0	0	0	0	0	0	0	0	0	0	0	0	0	0	0	0	0	1	1	1	0
P31404;A0A452DJG1	2;2	V-type proton ATPase catalytic subunit A (V-ATPase subunit A) (EC 7.1.2.2) (V-ATPase 69 kDa subunit) (Vacuolar proton pump subunit alpha)	ATP6V1A ATP6A1 ATP6V1A1	7391.4	1371.1	15260	49221	21036	19824	21326	61271	23903	182210	6114.5	62767	0	1253.1	14045	11938	34478	10482	201240	308980	94468	0	62413	128460	1	1	1	1	1	1	1	1	1	1	0	1	0	1	1	1	1	1	2	2	2	0
Q32S29;Q2M2T1;Q2KII5;P62808;F2Z4F9;F2Z4E8;A0A452DJK3;Q32L48;G8JL06;A5D7N2;A0A3Q1MBN5;A0A3Q1M4L6;A0A3Q1MEU7;A6QQ28;A0A3Q1MQN3;G3MWH4;G5E6I9;E1B8G9;A0A3Q1M071;E1BM22;E1BDE9;E1B7N8;G3N011;F1MJU1;G3N080;A0A5F2P3F6;G3MZL8;G3N0M9;G3MYB1;G3N3L9;G3N0F3;E1BL49;E1BL10;A0A3Q1LNX0;G5E6E8;F1N5F3;G3N1R5;F1MUU9;G3MXG1;E1BAA6;G3MXT2;G3MZR4;G3N0L9;G3MXG7;E1BHL3;E1B975;A0A3Q1MTT3;A0A3Q1M6X1;G3MXL0;E1BPK0;G3N1G0;E1…	9;9;9;9;9;9;9;8;7;7;7;7;6;5;5;5;5;5;4;4;4;4;4;4;4;4;3;3;3;3;3;3;3;2;2;2;2;2;2;2;2;2;2;2;2;2;1;1;1;1;1;1	Histone H2B	H2B	4009600	1915000	2941500	7816900	31644000	11569000	2666500	15425000	13615000	31415000	431980	15848000	2495900	703310	11007000	2724300	9888200	5867600	8456900	34739000	3931800	13167	6671500	12923000	23	21	26	26	26	26	35	40	39	40	7	40	19	18	24	24	24	24	33	33	23	2
Q9TTE1;CON__Q9TTE1;A2I7M9;A0A452DJK6;A0A0A0MP88;A0A3Q1N535;Q28921;Q27983;A2I7N2;A6QPQ2;Q28922;A0A0A0MP89	7;7;7;7;6;6;5;4;4;2;1;1	Serpin A3-1 (Endopin-1A) (Muscle endopin-1A) (mEndopin-1A)	SERPINA3-1 SERPINA3A	453060	158950	1037900	1777400	2164200	1189200	1100200	2894400	1442600	3610300	415900	2129700	166260	110890	434160	351510	410270	283530	601860	988310	315280	0	430080	581430	12	11	12	12	12	12	12	12	12	12	10	12	7	7	7	7	7	7	5	5	5	0
A0A452DJS8;Q3ZCC8	2;2	Tubulin polymerization-promoting protein family member 3	TPPP3	0	0	0	0	0	0	27874	75810	47124	133820	11902	59162	0	0	0	0	0	0	218370	354540	74863	0	56515	169100	0	0	0	0	0	0	1	1	1	1	1	1	0	0	0	0	0	0	1	1	1	0
Q05B71;A0A452DK61	1;1	CDGSH iron-sulfur domain-containing protein 2	CISD2 CDGSH2	17074	1730	30834	91062	43653	36165	0	0	0	0	0	0	0	0	0	0	0	0	113620	201820	50079	0	31320	81207	1	1	1	1	1	1	0	0	0	0	0	0	0	0	0	0	0	0	1	1	1	0
P16116;A0A493UA87;Q862S5;A0A3Q1M9Q1	3;3;2;1	Aldo-keto reductase family 1 member B1 (EC 1.1.1.21) (EC 1.1.1.300) (EC 1.1.1.372) (EC 1.1.1.54) (20-alpha-hydroxysteroid dehydrogenase) (20-alpha-HSD) (Aldehyde reductase) (Aldose reductase) (AR)	AKR1B1	10735	1655.5	36672	178590	58035	63967	43061	133620	62578	363270	26580	126240	6843.2	6341.1	33940	30497	64934	26509	195200	269330	38419	0	31101	125890	2	1	2	2	2	2	3	3	3	3	2	3	1	1	1	1	1	1	3	3	2	0
A0A498UZ20;E1BPK6	2;2	Unconventional myosin-VI (Unconventional myosin-6)	MYO6	9309.5	3792.3	25052	79509	28371	22559	0	0	0	0	0	0	1790.4	0	7546	7389.9	13259	4266.8	0	0	0	0	0	0	1	1	1	1	1	1	0	0	0	0	0	0	1	0	1	1	1	1	0	0	0	0
Q27975;Q27965;A0A5A4UBP5;A0A5A4UAK7;A0A5A4U8C3;K8FK38;A0A5A4U7U6;A7LN90	12;12;12;12;11;11;11;2	Heat shock 70 kDa protein 1A (Heat shock 70 kDa protein 1) (HSP70.1)	HSPA1A HSP70-1	34149	2896.6	76405	259190	113200	103330	121830	370400	124070	770430	60090	294960	2922.8	0	9676.9	9874.2	17658	8852.8	1290500	1979200	522930	0	389320	987000	2	1	2	2	2	2	5	5	5	5	4	5	1	0	1	1	1	1	9	9	9	0
A0A5C0NU91;Q2KJH7	1;1	Aldehyde dehydrogenase 18 family member A1		0	0	0	0	0	0	7027.7	24826	7722.2	78160	2066.5	25046	0	0	0	0	0	0	0	0	0	0	0	0	0	0	0	0	0	0	1	1	1	1	0	1	0	0	0	0	0	0	0	0	0	0
A0JN39	5	Coatomer subunit beta (Beta-coat protein) (Beta-COP)	COPB1	25932	1669.2	66621	368700	111740	126530	119520	301390	96857	816230	19862	285550	2500.7	4214.8	28621	22967	78716	26743	764960	1310400	248700	0	188260	560400	4	1	4	4	4	4	5	5	5	5	1	5	1	2	2	2	2	2	6	6	6	0
A0JN43	2	Extended synaptotagmin 1 (Family with sequence similarity 62 (C2 domain containing), member A)	ESYT1 FAM62A	0	0	0	0	0	0	0	0	0	0	0	0	15229	15425	100680	105850	216900	94607	351260	500920	149080	0	68545	236080	0	0	0	0	0	0	0	0	0	0	0	0	1	1	1	1	1	1	2	2	2	0
A0JNA8;G3MZP9	1;1	PAX-interacting protein 1 (PAX transactivation activation domain-interacting protein)	PAXIP1	0	0	0	0	0	0	0	0	0	0	0	0	0	0	0	0	0	0	0	0	0	0	0	0	0	0	0	0	0	0	0	0	0	0	0	0	0	0	0	0	0	0	0	0	0	0
Q865A3;A0JNE6	1;1	Double stranded RNA-dependent protein kinase	PKR	0	0	0	0	0	0	14304	52829	23757	267740	0	76069	0	0	0	0	0	0	0	0	0	0	0	0	0	0	0	0	0	0	1	1	1	1	0	1	0	0	0	0	0	0	0	0	0	0
A1A4J1	5	ATP-dependent 6-phosphofructokinase, liver type (ATP-PFK) (PFK-L) (EC 2.7.1.11) (6-phosphofructokinase type B) (Phosphofructo-1-kinase isozyme B) (PFK-B) (Phosphohexokinase)	PFKL	80303	18490	137920	471410	275130	203220	103330	247420	118970	809950	48344	289400	33358	25985	155900	100060	203290	100120	37944	59380	17592	0	15593	25735	4	3	4	4	4	4	3	3	3	3	1	3	3	3	3	3	3	3	1	1	1	0
P52175;A1A4N9;P52174;Q56JV4	5;5;4;3	Nucleoside diphosphate kinase A 2 (NDK A 2) (NDP kinase A 2) (EC 2.7.4.6) (Nucleoside diphosphate kinase NBR-B) (NDK NBR-B)	NME1-2	58118	10751	142240	488440	277070	206820	73559	217620	127760	523390	41233	200830	17894	13944	93416	68763	164260	64527	790360	1288300	310710	0	219000	567960	3	3	3	3	3	3	2	2	2	2	2	2	2	2	2	2	2	2	3	3	3	0
A1L532;F6RSR1	4;4	Heterogeneous nuclear ribonucleoprotein A0	HNRPA0	1085800	248990	2178800	5568000	2987500	2853600	2423600	6522200	4101100	12028000	1764600	6090900	414120	269940	1184900	1161100	1989700	1078100	14160000	20924000	8624400	0	6340900	12450000	6	4	6	6	6	6	7	7	7	7	4	7	3	3	3	3	3	3	8	8	8	0
A1L548;F1N3P2	3;3	Ubiquitinyl hydrolase 1 (EC 3.4.19.12)	USP5	7444.1	2438.7	19863	65507	34387	28920	14527	40060	11246	88346	5347.1	30546	0	0	0	0	0	0	95429	146000	40121	0	28893	81327	1	1	1	1	1	1	1	1	1	1	1	1	0	0	0	0	0	0	1	1	1	0
A1L598;A6QNJ7	1;1	Phosphoglucomutase 5	PGM5	18389	3362.4	37591	153020	49191	53144	29501	104370	24188	189670	10240	74725	5478.5	7301.2	30117	25636	36740	20010	185870	254900	80480	0	48657	126860	2	1	2	2	2	2	2	2	2	2	1	2	1	1	1	1	1	1	2	2	2	0
A1L5B0;Q1LZF9	2;2	Myosin regulatory light polypeptide 9	MYL9	0	0	0	0	0	0	0	0	0	0	0	0	0	0	0	0	0	0	70145	110480	29826	0	15203	55350	0	0	0	0	0	0	0	0	0	0	0	0	0	0	0	0	0	0	1	1	1	0
A1L5B7;Q2KJD1	5;2	SERPINE1 mRNA binding protein 1	SERBP1	99607	20790	155620	628490	399270	288370	201820	522990	320050	1095700	118300	510350	44046	16177	128520	117700	188610	108610	970970	1663900	608190	0	584430	939510	3	3	3	3	3	3	4	4	4	4	4	4	1	1	1	1	1	1	6	6	6	0
CON__A2I7N1;A2I7N1;Q3ZEJ6;CON__A2I7N0;A2I7N0	6;6;5;5;5	#N/A	#N/A	25495	6505	77383	144930	142050	79906	51430	149560	74454	211650	19576	117160	2254.9	0	9158.4	6840.7	11894	8561.5	977120	2195900	694820	0	1191600	1227800	2	1	2	2	2	2	2	2	2	2	2	2	1	0	1	1	1	1	3	3	3	0
A2VDN8	2	Coronin	CORO1C	30660	6049.6	56174	205030	68660	74923	75407	188070	92971	504990	48614	168370	0	0	0	0	0	0	191880	304550	84781	0	45971	120960	1	1	1	1	1	1	2	2	2	2	2	2	0	0	0	0	0	0	2	2	2	0
A2VDS1	1	Selenocysteine lyase (EC 4.4.1.16)	SCLY	0	0	0	0	0	0	0	0	0	0	0	0	0	0	0	0	0	0	0	0	0	0	0	0	0	0	0	0	0	0	0	0	0	0	0	0	0	0	0	0	0	0	0	0	0	0
A2VDW9;A0A3Q1MSX9;E1BFV5;E1BBS4;F1MR89;A0A3Q1NH34;G3N0N0;A0A3Q1MM01;F1MJ44;Q1LZ98;F1MHP3;A0A3Q1LUY9;A8SM77;A0A3Q1M9Q3;E1BHF3;Q3ZBY5;F1MZZ7;A6QPU7;F1MJ88;F1MVY4;A7MB20;A0A3Q1LY35;E1B8V4;F1MUV6;A0A3Q1MMV1;Q08E61;F6PV58;A0A3Q1LZI0;A0A3Q1MEV8;E1BAE9;A0A3Q1LT69;F1MML9;A2VDQ7;E1BCQ9;A0A3Q1MHQ4;E1BD47;F1MX34;F1MXU3;A0A3Q1LVN0	2;1;1;1;1;1;1;1;1;1;1;1;1;1;1;1;1;1;1;1;1;1;1;1;1;1;1;1;1;1;1;1;1;1;1;1;1;1;1	Zinc finger protein Aiolos (Ikaros family zinc finger protein 3)	IKZF3 ZNFN1A3	14763	2282.7	36263	126870	44062	46045	0	0	0	0	0	0	0	0	0	0	0	0	0	0	0	0	0	0	2	1	2	2	2	2	0	0	0	0	0	0	0	0	0	0	0	0	0	0	0	0
A2VDZ9;Q861V1;A0A3Q1LIG6	2;1;1	Vesicle-associated membrane protein-associated protein B (VAMP-B) (VAMP-associated protein B) (VAP-B)	VAPB	0	0	0	0	0	0	38372	115740	32158	276790	17727	115940	0	0	0	0	0	0	79379	114920	36918	0	27200	65534	0	0	0	0	0	0	2	2	2	2	1	2	0	0	0	0	0	0	1	1	1	0
F1MCZ3;Q28046;A2VE17	4;4;4	Scinderin (Adseverin)	SCIN	0	0	0	0	0	0	0	0	0	0	0	0	9575.6	4324.6	43271	52295	74208	36779	22497	25495	8927.4	0	6468	15319	0	0	0	0	0	0	0	0	0	0	0	0	2	2	2	2	2	2	1	1	1	0
A2VE46	1	Chloride intracellular channel 2	CLIC2	0	0	0	0	0	0	11783	39357	11968	105690	0	34231	0	0	0	0	0	0	0	0	0	0	0	0	0	0	0	0	0	0	1	1	1	1	0	1	0	0	0	0	0	0	0	0	0	0
Q3ZCL3;F1MG80;A2VE83	2;2;2	N-myc-interactor (Nmi) (N-myc and STAT interactor)	NMI	92393	17767	211220	627950	401710	309100	0	0	0	0	0	0	61216	35538	200800	200390	334370	170460	0	0	0	0	0	0	1	1	1	1	1	1	0	0	0	0	0	0	3	3	3	3	3	3	0	0	0	0
A3KN04;F1MJ36	7;1	Dolichyl-diphosphooligosaccharide--protein glycosyltransferase subunit 1	RPN1	94358	9502.7	165450	623550	322280	239270	219230	566190	203850	1442900	82899	522840	58016	45971	157370	141130	246520	125190	1395400	2070200	426610	0	422410	990840	7	3	7	7	7	7	7	7	7	7	3	7	6	6	6	6	6	6	10	10	10	0
A4FUD0;A0A3Q1M478	6;5	C-1-tetrahydrofolate synthase, cytoplasmic (EC 1.5.1.5) (EC 3.5.4.9) (EC 6.3.4.3)	MTHFD1	78723	7242.9	161400	589240	209690	216150	147220	488290	174560	1592400	78744	537680	25118	16795	117420	105830	282780	109940	428620	888490	165770	0	96525	352030	5	3	6	6	6	6	6	6	6	6	5	6	2	2	2	2	2	2	2	2	2	0
A4FUD9;A0A3Q1LZF0;Q58DB3	5;1;1	DNA replication licensing factor MCM3 (EC 3.6.4.12)	MCM3	30428	10784	53347	243310	62306	87657	119160	405970	207170	1271000	70007	464280	21069	13521	98397	79221	189630	78346	445150	770070	151560	0	103820	362940	2	1	2	2	2	2	4	4	4	4	3	4	3	2	3	3	3	3	5	5	5	0
G3N0M6;A4FUX1	1;1	Cell death inducing DFFA like effector a	CIDEA	89067	16406	308790	1058100	408010	449950	147870	592970	228110	1174800	122320	535400	34720	21578	152210	158060	330880	150640	1322100	2678500	666940	0	351210	1241300	2	2	2	2	2	2	2	2	2	2	1	2	1	1	1	1	1	1	2	2	2	0
F1MC31;A4FV01	3;3	Splicing factor 3b subunit 2	SF3B2	19322	4732.7	38459	151350	61782	56251	84522	245730	126520	643480	44373	251350	25293	9673.2	90335	77416	142760	70317	149810	243540	79601	0	57673	130520	2	2	2	2	2	2	3	3	3	3	2	3	2	2	2	2	2	2	1	1	1	0
A8E654;F1N6W9;A4FV05	1;1;1	COL18A1 protein (Collagen type XVIII alpha 1 chain)	COL18A1	0	0	0	0	0	0	0	0	0	0	0	0	0	0	0	0	0	0	79184	111290	39973	0	27241	61858	0	0	0	0	0	0	0	0	0	0	0	0	0	0	0	0	0	0	1	1	1	0
A4FV59	1	PHD finger protein 5A (PHF5A protein)	PHF5A	27606	6454.5	65217	212600	105870	94382	46406	157740	90059	272610	32624	133010	19657	12367	71467	60999	113530	54783	111590	185560	65923	0	44443	85320	2	2	2	2	2	2	1	1	1	1	1	1	2	2	2	2	2	2	1	1	1	0
A4IF76	3	MGC140461 protein	MGC140461 LOC781990	63091	5975.3	151170	888130	108650	259970	120020	343550	129320	2067800	37315	560590	32103	30539	100580	133560	319440	107180	1192900	814380	210470	0	105300	497670	6	2	6	6	4	6	7	7	6	7	2	7	4	4	4	4	4	4	8	8	8	0
F1MXI4;A4IF82;A0A3Q1LRT4	6;6;2	Matrin-3	MATR3	19128	2520.2	56658	209510	120430	97724	41342	155290	58542	367260	16126	144020	4769.7	3360.8	23895	20610	43029	20976	448870	750600	154180	0	151320	419120	3	1	3	3	3	3	3	3	3	3	1	3	2	1	2	2	2	2	6	6	6	0
G3N2L2;A4IF88	1;1	Reticulocalbin 1	RCN1	0	0	0	0	0	0	26347	48180	28679	59719	11590	38100	0	0	0	0	0	0	0	0	0	0	0	0	0	0	0	0	0	0	1	1	1	1	1	1	0	0	0	0	0	0	0	0	0	0
A4IF97;Q5E9E2	4;4	Myosin regulatory light chain 12B (Myosin regulatory light chain 2-B, smooth muscle isoform) (Myosin regulatory light chain 20 kDa) (MLC20) (Myosin regulatory light chain MRLC2)	MYL12B MRLC2 MYLC2B	63145	12800	130440	405050	271550	196170	126380	463760	176600	911200	49708	402060	0	0	0	0	0	0	558630	842680	313070	0	290320	510780	4	3	4	4	4	4	4	4	4	4	2	4	0	0	0	0	0	0	5	5	5	0
A4IFC3	2	Polyadenylate-binding protein (PABP)	PABPC4	11469	2808.4	22597	83072	34278	34223	0	0	0	0	0	0	0	0	0	0	0	0	127230	197610	47284	0	28267	92985	1	1	1	1	1	1	0	0	0	0	0	0	0	0	0	0	0	0	1	1	1	0
A4IFE6	2	ABCE1 protein (ATP binding cassette subfamily E member 1)	ABCE1	6120.5	0	15393	74778	38145	30923	36812	93682	63206	233850	27137	94969	5966.4	6680.2	37476	30995	70533	30307	78346	186830	29653	0	27792	82338	1	0	1	1	1	1	2	2	2	2	2	2	1	1	1	1	1	1	1	1	1	0
A4IFN8	1	PLEKHF2 protein (Pleckstrin homology and FYVE domain containing 2)	PLEKHF2	11686	2345.2	24006	82881	36538	29842	0	0	0	0	0	0	8378.2	4537.2	32424	24211	55634	24320	0	0	0	0	0	0	1	1	1	1	1	1	0	0	0	0	0	0	1	1	1	1	1	1	0	0	0	0
A4IFU0	4	PRG3 protein (Proteoglycan 3)	PRG3	34872	10948	118310	898830	198730	277240	24021	102760	25596	1787300	1780.2	414940	0	1925.7	13464	41743	94083	30308	301150	172040	10202	0	5765.6	103040	2	2	2	2	2	2	3	4	2	4	0	4	0	1	1	1	1	1	1	1	1	0
A4IFV9	3	PRG3 protein (Proteoglycan 3)	PRG3	20918	0	60046	506390	60628	140180	27374	109640	17695	1376200	3225.9	336450	9521.5	15889	53574	99722	309120	97817	3316900	2571600	352840	0	174320	1537300	3	0	3	3	2	3	3	3	1	3	0	3	2	2	2	2	2	2	5	5	4	0
A5D7A0	2	EF-hand domain-containing protein D2 (Swiprosin-1)	EFHD2 SWS1	111420	35199	115940	294890	642780	266850	270680	889910	1012600	1523100	88291	854100	37732	12458	112380	47045	113800	61339	598150	1558600	295330	0	331250	646910	3	3	3	3	3	3	4	4	4	4	3	4	1	1	1	1	1	1	2	2	2	0
A5D7D1;A0A3Q1MFS2;A0A3Q1MAJ8;A0A452DIE5;A0A3Q1MRU0;A0A3Q1MR52;A0A3Q1M2X5;Q0III9	10;9;9;8;8;7;4;4	Alpha-actinin-4 (Non-muscle alpha-actinin 4)	ACTN4	49362	9276.2	98147	328120	166390	134470	131210	396680	162490	1076300	75351	416980	19400	14854	103560	85255	163030	75904	806300	1093200	312970	0	214090	576950	2	2	2	2	2	2	3	3	3	3	3	3	2	2	2	2	2	2	6	6	6	0
M5FHS4;A5D7D4;F6Q087;A7YWL9	2;2;2;2	G1 to S phase transition 1	GSPT1 BOS_22496	0	0	0	0	0	0	0	0	0	0	0	0	0	0	0	0	0	0	132160	172580	50864	0	37041	92442	0	0	0	0	0	0	0	0	0	0	0	0	0	0	0	0	0	0	1	1	1	0
A5D7D9	1	RNA helicase (EC 3.6.4.13)	DHX15	0	0	0	0	0	0	0	0	0	0	0	0	0	0	0	0	0	0	113380	199210	45405	0	25810	95658	0	0	0	0	0	0	0	0	0	0	0	0	0	0	0	0	0	0	1	1	1	0
P38657;A5D7E8	19;19	Protein disulfide-isomerase A3 (EC 5.3.4.1) (58 kDa glucose-regulated protein) (58 kDa microsomal protein) (p58) (Disulfide isomerase ER-60) (Endoplasmic reticulum resident protein 57) (ER protein 57) (ERp57) (Endoplasmic reticulum resident protein 60) (ER protein 60) (ERp60)	PDIA3 GRP58	489340	121210	1498500	4183500	3110600	2104900	1709000	5949300	2395400	13876000	1052100	5684100	305590	200840	1039100	1063000	1597700	885920	7838500	13775000	3387200	0	3679000	7201500	17	14	17	17	17	17	27	27	27	27	18	27	17	16	17	17	17	17	25	25	25	0
P52193;A5D7J6	12;12	Calreticulin (CRP55) (Calregulin) (HACBP)	CALR CRT	549370	119410	1064500	2454400	2478800	1570700	1244200	3758700	1700200	9158500	732290	3647800	483530	410130	1970900	2036700	2661000	1612300	6068800	8400600	2371300	0	2220700	4892000	7	7	7	7	7	7	12	12	12	12	6	12	8	8	8	8	8	8	15	15	14	0
Q864B6;Q864B7;P43033;F6QJE8;A5D7P3	1;1;1;1;1	Platelet activating factor acetylhydrolase 45 kDa subunit brain isoform variant	LIS1	0	0	0	0	0	0	0	0	0	0	0	0	0	0	0	0	0	0	95655	116150	38566	0	26603	64710	0	0	0	0	0	0	0	0	0	0	0	0	0	0	0	0	0	0	1	1	1	0
Q8MJJ7;G5E535;A5D7U9	1;1;1	m7GpppX diphosphatase (EC 3.6.1.59) (DCS-1) (Decapping scavenger enzyme) (Hint-related 7meGMP-directed hydrolase) (Histidine triad nucleotide-binding protein 5) (Histidine triad protein member 5) (HINT-5) (Scavenger mRNA-decapping enzyme DcpS)	DCPS DCS1 HINT5	0	0	0	0	0	0	18850	51363	37158	103930	9490	47312	17236	6476	42301	39964	65951	35916	68166	116840	42941	0	39368	64326	0	0	0	0	0	0	1	1	1	1	1	1	1	1	1	1	1	1	1	1	1	0
Q3T0B1;F1N0T6;A5D7V9;Q2KI84	1;1;1;1	Histidine--tRNA ligase (EC 6.1.1.21) (Histidyl-tRNA synthetase)	HARS	0	0	0	0	0	0	21685	58249	19949	148080	7055.5	51235	0	0	0	0	0	0	0	0	0	0	0	0	0	0	0	0	0	0	1	1	1	1	0	1	0	0	0	0	0	0	0	0	0	0
A5D984;Q3ZC87;B3IVN4;Q1JPG7	13;13;3;1	Pyruvate kinase (EC 2.7.1.40)	PKM PKM2	373430	80229	847240	4121800	1653500	1566600	548830	2610100	794840	7218600	282880	2610800	173300	145790	982190	991970	2207200	946250	3947000	5894700	1249600	0	821290	2875800	15	12	15	15	15	15	17	17	17	17	2	17	13	12	14	14	14	14	17	17	17	0
P21398;A5D9C1;C5IXL2;B8LS47;B8LS46;B8LJQ6	3;3;1;1;1;1	Amine oxidase [flavin-containing] A (EC 1.4.3.21) (EC 1.4.3.4) (Monoamine oxidase type A) (MAO-A)	MAOA	36908	3260.5	72335	338980	142780	120630	22743	73248	28766	176460	14266	70673	8230.2	4769.8	36712	30259	68503	28653	75136	115010	36859	0	22314	53498	3	1	3	3	3	3	2	2	2	2	2	2	1	1	1	1	1	1	1	1	1	0
A5D9E0;F6RYN2	1;1	RNA-binding protein 47 (RNA-binding motif protein 47)	DKFZp686F02235	0	0	0	0	0	0	0	0	0	0	0	0	7388.1	4899.2	25096	29642	51280	23752	0	0	0	0	0	0	0	0	0	0	0	0	0	0	0	0	0	0	1	1	1	1	1	1	0	0	0	0
Q3T085;P19879;A5D9E8	1;1;1	Mimecan (Osteoglycin)	OGN	10331	2240	13354	38627	18537	18249	33087	75947	26056	88528	13178	51464	0	0	0	0	0	0	95016	127180	58830	0	37004	75516	1	1	1	1	1	1	1	1	1	1	1	1	0	0	0	0	0	0	1	1	1	0
Q3MHX5;A5D9G3	2;2	Succinate--CoA ligase [GDP-forming] subunit beta, mitochondrial (EC 6.2.1.4) (GTP-specific succinyl-CoA synthetase subunit beta) (G-SCS) (GTPSCS) (Succinyl-CoA synthetase beta-G chain) (SCS-betaG)	SUCLG2	25015	4812	53301	192920	98011	74952	83179	236660	119960	726310	53089	270500	25716	19738	100520	98980	182970	88927	44475	59205	23124	0	18422	32908	1	1	1	1	1	1	2	2	2	2	2	2	2	2	2	2	2	2	1	1	1	0
P20456;A5D9H1;Q7M2R9	2;2;1	Inositol monophosphatase 1 (IMP 1) (IMPase 1) (EC 3.1.3.25) (D-galactose 1-phosphate phosphatase) (EC 3.1.3.94) (Inositol-1(or 4)-monophosphatase 1) (Lithium-sensitive myo-inositol monophosphatase A1)	IMPA1 IMPA	7085.5	1871.1	17460	145470	43408	45217	11822	48368	17259	279910	0	78366	25040	14602	92997	94475	191840	84810	127660	303790	22682	0	21437	111580	1	1	1	1	1	1	1	1	1	1	0	1	2	2	2	2	2	2	1	1	1	0
A5PJI5	1	ATPase GET3 (EC 3.6.-.-) (Arsenical pump-driving ATPase) (Arsenite-stimulated ATPase) (Guided entry of tail-anchored proteins factor 3, ATPase)	GET3 ASNA1	0	0	0	0	0	0	7943.3	22457	11138	39902	2015.6	18539	0	0	0	0	0	0	21659	30262	10520	0	6172.5	14753	0	0	0	0	0	0	1	1	1	1	0	1	0	0	0	0	0	0	1	1	1	0
A5PJP2;REV__Q2TBX4;E1BDE7	5;1;1	SAFB protein (Scaffold attachment factor B)	SAFB	112350	21231	213680	734970	289010	284570	270460	709960	274930	1813600	141900	687250	26424	20775	121470	105130	221660	99180	851460	1224200	380480	0	277930	648570	5	4	5	5	5	5	5	5	5	5	4	5	3	3	3	3	3	3	6	6	6	0
A5PJQ1	4	DEK protein (DEK proto-onco)	DEK	5588.6	0	7651	66825	19495	16645	69187	234920	104510	643740	31531	238800	19841	15960	173830	177320	323260	153310	289200	363540	70624	0	47338	196430	1	0	1	1	1	1	4	4	4	4	1	4	4	4	4	4	4	4	3	3	3	0
A5PJQ6;F6QJJ8	1;1	PGRMC2 protein	PGRMC2	0	0	0	0	0	0	0	0	0	0	0	0	27006	16193	97816	88600	189060	74282	0	0	0	0	0	0	0	0	0	0	0	0	0	0	0	0	0	0	2	2	2	2	2	2	0	0	0	0
A5PJY7;F1MGC2	1;1	RNASE2 protein	RNASE2	0	0	0	0	0	0	59843	246460	116190	1051800	8386.4	311410	19098	8468.5	83170	106760	132450	62637	451710	477900	122130	0	93371	287970	0	0	0	0	0	0	2	2	2	2	0	2	2	2	2	2	2	2	2	2	2	0
A5PJY9	2	CPNE3 protein (Copine 3)	CPNE3	0	0	0	0	0	0	3875.8	13004	6986.9	41478	0	13336	0	0	0	0	0	0	0	0	0	0	0	0	0	0	0	0	0	0	1	1	1	1	0	1	0	0	0	0	0	0	0	0	0	0
A5PJZ1	2	Calcium-binding mitochondrial carrier protein SCaMC-1 (Small calcium-binding mitochondrial carrier protein 1) (Solute carrier family 25 member 24)	SLC25A24 SCAMC1	0	0	0	0	0	0	49572	129680	60104	326420	24067	120480	7580.2	6716.8	26060	33086	42126	20776	101200	140170	46850	0	38820	64437	0	0	0	0	0	0	2	2	2	2	2	2	1	1	1	1	1	1	1	1	1	0
A5PK45	1	Procollagen galactosyltransferase 1 (EC 2.4.1.50) (Collagen beta(1-O)galactosyltransferase 1) (Glycosyltransferase 25 family member 1) (Hydroxylysine galactosyltransferase 1)	COLGALT1 GLT25D1	70533	36260	225640	346580	756940	319780	312190	1775900	662070	974150	145250	827640	65311	111490	722710	336520	204690	300670	737110	1334800	432460	0	1009200	876450	3	3	3	3	3	3	3	3	3	3	3	3	3	3	3	3	3	3	4	4	4	0
Q865R4;P79121;A5PKB4;F6RQF5	1;1;1;1	Metalloproteinase inhibitor 3 (Tissue inhibitor of metalloproteinases 3)	btimp-3	0	0	0	0	0	0	45482	110730	124630	177110	66005	59681	0	0	0	0	0	0	0	0	0	0	0	0	0	0	0	0	0	0	1	1	1	1	1	1	0	0	0	0	0	0	0	0	0	0
A6H742;A0A3Q1N6S7	3;2	Plastin-1	PLS1	0	0	0	0	0	0	0	0	0	0	0	0	0	0	0	0	0	0	164520	223730	54882	0	24920	94346	0	0	0	0	0	0	0	0	0	0	0	0	0	0	0	0	0	0	1	1	1	0
A6H768	1	Galactokinase (EC 2.7.1.6) (Galactose kinase)	GALK1	0	0	0	0	0	0	0	0	0	0	0	0	0	0	0	0	0	0	72266	105790	41502	0	26983	56902	0	0	0	0	0	0	0	0	0	0	0	0	0	0	0	0	0	0	1	1	1	0
A6H769;A0A3Q1M657	3;2	40S ribosomal protein S7	RPS7	84309	27994	107280	227060	331580	165770	243850	680500	500090	1494600	99577	672730	21461	21617	105290	51173	94642	59178	404060	672540	245690	0	321700	391780	3	3	3	3	3	3	5	6	6	6	3	6	2	2	3	2	3	2	4	4	3	0
Q9MZ13;F6RQ58;A6H783;A0A3Q1LHM2;Q9GL29;A0A3Q1M0L2	3;3;3;2;1;1	Voltage-dependent anion-selective channel protein 3 (VDAC-3) (Outer mitochondrial membrane protein porin 3)	VDAC3	57461	9441.1	158100	574350	238720	216900	47301	184880	53847	470950	11029	159890	17220	12075	84960	80439	153460	71121	0	0	0	0	0	0	4	4	4	4	4	4	3	3	3	3	1	3	3	2	3	3	3	3	0	0	0	0
A6H7B6	1	RNA helicase (EC 3.6.4.13)	DDX24	3360.3	0	7676.1	21013	8957.5	6024.5	0	0	0	0	0	0	0	0	0	0	0	0	0	0	0	0	0	0	1	0	1	1	1	1	0	0	0	0	0	0	0	0	0	0	0	0	0	0	0	0
Q5E9E1;A6H7E3	2;2	PDZ and LIM domain protein 1 (Elfin)	PDLIM1	0	0	0	0	0	0	17710	47967	18656	80316	3082.6	33703	0	0	0	0	0	0	36366	55924	19140	0	15252	31971	0	0	0	0	0	0	1	1	1	1	0	1	0	0	0	0	0	0	1	1	1	0
Q0V8B7;A6H7F8	1;1	DNA replication licensing factor MCM5 (EC 3.6.4.12)	MCM5	4078.7	0	13146	72312	16436	26156	0	0	0	0	0	0	0	0	0	0	0	0	109360	193380	49833	0	26319	92759	1	0	1	1	1	1	0	0	0	0	0	0	0	0	0	0	0	0	2	2	2	0
A6H7J6;F6Q9Q9;A0A3Q1LPQ0;P05307;G9BHW9	10;10;9;9;1	Protein disulfide-isomerase (EC 5.3.4.1)	P4HB	400160	80481	837290	1832500	1715700	1164900	535000	1890300	849970	3961300	288670	1748700	54313	36921	220850	198260	295910	152850	2108700	3278700	1031300	0	1180300	1905200	9	8	9	9	9	9	11	11	11	11	6	11	4	4	4	4	4	4	12	12	11	0
A6QL75	1	PTP4A2 protein (Protein tyrosine phosphatase 4A2)	PTP4A2	0	0	0	0	0	0	0	0	0	0	0	0	7930.7	7523.3	26034	23203	36437	22098	0	0	0	0	0	0	0	0	0	0	0	0	0	0	0	0	0	0	1	1	1	1	1	1	0	0	0	0
A6QPV1;A6QL85	6;6	RCC2 protein	RCC2	55699	10084	108950	504640	140280	166600	97624	276410	105070	809460	60754	277440	27326	16401	128490	102080	254320	102790	398990	643730	171990	0	103090	289770	3	3	3	3	3	3	3	3	3	3	3	3	4	2	4	4	4	4	6	6	6	0
A6QLG5;A0A3Q1MJ34	5;3	40S ribosomal protein S9	RPS9	70316	10178	138870	681780	335500	257040	114850	524890	179100	1690600	54087	528250	48958	48911	350120	289560	607360	272890	2004900	3795200	898180	0	642690	1692200	4	2	4	4	4	4	3	3	3	3	0	3	4	4	4	4	4	4	7	7	7	0
A6QLS9	3	RAB10 protein (RAB10, member RAS onco family)	RAB10	17608	3481.1	37305	111600	64554	49422	67679	249090	85091	625170	34644	230300	5944	4403.9	25885	22581	40900	16030	390680	558130	174680	0	100780	295580	1	1	1	1	1	1	2	2	2	2	2	2	1	1	1	1	1	1	2	2	2	0
M5FHT5;A6QLV4	1;1	TFAP4 protein (Transcription factor AP-4)	TFAP4	0	0	0	0	0	0	0	0	0	0	0	0	0	0	0	0	0	0	193870	253800	97806	0	104290	166530	0	0	0	0	0	0	0	0	0	0	0	0	0	0	0	0	0	0	1	1	1	0
A6QLZ0	1	Galectin	LGALS3	0	0	0	0	0	0	68865	139470	56981	478490	24229	164810	16813	9901.7	43747	50222	76492	38325	477070	545920	252940	0	236640	352910	0	0	0	0	0	0	1	1	1	1	0	1	1	1	1	1	1	1	2	2	2	0
A6QM09;F1MLW7;Q1RMN8;CON__Q1RMN8;A5PK49;A6H7J7;A4IFI0;A5PK72;A0A3Q1LJT1;A0A3Q1M4Z1	4;3;3;3;3;3;3;3;1;1	Immunoglobulin lambda-1 light chain-like		9792.2	9770	63092	67115	17745	35287	19249	72080	102940	218200	18822	112170	0	0	0	0	0	0	34254	72673	16366	0	12280	37537	1	1	1	1	1	1	1	1	1	1	1	1	0	0	0	0	0	0	1	1	1	0
A6QNL1;F1MJS9;Q9GMB4	4;4;1	Protein-tyrosine-phosphatase (EC 3.1.3.48)	PTPRC	0	0	0	0	0	0	0	0	0	0	0	0	0	0	0	0	0	0	634730	1061300	516780	0	485440	617130	0	0	0	0	0	0	0	0	0	0	0	0	0	0	0	0	0	0	5	5	5	0
F6QH94;A6QNL5;Q0V8C4;A0A3Q1MRD2	8;8;4;3	Protein disulfide-isomerase A6 (EC 5.3.4.1)	PDIA6	41709	4951	107070	390520	203220	160930	143600	468380	170870	981420	54447	387380	3563.8	0	13434	10079	20073	8682.3	1484100	2587100	641900	0	512960	1236100	5	2	5	5	5	5	9	9	9	9	4	9	1	0	1	1	1	1	12	12	11	0
A6QNS6	1	NID1 protein (Nidogen 1)	NID1	23223	3511.4	52331	234420	66361	82959	59333	144800	63331	360260	28310	152830	0	0	0	0	0	0	0	0	0	0	0	0	1	1	1	1	1	1	1	1	1	1	1	1	0	0	0	0	0	0	0	0	0	0
A6QP36	2	LMAN2 protein (Lectin, mannose binding 2)	LMAN2	52434	9566.3	107270	277140	164540	126710	35667	91529	34553	186960	19371	79079	28776	24726	137270	113580	205400	100140	88541	136920	38685	0	24495	74536	3	2	3	3	3	3	1	1	1	1	1	1	2	2	2	2	2	2	1	1	1	0
F1N2K1;A6QPR1	1;1	Prenylcysteine oxidase 1 (EC 1.8.3.5) (Prenylcysteine lyase)	PCYOX1	0	0	0	0	0	0	19498	49554	16562	110750	7162.1	47636	19877	9944.4	68957	58293	110100	55860	166170	201950	52207	0	34386	114620	0	0	0	0	0	0	1	1	1	1	1	1	2	2	2	2	2	2	1	1	1	0
A6QPT4	7	MPO protein (Myeloperoxidase)	MPO	160510	17457	546890	1669800	620700	613760	334120	1130100	326920	8058600	60816	2155700	79462	58514	441890	716490	1143300	490270	3988400	3308100	865080	0	392650	2063300	6	4	6	6	6	6	13	13	11	13	1	13	9	9	10	10	10	10	8	8	8	0
Q9TS10;A6QPY0;F1N632	3;3;3	Dolichyl-diphosphooligosaccharide--protein glycosyltransferase 48 kDa subunit (Oligosaccharyl transferase 48 kDa subunit)		21757	5348	36654	103370	61835	45644	121430	307780	113110	748250	65115	297140	40438	21834	150490	156340	198750	108920	600910	866580	336000	0	273500	480260	1	1	1	1	1	1	2	2	2	2	2	2	1	1	1	1	1	1	3	3	3	0
Q32S31;A6QPZ6;F1MVY8	1;1;1	Transporter 1 ATP-binding cassette sub-family B	TAP1	0	0	0	0	0	0	0	0	0	0	0	0	0	0	0	0	0	0	113670	170350	45598	0	30698	74905	0	0	0	0	0	0	0	0	0	0	0	0	0	0	0	0	0	0	1	1	1	0
F6QEU6;A6QQ11	4;4	Phosphoglucomutase 2	PGM2	0	0	0	0	0	0	17392	58438	16048	164170	4360.6	56697	0	0	0	0	0	0	177490	268170	78111	0	60916	147960	0	0	0	0	0	0	1	1	1	1	0	1	0	0	0	0	0	0	2	2	2	0
Q9GKN8;A6QQQ3	2;2	Prolargin (Proline-arginine-rich end leucine-rich repeat protein)	PRELP	0	0	0	0	0	0	21056	49868	21679	74129	10154	35195	0	0	0	0	0	0	130130	142130	77730	0	45229	91899	0	0	0	0	0	0	1	1	1	1	1	1	0	0	0	0	0	0	1	1	1	0
A6QQT5	2	FACT complex subunit SSRP1	SSRP1	0	0	0	0	0	0	12815	51032	21969	150920	3794.3	56348	12331	8672.1	87071	77269	161360	71279	87272	130540	33369	0	17376	70188	0	0	0	0	0	0	1	1	1	1	0	1	2	1	2	2	2	2	1	1	1	0
A6QQV8	1	Delta(14)-sterol reductase LBR (EC 1.3.1.70) (3-beta-hydroxysterol Delta (14)-reductase) (C-14 sterol reductase) (Integral nuclear envelope inner membrane protein) (Lamin-B receptor) (Sterol C14-reductase)	LBR	2800.5	0	6872	46792	11842	14890	13332	34052	16805	114380	6797.1	39611	0	0	0	0	0	0	0	0	0	0	0	0	1	0	1	1	1	1	2	2	2	2	1	2	0	0	0	0	0	0	0	0	0	0
A6QR35	1	Secretory carrier-associated membrane protein (Secretory carrier membrane protein)	SCAMP2	0	0	0	0	0	0	0	0	0	0	0	0	0	0	0	0	0	0	66078	126890	38836	0	23131	60139	0	0	0	0	0	0	0	0	0	0	0	0	0	0	0	0	0	0	1	1	1	0
F1MF97;A7E306	2;2	Nidogen 2	NID2	0	0	0	0	0	0	0	0	0	0	0	0	0	0	0	0	0	0	143980	199480	72427	0	52048	106390	0	0	0	0	0	0	0	0	0	0	0	0	0	0	0	0	0	0	2	2	2	0
A7E307;F6R9E0;A7E396	10;7;5	RNA helicase (EC 3.6.4.13)	DDX17	88876	10919	166430	615470	237830	235830	90678	307620	107320	840820	41633	286120	21534	10917	121620	103590	219530	93113	1167500	2032800	421340	0	269810	897740	8	4	8	8	8	8	7	7	7	7	3	7	4	3	5	5	5	5	10	10	9	0
A7E320	1	E3 ubiquitin-protein ligase UHRF1 (EC 2.3.2.27) (RING-type E3 ubiquitin transferase UHRF1) (Ubiquitin-like PHD and RING finger domain-containing protein 1) (Ubiquitin-like-containing PHD and RING finger domains protein 1)	UHRF1	0	0	0	0	0	0	0	0	0	0	0	0	0	0	0	0	0	0	68519	110670	28553	0	19919	48999	0	0	0	0	0	0	0	0	0	0	0	0	0	0	0	0	0	0	1	1	1	0
Q95140;F1MDN4;A7E336;Q862I9;Q862M5;Q862E2;Q862Q6	8;8;8;7;5;4;3	60S acidic ribosomal protein P0 (60S ribosomal protein L10E)	RPLP0	238100	54900	513660	1556500	1164400	751300	309230	955090	508090	2632300	132070	1018900	7013.5	6035.3	30715	24002	44171	22643	1922000	3104000	818230	0	737450	1597600	9	7	9	9	9	9	11	11	11	11	3	11	1	1	1	1	1	1	10	10	10	0
A7E394;E1B7R4	2;2	eIF6 protein	EIF6	20414	0	38087	169000	70826	63536	18355	70248	18622	315210	5178.5	90663	0	0	0	0	0	0	600950	867540	200740	0	135710	425330	2	0	2	2	2	2	1	1	1	1	0	1	0	0	0	0	0	0	5	5	5	0
A7E3D5;Q3ZBG0;A0A3Q1NAL4;E1BD83	2;2;1;1	Proteasome subunit alpha type	PSMA7	177280	41246	274420	641670	564760	370310	197790	566270	324590	952410	71428	461150	32024	17100	91317	73544	130470	65310	566380	883570	335890	0	318100	514820	4	4	4	4	4	4	4	4	4	4	2	4	3	3	3	3	3	3	4	4	4	0
A7E3Q8;Q2KJ75;F1MSB7	9;9;9	Plastin-3 (T-plastin)	PLS3	0	0	0	0	0	0	46210	119500	43036	377570	8590.3	123860	5930.1	4103	23184	27337	67627	20050	94237	143810	36593	0	25852	70110	0	0	0	0	0	0	2	2	2	2	0	2	1	1	1	1	1	1	1	1	1	0
Q2KJI2;A7E3T4	3;3	Dolichyl-diphosphooligosaccharide--protein glycosyltransferase subunit STT3A (Oligosaccharyl transferase subunit STT3A) (STT3-A) (EC 2.4.99.18)	STT3A	0	0	0	0	0	0	0	0	0	0	0	0	4502.5	3379.8	31184	24303	50585	22880	120490	158030	58237	0	62574	91871	0	0	0	0	0	0	0	0	0	0	0	0	1	1	1	1	1	1	2	2	2	0
A7E3V7;P62871;P11017;A5PKD6;A0A3Q1LJU0;E1BB14;A0A3Q1NGS8	4;4;3;3;3;1;1	Guanine nucleotide-binding protein, beta-1 subunit	GNB1	84352	15676	227950	656850	255930	260910	238670	742890	297770	1816300	136350	709750	45295	32576	191270	183040	343150	162230	1076900	1464100	422920	0	257550	772690	7	5	7	7	7	7	9	9	9	9	5	9	5	5	5	5	5	5	10	10	10	0
A7E3W4;A7Z014;Q6B855;A5PJ79;Q6PT94	14;14;13;13;4	Transketolase	TKT	450510	81281	1041600	2382900	1421500	1156000	761080	2410000	985590	7665900	349530	2696400	123280	104300	527670	643010	998880	480760	4380100	5444600	1862300	0	1245600	3112600	18	14	18	18	18	18	23	23	23	23	10	23	15	13	15	15	15	15	17	17	17	0
Q0IIK5;A7E3W7	3;3	ATP-dependent RNA helicase DDX1 (EC 3.6.4.13) (DEAD box protein 1)	DDX1	5261.1	2513.2	18888	62753	28654	26162	12545	46293	15530	131080	6292.1	47691	0	0	0	0	0	0	237220	385340	90097	0	75364	166350	1	1	1	1	1	1	1	1	1	1	0	1	0	0	0	0	0	0	3	3	3	0
A7MAZ5	9	Histone H1.3	H1-3	281980	91188	649760	2963500	1070200	1165300	24428	97324	57510	235430	34229	94485	59525	81876	525570	483070	864750	448140	1598400	1835300	620130	0	253610	1061600	5	5	5	5	5	5	1	1	1	1	1	1	3	3	3	3	3	3	4	4	4	0
A7MB16	1	Eukaryotic translation initiation factor 3 subunit B (eIF3b) (Eukaryotic translation initiation factor 3 subunit 9) (eIF-3-eta)	EIF3B EIF3S9	0	0	0	0	0	0	0	0	0	0	0	0	0	0	0	0	0	0	59494	74587	23117	0	17402	42785	0	0	0	0	0	0	0	0	0	0	0	0	0	0	0	0	0	0	1	1	1	0
A7MB62;A0A3Q1LXR9;A0A3Q1M2H2	5;4;4	Actin-related protein 2 (Actin-like protein 2)	ACTR2 ARP2	54045	9681.1	91772	341060	145750	135470	142770	420990	167870	1088400	67863	413990	41026	30142	153190	142280	257630	121320	1562500	2252200	722080	0	553390	1219800	3	2	3	3	3	3	6	6	6	6	3	6	5	5	5	5	5	5	8	8	8	0
F1N678;A7MBD7	1;1	Aldo_ket_red domain-containing protein	AKR1B10	0	0	0	0	0	0	0	0	0	0	0	0	0	0	0	0	0	0	0	0	0	0	0	0	0	0	0	0	0	0	0	0	0	0	0	0	0	0	0	0	0	0	0	0	0	0
A7MBG8	2	RuvB-like helicase (EC 3.6.4.12)	RUVBL1	0	0	0	0	0	0	104600	463440	171820	1027400	38413	384950	19100	11001	76108	73952	147010	65612	269780	380140	100260	0	77368	192770	0	0	0	0	0	0	4	4	4	4	2	4	4	4	4	4	4	4	2	2	2	0
A7MBH9;Q3ZCA7;P63097;Q7M3G9;Q95KM8;A0A3Q1LFW2;A0A3Q1M6Y5;P04695;A0A3Q1MSI3;P0C7Q4;P04696;Q7M3H0;Q9TSC8;Q6U8D6;P08239;P04896-2;F1N461;A6QPN4;P04896;A0A3Q1M3D6	6;4;4;2;2;2;2;2;2;2;2;1;1;1;1;1;1;1;1;1	G protein subunit alpha i2 (GNAI2 protein)	GNAI2	60832	7743.4	153730	759840	250900	272270	301200	1139600	379380	3338000	161710	1099300	134790	93029	734410	688970	1423400	632420	3468100	4635400	1220600	0	775610	2376800	5	2	5	5	5	5	10	10	10	10	4	10	7	6	8	8	8	8	12	12	12	0
A7MBI6	2	GLOD4 protein (Glyoxalase domain containing 4)	GLOD4	14320	2060.4	32865	84703	42120	38541	55367	171470	65773	412840	22974	156940	31679	20258	128340	127360	208170	103010	237550	376540	109480	0	73627	191520	1	1	1	1	1	1	2	2	2	2	1	2	2	2	2	2	2	2	2	2	2	0
A7MBI7-2;A7MBI7;F1MMK0	2;2;2	Catechol O-methyltransferase (EC 2.1.1.6)	COMT	0	0	0	0	0	0	0	0	0	0	0	0	0	0	0	0	0	0	169440	210620	79427	0	44235	113970	0	0	0	0	0	0	0	0	0	0	0	0	0	0	0	0	0	0	2	2	2	0
A7MBJ5	2	Cullin-associated NEDD8-dissociated protein 1 (Cullin-associated and neddylation-dissociated protein 1)	CAND1	0	0	0	0	0	0	0	0	0	0	0	0	0	0	0	0	0	0	94989	158450	33090	0	23261	74640	0	0	0	0	0	0	0	0	0	0	0	0	0	0	0	0	0	0	1	1	1	0
Q7YRW9;Q1RMR8;A7YVI6;F1N405	1;1;1;1	Reticulon	RTN4	0	0	0	0	0	0	16987	62508	21656	133020	7087.2	52362	6744.1	3809.7	20798	15831	29855	12704	0	0	0	0	0	0	0	0	0	0	0	0	1	1	1	1	0	1	1	1	1	1	1	1	0	0	0	0
A7YW98	2	Arginine--tRNA ligase, cytoplasmic (EC 6.1.1.19) (Arginyl-tRNA synthetase) (ArgRS)	RARS1 RARS	0	0	0	0	0	0	0	0	0	0	0	0	0	0	3218	2739.1	7973	2207.6	193920	279680	53550	0	54167	139900	0	0	0	0	0	0	0	0	0	0	0	0	0	0	1	1	1	1	2	2	2	0
A7YWH5	1	DKC1 protein (Dyskerin pseudouridine synthase 1)	DKC1	0	0	0	0	0	0	0	0	0	0	0	0	3210	2515.1	15924	14903	26091	11796	67440	110270	26500	0	15587	52737	0	0	0	0	0	0	0	0	0	0	0	0	1	1	1	1	1	1	1	1	1	0
A7YY28	1	Putative protein-lysine deacylase ABHD14B (EC 2.3.1.-) (Alpha/beta hydrolase domain-containing protein 14B) (Abhydrolase domain-containing protein 14B)	ABHD14B	0	0	0	0	0	0	0	0	0	0	0	0	0	1455.5	3379.6	5207.1	7053.8	3846.2	0	0	0	0	0	0	0	0	0	0	0	0	0	0	0	0	0	0	0	1	1	1	1	1	0	0	0	0
A7Z025	4	PRPF8 protein (Pre-mRNA processing factor 8)	PRPF8	0	0	0	0	0	0	23250	40548	17445	75584	13140	40175	33054	23641	174500	114590	292060	120870	103650	184070	45238	0	34583	82922	0	0	0	0	0	0	1	1	1	1	1	1	2	2	3	3	3	3	2	2	2	0
A7Z045;F6R1D7	1;1	FAM84B protein	FAM84B	0	0	0	0	0	0	0	0	0	0	0	0	0	0	0	0	0	0	0	0	0	0	0	0	0	0	0	0	0	0	0	0	0	0	0	0	0	0	0	0	0	0	0	0	0	0
A8E4P3	2	STOM protein (Stomatin)	STOM	67242	10898	121200	361730	190370	161020	0	0	0	0	0	0	0	0	0	0	0	0	0	0	0	0	0	0	2	2	2	2	2	2	0	0	0	0	0	0	0	0	0	0	0	0	0	0	0	0
Q5E9F7;B0JYL8;Q148F1;A0A3Q1ML30;Q5E9D5;A0A3Q1MFL7	11;11;2;1;1;1	Cofilin-1 (Cofilin, non-muscle isoform)	CFL1	699620	156860	1908300	6258000	3047200	2754000	2287200	8933300	3998400	24212000	1183600	9252500	371030	184980	1503900	1366900	3812100	1540500	14804000	23562000	4408000	0	3217700	11288000	21	20	21	21	21	21	28	28	26	28	17	28	20	18	20	20	20	20	27	27	23	0
F1ME02;Q3SZA5;B0JYM7	1;1;1	Spermine synthase	SMS	0	0	0	0	0	0	0	0	0	0	0	0	0	0	0	0	0	0	0	0	0	0	0	0	0	0	0	0	0	0	0	0	0	0	0	0	0	0	0	0	0	0	0	0	0	0
Q3T054;B0JYN2;G5E619;G3MZP2;A0A3Q1M6P9	4;4;3;2;1	GTP-binding nuclear protein Ran (EC 3.6.5.-) (GTPase Ran) (Ras-related nuclear protein)	RAN	64353	17507	145080	421450	240680	189760	228240	810570	487740	1505900	129920	724190	47612	33024	167300	133970	210520	123200	1381500	2154100	709150	0	631270	1187500	6	6	6	6	6	6	8	8	8	8	5	8	3	3	3	3	3	3	10	10	10	0
P12763;CON__P12763;B0JYN6	5;5;5	Alpha-2-HS-glycoprotein (Asialofetuin) (Fetuin-A)	AHSG FETUA	205970	79449	515950	984400	1024300	653400	401570	1147600	668510	2979500	230990	1263600	92996	98334	316640	324620	534150	275040	3510700	3434200	1164000	0	917330	2288400	7	7	7	7	7	7	9	9	9	9	4	9	8	8	8	8	8	8	10	10	10	0
P33672;B0JYN8	5;5	Proteasome subunit beta type-3 (Proteasome chain 13) (Proteasome component C10-II) (Proteasome theta chain)	PSMB3	62276	8853.6	118900	357310	217340	160060	84013	328440	176960	750470	44132	293880	11916	7399.2	53801	54518	97805	39518	347010	593660	159380	0	129330	289480	3	1	3	3	3	3	2	2	2	2	1	2	1	1	2	2	2	2	2	2	2	0
Q9TU25;B0JYN9	3;3	Ras-related C3 botulinum toxin substrate 2 (p21-Rac2)	RAC2	2189.7	0	11634	68668	26743	23854	5119.5	22328	12992	192000	2146.5	52761	2444.6	0	19349	21075	44614	15639	0	0	0	0	0	0	1	0	1	1	1	1	1	1	1	1	0	1	1	0	1	1	1	1	0	0	0	0
Q05B55;F1MZ96;F1MH40;CON__Q05B55;B0JYP6	2;2;2;2;2	IGK protein	IGK	63929	22539	165140	152170	185440	128660	191630	667640	293740	1082400	147800	509730	5861	7829.6	31409	19363	49142	20396	548310	779310	244260	0	210210	463300	2	2	2	2	2	2	2	2	2	2	2	2	1	1	1	1	1	1	3	3	3	0
Q9MZL8;G8JKV1;V6F7U2;Q9TU73;B2LSE6	2;2;2;2;2	Interleukin-18 (Interferon gamma-inducing factor) (Interleukin-1 gamma)		0	0	0	0	0	0	0	0	0	0	0	0	7873.3	8326.6	64173	61783	130920	54517	155940	286140	106180	0	64535	141510	0	0	0	0	0	0	0	0	0	0	0	0	1	1	1	1	1	1	1	1	1	0
Q6LBN7;C7FE01;P24627;B9VPZ5;B3VTM3;Q19KS1;Q6LEB5;Q8MII0;Q95M58;Q95M57;Q6LC78	5;5;5;5;5;3;2;2;1;1;1	Lactoferrin		33487	6054.8	80665	340480	313060	169040	41159	109250	47012	422860	41933	147730	19706	13101	194630	121490	179860	105670	385120	878950	142980	0	293060	401870	5	3	5	5	5	5	2	2	2	2	2	2	4	4	4	4	4	4	4	4	4	0
Q2KJ93;B6VAP7;F1MND1;Q2KJ93-2;F1MK42;A4FV20	5;5;3;3;1;1	Cell division control protein 42 homolog (EC 3.6.5.2)	CDC42	6355.3	0	19484	55955	21761	21627	68700	169820	90123	482320	36815	186310	19049	9250.2	60654	51912	90975	38428	454200	601100	187140	0	129340	314220	1	0	1	1	1	1	4	4	4	4	2	4	3	1	3	3	3	3	5	5	5	0
P10790;C0LSL0;Q58DW1;Q09139	3;3;2;1	Fatty acid-binding protein, heart (Fatty acid-binding protein 3) (Heart-type fatty acid-binding protein) (H-FABP) (Mammary-derived growth inhibitor) (MDGI)	FABP3	121440	18299	199770	286930	293480	200390	240520	488730	296260	858800	119900	447980	65814	45130	131620	163540	212250	112570	455990	549910	278000	0	258100	357990	3	3	3	3	3	3	3	3	3	3	3	3	3	3	3	3	3	3	4	4	4	0
F1MVK1;E1BH06;CON__P01030;CON__ENSEMBL:ENSBTAP00000007350;P01030;Q58DH8	3;3;3;3;2;1	Complement C4 gamma chain	LOC107131209	0	0	0	0	0	0	69105	245920	93510	638520	25054	226260	0	0	0	0	0	0	0	0	0	0	0	0	0	0	0	0	0	0	3	3	3	3	1	3	0	0	0	0	0	0	0	0	0	0
K4JDT2;K4JF16;R9QSM8;CON__ENSEMBL:ENSBTAP00000024146;Q7SIH1;K4JBS4;K4JBR9;K4JR88;K4JBR5	4;4;4;4;4;2;2;2;2	Alpha-2-macroglobulin variant 20	A2M	37734	5901.7	91701	344030	214510	138780	59111	257120	79970	476860	57209	195310	4856.6	2965.2	22738	15804	24065	10944	28726	60759	13546	0	13272	29139	3	1	3	3	3	3	2	2	2	2	2	2	2	2	2	2	2	2	1	1	1	0
CON__ENSEMBL:ENSBTAP00000024466;A0A3Q1M3L6;CON__ENSEMBL:ENSBTAP00000024462	4;3;3	#N/A	#N/A	60660	13605	116380	163530	192460	117760	172090	514670	227210	1078800	79661	443420	23186	29594	137110	85660	227830	100030	571980	859170	171870	0	176930	424120	3	3	3	3	3	3	6	6	6	6	3	6	3	5	5	5	5	5	5	5	4	0
CON__P00761	1	#N/A	#N/A	4006200	887430	4321600	4409800	4468000	4280600	1337000	1534600	1789200	1787500	1603700	1984100	2962800	3385500	3353900	3659600	3126500	3339800	14753000	15765000	18049000	0	18993000	19493000	3	3	3	3	3	3	2	2	2	2	2	2	2	2	2	2	2	2	5	5	5	0
P02070;D4QBB4;CON__P02070;D4QBB3;A0A3Q1MGU4	11;11;11;8;1	Hemoglobin subunit beta (Beta-globin) (Hemoglobin beta chain) [Cleaved into: Spinorphin]	HBB	734650	286490	3443500	12169000	5935700	4795300	1168900	12590000	2199200	7200300	923780	5388200	220200	320690	8160400	2723300	3437900	3116600	5112000	13631000	1923900	0	3212300	6149700	32	23	33	33	33	33	28	29	28	29	22	29	23	23	27	27	27	27	25	25	25	0
P02584;CON__P02584;E1BHJ0	8;8;6	Profilin-1 (Profilin I)	PFN1	1236500	218190	3520800	12142000	5795300	4962400	3492200	14396000	5357000	37521000	1325600	14395000	1449700	945400	6590300	7338300	14383000	6422300	15077000	25057000	6124500	7531	4403400	13236000	22	14	22	22	22	22	26	26	25	26	11	26	18	17	21	21	21	21	26	26	26	0
P04258;Q08E14;CON__P04258	1;1;1	Collagen alpha-1(III) chain	COL3A1	0	0	0	0	0	0	0	0	0	0	0	0	0	0	0	0	0	0	49392	69767	7319	0	5621.6	29217	0	0	0	0	0	0	0	0	0	0	0	0	0	0	0	0	0	0	1	1	1	0
CON__P04264;G3MZ71	6;1	#N/A	#N/A	68087	47869	87583	232300	91168	109640	210280	341580	222540	1198500	223820	504250	54235	54549	159830	172220	266700	139940	452640	582110	301990	0	283730	392240	3	3	3	3	3	3	7	7	7	7	7	7	4	4	4	4	4	4	5	5	5	0
CON__P08727;CON__P19001;CON__P05784	6;4;2	#N/A	#N/A	92597	72999	131060	414580	150380	188000	316870	460340	432510	1809300	493630	798510	36015	51258	114950	161520	184630	104190	319710	416710	340840	0	261710	323550	1	1	1	1	1	1	2	2	2	2	2	2	1	1	1	1	1	1	1	1	1	0
V6F9A2;P15497;CON__P15497;A0A3Q1MJJ4;V6F869	3;3;3;2;1	Apolipoprotein A-I preproprotein	APOA1 BOS_14342	0	0	0	0	0	0	18720	67672	38202	116630	8683.3	59036	0	0	0	0	0	0	150690	328510	88547	0	71721	150590	0	0	0	0	0	0	2	2	2	2	2	2	0	0	0	0	0	0	1	1	1	0
P17697;CON__P17697	2;2	Clusterin (Glycoprotein III) (GpIII) [Cleaved into: Clusterin beta chain; Clusterin alpha chain]	CLU	15709	12391	47530	105950	73538	46416	130280	257240	251250	507260	58525	267740	21054	13859	63619	53786	78619	47698	923610	1477500	485760	0	316350	782520	1	1	1	1	1	1	2	2	2	2	2	2	1	1	1	1	1	1	4	4	4	0
P34955;CON__P34955	8;8	Alpha-1-antiproteinase (Alpha-1-antitrypsin) (Alpha-1-proteinase inhibitor) (Serpin A1)	SERPINA1 PI	261020	75398	482980	1071900	1088600	631800	667690	1100200	922320	2399800	246140	1184300	143190	76500	334960	427570	531130	285930	1492500	1442000	439480	0	481120	953950	7	7	7	7	7	7	8	8	8	8	6	8	7	7	7	7	7	7	4	4	4	0
CON__P35527	3	#N/A	#N/A	0	0	0	0	0	0	55088	92999	63133	222950	55944	97201	0	0	0	0	0	0	0	0	0	0	0	0	0	0	0	0	0	0	2	2	2	2	2	2	0	0	0	0	0	0	0	0	0	0
CON__P35908;CON__Q9R0H5;CON__Q6NXH9;CON__Q6IFZ6;CON__Q7Z794	4;2;2;2;2	#N/A	#N/A	43686	11326	27215	99373	49259	46603	41325	97864	49856	296010	43776	124110	12311	17098	38464	73934	67170	40875	81558	144230	79497	0	42914	74436	1	1	1	1	1	1	1	1	1	1	1	1	1	1	1	1	1	1	1	1	1	0
Q05443;CON__Q05443	5;5	Lumican (Corneal keratan sulfate proteoglycan 37B core protein) (Keratan sulfate proteoglycan) (KSPG)	LUM LDC	96424	43300	175820	353120	269590	195490	243680	430930	228430	580050	98575	339630	27833	25488	75066	85781	89594	57002	566260	831240	250120	0	215450	436750	7	7	7	7	7	7	7	7	7	7	7	7	2	2	2	2	2	2	6	6	6	0
CON__Q0IIK2;CON__Q29443;G3X6N3;Q29443;Q2HJF0;E1BI82;CON__Q2HJF0;A0A3Q1MUV9;A0A3Q1NEQ0	21;20;20;20;1;1;1;1;1	#N/A	#N/A	653860	290780	2399100	4667500	4013900	2688300	2422700	7041600	3880900	14008000	1363900	6434800	416220	515300	1486300	1542700	2252600	1275400	10694000	12876000	3642300	0	4394300	7971600	32	25	32	32	32	32	36	36	36	36	23	36	28	28	28	28	28	28	38	38	38	0
CON__Q1RMK2;G5E513;A0A3Q1M032;A0A3Q1M3U5;A0A6B9SE74;A0A6B9SCR9;A0A6B9SBI0;A0A6B9SCP7;A0A6B9SBK8;A0A6B9SF26;A0A6B9SEZ0;A0A6B9SBE3;A0A6B9SCM2;A0A6B9SDZ9;A0A6B9SDR8;A0A6B9SCR1;A0A6B9SBI1;A0A6B9SDQ4;A0A6B9SCF5;A0A6B9SCE5;A0A6B9SEY0;A0A6B9SDM5;A0A6B9SCD3;A0A6B9SC93;A0A6B9SE04;A0A6B9SDY9;A0A6B9SDY5;A0A6B9SBJ6;A0A6B9SBG6;A0A6B9SF08;A0A6B9SE50;A0A6B9SCA3;A0A6B9SBH7;A0A6B9SE85;A0A6B9SDW5;A0A6B9SDP2;A0A6B9…	14;12;10;3;1;1;1;1;1;1;1;1;1;1;1;1;1;1;1;1;1;1;1;1;1;1;1;1;1;1;1;1;1;1;1;1;1;1;1;1;1;1;1;1;1;1;1;1;1;1;1;1;1;1;1;1;1;1;1;1;1;1;1;1;1;1;1;1;1	#N/A	#N/A	210450	91447	1179500	4425100	1012800	1448700	576210	3114300	1511300	13138000	549760	4267800	40725	74483	543950	336100	645390	326230	4227900	13234000	991080	0	928090	4555100	16	13	20	20	20	20	25	28	24	28	9	28	8	10	14	14	14	14	28	28	17	0
V6F7X3;Q32PJ2;CON__Q32PJ2;F1N3Q7	1;1;1;1	Apolipoprotein A-IV	APOA4 BOS_14370	0	0	0	0	0	0	0	0	0	0	0	0	8125.8	2514.5	20825	11228	32295	16371	0	0	0	0	0	0	0	0	0	0	0	0	0	0	0	0	0	0	1	1	1	1	1	1	0	0	0	0
D3JUI8	4	RNA-binding motif protein, X chromosome (Rbmx)	RBMX	254760	79202	355100	725100	637360	455170	792280	1905500	1253500	2802900	488210	1591500	186220	126060	442230	349670	459590	312830	2002100	2605900	1405000	0	1110300	1840400	4	4	4	4	4	4	9	9	9	9	8	9	6	6	6	6	6	6	8	8	8	0
F1MTV9;E3SAZ8;Q3T160;D3U796;E2CT01;A0A3Q1LXL7;E1BCL3;A0A3Q1LR94	7;7;7;7;5;5;5;2	Nucleophosmin	NPM1	1615200	580450	3086600	6104500	5905400	4068400	2749900	5009000	5044400	9429200	1401100	5432200	651000	289160	1278000	1298200	1771100	1179400	5050200	7551300	3147200	3687.3	2910400	4783600	12	10	12	12	12	12	19	19	19	19	15	19	6	7	7	7	7	7	10	10	10	0
E1B6Z6	4	Lipocalin 2	LCN2	39336	9272.8	93030	347020	796650	284070	11440	52689	16753	215290	9267	70591	0	0	0	0	0	0	53925	140320	22993	0	219090	104410	4	2	4	4	4	4	1	1	1	1	0	1	0	0	0	0	0	0	2	2	2	0
Q24K11;F2Z4I2;E1B763	1;1;1	AP-3 complex subunit mu-1 (AP-3 adaptor complex mu3A subunit) (Adaptor-related protein complex 3 subunit mu-1) (Mu-adaptin 3A) (Mu3A-adaptin)	AP3M1	0	0	0	0	0	0	0	0	0	0	0	0	0	0	0	0	0	0	0	0	0	0	0	0	0	0	0	0	0	0	0	0	0	0	0	0	0	0	0	0	0	0	0	0	0	0
P10575;G8JKV3;E1B773	1;1;1	Glutaredoxin-1 (Thioltransferase) (TTase)	GLRX GRX	37401	11601	84525	148460	214350	110570	29340	73626	40287	165930	16627	71840	0	0	0	0	0	0	110840	157890	37607	0	37259	86744	1	1	1	1	1	1	1	1	1	1	1	1	0	0	0	0	0	0	1	1	1	0
E1B7X8	1	S-adenosylmethionine sensor upstream of mTORC1 (Probable methyltransferase BMT2 homolog) (EC 2.1.1.-)	BMT2 SAMTOR	0	0	0	0	0	0	0	0	0	0	0	0	0	0	0	0	0	0	0	0	0	0	0	0	0	0	0	0	0	0	0	0	0	0	0	0	0	0	0	0	0	0	0	0	0	0
E1B876	2	NCK associated protein 1 like	NCKAP1L	0	0	0	0	0	0	0	0	0	0	0	0	1459.8	1483.2	14072	10491	39348	15642	0	0	0	0	0	0	0	0	0	0	0	0	0	0	0	0	0	0	1	1	1	1	1	1	0	0	0	0
Q3T199;E1B8G4;E1BEQ3	3;3;2	40S ribosomal protein S23	RPS23	16759	1878.4	37551	235300	79371	75164	13344	45728	27026	332590	7062.3	90109	15573	7793.5	62481	50126	152900	50866	217410	357220	75251	0	62164	155820	2	1	2	2	2	2	1	1	1	1	0	1	3	3	3	3	3	3	3	3	3	0
Q5E995;E1B8K9;A4IFU6;A0A3Q1NAF9;F1MKZ5;A0A3Q1N412	3;3;1;1;1;1	40S ribosomal protein S6	RPS6	58467	15566	149920	1105200	349910	366000	58253	223070	78645	654940	20644	201900	22816	19245	293740	259150	701410	287610	1096300	1876700	325480	0	261830	795140	3	2	3	3	3	3	4	4	4	4	0	4	3	2	3	3	3	3	5	5	5	0
E1B8U1	1	Peptidase S1 domain-containing protein	LOC100139881	0	0	0	0	0	0	8623.4	34367	17913	94569	0	27591	0	0	0	0	0	0	0	0	0	0	0	0	0	0	0	0	0	0	1	1	1	1	0	1	0	0	0	0	0	0	0	0	0	0
E1B8Z0	1	Bromodomain and PHD finger containing 3	BRPF3	0	0	0	0	0	0	0	0	0	0	0	0	0	0	0	0	0	0	55214	125690	22116	0	10379	23794	0	0	0	0	0	0	0	0	0	0	0	0	0	0	0	0	0	0	1	1	1	0
E1B9D3	1	G protein-coupled receptor 179	GPR179	0	0	0	0	0	0	52492	210800	104020	849650	39418	309830	0	0	0	0	0	0	0	0	0	0	0	0	0	0	0	0	0	0	1	1	1	1	0	1	0	0	0	0	0	0	0	0	0	0
E1B9H0;H7BWW2;E1B9E8	1;1;1	Beta-hexosaminidase (EC 3.2.1.52)	LOC786974	32653	3845.7	51320	117930	70162	64466	39567	63713	31568	163050	22243	71887	18658	7239.4	49494	47748	91104	37853	199500	199070	98328	0	47836	136030	1	1	1	1	1	1	1	1	1	1	1	1	1	1	1	1	1	1	1	1	1	0
E1B9H3;Q0V8K2	5;1	Cell cycle and apoptosis regulator 2	CCAR2	5033.9	0	11681	39170	19422	19134	67604	169990	67407	409070	29609	146230	7275.9	5151.6	36778	30065	63607	29684	462320	756570	194720	0	145660	355920	1	0	1	1	1	1	2	2	2	2	2	2	2	2	2	2	2	2	5	5	5	0
E1B9K4	3	Hemicentin 2	HMCN2	13669	2411.8	26983	160000	28937	53163	24976	85709	27533	250150	12709	83186	6883.6	6619	62381	30920	114330	47222	339710	533530	115180	0	47076	254340	1	1	1	1	1	1	2	2	2	2	1	2	1	1	1	1	1	1	3	3	3	0
E1BAH4	1	Zinc finger GATA like protein 1	ZGLP1	0	0	0	0	0	0	76616	101520	102250	152530	30658	108260	0	0	0	0	0	0	0	0	0	0	0	0	0	0	0	0	0	0	1	1	1	1	1	1	0	0	0	0	0	0	0	0	0	0
E1BAT6;Q3T0X6;A0A3Q1LQ87	5;5;4	40S ribosomal protein S16		43402	7653.3	82039	378200	163660	145300	35071	125020	55601	459700	13847	145660	3559.8	0	16723	13718	37434	12994	450750	845600	158490	0	112800	334770	3	2	3	3	3	3	2	2	2	2	0	2	1	0	1	1	1	1	4	4	4	0
E1BB91	22	Collagen type VI alpha 3 chain	COL6A3	199770	44686	328880	839770	473580	400100	454640	1453600	477990	4578600	188900	1560000	111920	76157	583200	376150	605010	352200	2672500	3319700	1153700	0	649120	1857900	6	5	6	6	6	6	21	21	21	21	5	21	10	9	11	11	11	11	23	23	23	0
E1BBY7	7	Heat shock 70 kDa protein 4	HSPA4	60179	11788	101980	309220	194060	155010	71497	184680	101850	393690	47984	168520	0	0	0	0	0	0	375980	527250	138700	0	115250	249980	2	1	2	2	2	2	2	2	2	2	2	2	0	0	0	0	0	0	3	3	3	0
E1BC24	1	Midasin	MDN1	0	0	0	0	0	0	21084	55513	25509	160810	9092.7	51842	4045.7	4306.7	26777	34583	66752	17650	0	0	0	0	0	0	0	0	0	0	0	0	1	1	1	1	1	1	1	1	1	1	1	1	0	0	0	0
E1BCF5;Q862N4;P61257;G3MYC1	1;1;1;1	KOW domain-containing protein	RPL26L1	0	0	0	0	0	0	105910	709770	322650	1792100	90304	662750	14484	8859.6	123860	43636	126410	66426	0	0	0	0	0	0	0	0	0	0	0	0	3	3	3	3	1	3	1	1	1	1	1	1	0	0	0	0
Q56K14;E1BCL5	1;1	60S acidic ribosomal protein P1	RPLP1	0	0	0	0	0	0	7763.2	43766	18686	101840	0	37940	0	2617.6	7185.1	7548.4	15182	8636.3	0	0	0	0	0	0	0	0	0	0	0	0	1	1	1	1	0	1	0	1	1	1	1	1	0	0	0	0
E1BCV4	1	Nuclear pore complex protein Nup98-Nup96	NUP98	0	0	0	0	0	0	0	0	0	0	0	0	0	0	0	0	0	0	0	0	0	0	0	0	0	0	0	0	0	0	0	0	0	0	0	0	0	0	0	0	0	0	0	0	0	0
E1BCY1	1	Family with sequence similarity 83 member G	FAM83G	0	0	0	0	0	0	0	0	0	0	0	0	0	0	0	0	0	0	0	0	0	0	0	0	0	0	0	0	0	0	0	0	0	0	0	0	0	0	0	0	0	0	0	0	0	0
E1BDD1	2	Methyltransferase like 25	METTL25	0	0	0	0	0	0	0	0	0	0	0	0	0	0	0	0	0	0	0	0	0	0	0	0	0	0	0	0	0	0	0	0	0	0	0	0	0	0	0	0	0	0	0	0	0	0
E1BE36	1	Armadillo repeat containing X-linked 3	ARMCX3	0	0	0	0	0	0	14888	49086	17262	166530	0	52930	0	0	0	0	0	0	0	0	0	0	0	0	0	0	0	0	0	0	1	1	1	1	0	1	0	0	0	0	0	0	0	0	0	0
E1BEF1;Q2TBX1	2;2	SAP domain-containing protein		9732.2	2064.2	19225	52936	31572	22076	53789	157280	144380	329750	32943	142160	10401	3662	35042	26168	49147	22109	0	0	0	0	0	0	1	1	1	1	1	1	2	2	2	2	2	2	1	1	1	1	1	1	0	0	0	0
E1BEG2;A0A3Q1LPR0;A0A3Q1MEY9;G3N220;A0A3Q1MD54;A0A3Q1NDU9;M5FMW1	5;4;3;3;3;1;1	Heteroous nuclear ribonucleoprotein A3	HNRNPA3	28044	4727.6	106400	354990	146080	129360	109030	502130	204530	1462100	88775	497820	8071.5	13252	115040	97419	209170	95873	2144400	3108500	579860	0	491060	1533300	2	1	2	2	2	2	7	7	7	7	4	7	2	3	4	4	4	4	9	9	9	0
E1BEI0	2	Apoptosis inhibitor 5	API5	20717	4063.8	36123	120710	66809	54704	27113	69470	32260	147950	12012	52633	8718.1	6054.1	35129	29526	65214	25999	152420	232210	86641	0	67142	126470	1	1	1	1	1	1	1	1	1	1	1	1	1	1	1	1	1	1	1	1	1	0
E1BEI2	1	Signal peptidase complex subunit 2	SPCS2	0	0	0	0	0	0	5413.3	16089	7955	35486	0	13754	1980.7	2311	8134.9	4607.7	12860	5115.8	0	0	0	0	0	0	0	0	0	0	0	0	1	1	1	1	0	1	1	1	1	1	1	1	0	0	0	0
E1BEK9	1	UPF1 RNA helicase and ATPase	UPF1	0	0	0	0	0	0	0	0	0	0	0	0	0	0	0	0	0	0	65700	117500	23231	0	12124	55588	0	0	0	0	0	0	0	0	0	0	0	0	0	0	0	0	0	0	1	1	1	0
E1BEP4	1	ASH2 like, histone lysine methyltransferase complex subunit	ASH2L	0	0	0	0	0	0	0	0	0	0	0	0	0	0	0	0	0	0	14304	19574	8425.9	0	7370.1	14570	0	0	0	0	0	0	0	0	0	0	0	0	0	0	0	0	0	0	1	1	1	0
E1BEX3	1	Pleckstrin homology and RhoGEF domain containing G4	PLEKHG4	0	0	0	0	0	0	0	0	0	0	0	0	0	0	0	0	0	0	0	0	0	0	0	0	0	0	0	0	0	0	0	0	0	0	0	0	0	0	0	0	0	0	0	0	0	0
E1BFK8	1	Regulatory factor X6	RFX6	0	0	0	0	0	0	0	0	0	0	0	0	0	0	0	0	0	0	0	0	0	0	0	0	0	0	0	0	0	0	0	0	0	0	0	0	0	0	0	0	0	0	0	0	0	0
E1BFV0	5	Karyopherin subunit beta 1	KPNB1	28564	5368	68467	306480	121800	111440	141710	461750	159420	1184400	65708	409450	22444	19560	138770	115440	260500	110240	674140	1176200	300640	0	218100	556840	2	1	2	2	2	2	5	5	5	5	3	5	2	3	3	3	3	3	5	5	5	0
E1BFW7	1	Regulatory factor X7	RFX7	0	0	0	0	0	0	0	0	0	0	0	0	0	0	0	0	0	0	0	0	0	0	0	0	0	0	0	0	0	0	0	0	0	0	0	0	0	0	0	0	0	0	0	0	0	0
E1BGL8	1	Sialic acid binding Ig like lectin 1	SIGLEC1	0	0	0	0	0	0	0	0	0	0	0	0	0	0	0	0	0	0	0	0	0	0	0	0	0	0	0	0	0	0	0	0	0	0	0	0	0	0	0	0	0	0	0	0	0	0
P84227;E1BGN3	10;10	Histone H3.2		0	0	0	0	0	0	0	0	0	0	0	0	0	0	0	0	0	0	21344	29127	4536.5	0	5561.2	15368	0	0	0	0	0	0	0	0	0	0	0	0	0	0	0	0	0	0	1	1	1	0
E1BH78	3	Small nuclear ribonucleoprotein U5 subunit 200	SNRNP200	0	0	0	0	0	0	7120.5	21802	6949.9	51839	1770.5	15721	5360.2	5195	48570	41822	124910	43201	53179	70016	20977	0	12291	35132	0	0	0	0	0	0	1	1	1	1	0	1	1	1	1	1	1	1	1	1	1	0
Q2KIZ8;E1BH89;A0A3Q1MEK7	4;4;3	DNA replication licensing factor MCM6 (EC 3.6.4.12)	MCM6	45572	11104	112810	496590	128200	166160	8761.3	35050	14593	113980	5235.9	35848	6395.4	3683.3	20398	17615	36934	17140	70569	109180	26979	0	15722	50993	2	1	2	2	2	2	1	1	1	1	0	1	1	1	1	1	1	1	1	1	1	0
Q32PD5;E1BHA5;A0A3Q1M6V0	2;2;1	40S ribosomal protein S19	RPS19	0	0	0	0	0	0	10956	34670	40767	89183	8698.8	37941	16858	5947.5	76946	52339	83646	49214	248660	511360	105480	0	134880	227060	0	0	0	0	0	0	1	1	1	1	1	1	2	1	2	2	2	2	1	1	1	0
P41976;E1BHL1	2;2	Superoxide dismutase [Mn], mitochondrial (EC 1.15.1.1)	SOD2	0	0	0	0	0	0	177080	211940	136790	569440	104380	245170	0	0	0	0	0	0	235480	344580	147520	0	122020	187350	0	0	0	0	0	0	2	2	2	2	1	2	0	0	0	0	0	0	2	2	2	0
E1BI98	7	Collagen type VI alpha 1 chain	COL6A1	81472	3833.8	262010	687940	327690	280560	162980	636720	201900	1911200	35302	611050	27775	21974	187330	118890	225340	110500	1653000	1986000	454850	0	289580	1104600	6	1	6	6	6	6	8	8	8	8	2	8	4	4	4	4	4	4	8	8	8	0
E1BIB4;Q08E28;F1N7G0;F1N3I6	7;1;1;1	Heteroous nuclear ribonucleoprotein L	HNRNPL	88662	8456.2	232330	788440	307070	303670	192580	725220	204430	1690100	76701	613550	35782	18938	164670	150760	332800	135970	1133500	1872800	424120	0	311340	940530	5	2	5	5	5	5	8	8	8	8	4	8	5	4	5	5	5	5	9	9	9	0
E1BIB8;Q17QL8	1;1	Palmitoyl-protein hydrolase (EC 3.1.2.22)	LYPLA2	15279	2553.5	32508	84790	46037	35266	0	0	0	0	0	0	0	0	0	0	0	0	0	0	0	0	0	0	1	1	1	1	1	1	0	0	0	0	0	0	0	0	0	0	0	0	0	0	0	0
Q3SZ32;M5FK31;E1BJ20;A0A3Q1MNT3;G3MXN8	2;2;2;1;1	Transcription elongation factor B (SIII), polypeptide 2 (18kDa, elongin B)	TCEB2	8498.8	0	15120	40383	14851	16564	77039	222140	141420	418340	42528	198450	0	0	0	0	0	0	56414	88908	27924	0	18149	45995	1	0	1	1	1	1	2	2	2	2	2	2	0	0	0	0	0	0	1	1	1	0
F1MMZ9;E1BJ81;Q17R04	1;1;1	Cell division cycle and apoptosis regulator 1	CCAR1	17089	5323.1	36226	105010	80790	48003	45932	88430	56111	196400	20627	87118	0	0	0	0	0	0	0	0	0	0	0	0	1	1	1	1	1	1	1	1	1	1	1	1	0	0	0	0	0	0	0	0	0	0
E1BJA2	1	Apoptosis inducing factor mitochondria associated 1	AIFM1	0	0	0	0	0	0	0	0	0	0	0	0	0	0	0	0	0	0	37349	59787	16083	0	14207	30374	0	0	0	0	0	0	0	0	0	0	0	0	0	0	0	0	0	0	1	1	1	0
E1BJG5	3	Tripartite motif containing 28	TRIM28	14933	4119.2	50082	201260	58959	69039	41717	137520	59164	327030	20160	123260	31146	26338	195950	187170	370210	172610	376660	680340	147070	0	72607	291880	1	1	1	1	1	1	3	3	3	3	2	3	3	3	3	3	3	3	2	2	2	0
E1BJZ4	1	GRIP and coiled-coil domain containing 1	GCC1	0	0	0	0	0	0	38269	120300	76202	518290	20528	102050	0	0	0	0	0	0	0	0	0	0	0	0	0	0	0	0	0	0	1	1	1	1	0	1	0	0	0	0	0	0	0	0	0	0
G3MX56;G3MZG3;E1BK49	1;1;1	Regulation of nuclear pre-mRNA domain containing 2	RPRD2	0	0	0	0	0	0	0	0	0	0	0	0	2138.4	0	4880.9	5895.3	7771.8	5988.9	0	0	0	0	0	0	0	0	0	0	0	0	0	0	0	0	0	0	1	0	1	1	1	1	0	0	0	0
E1BKM4	3	Programmed cell death 6 interacting protein	PDCD6IP	16100	4148.7	42655	110680	61402	46261	60002	199390	84946	488870	37319	180320	29030	17809	116370	98801	188390	83910	284140	456950	149820	0	91484	217200	1	1	1	1	1	1	2	2	2	2	2	2	3	3	3	3	3	3	3	3	3	0
E1BKW5;REV__F1MQ44	1;1	SEC23 interacting protein	SEC23IP	6905.9	0	14352	43886	21617	18931	0	0	0	0	0	0	0	0	0	0	0	0	64961	88934	29804	0	23917	48767	1	0	1	1	1	1	0	0	0	0	0	0	0	0	0	0	0	0	1	1	1	0
E1BKX3	4	MYB binding protein 1a	MYBBP1A	0	0	0	0	0	0	21365	56128	25774	178810	5031.5	67309	0	0	0	0	0	0	195300	332790	74040	0	51494	162320	0	0	0	0	0	0	2	2	2	2	0	2	0	0	0	0	0	0	3	3	3	0
E1BKZ1	1	Glutathione reductase (EC 1.8.1.7)	GSR	26894	2802.4	59865	161870	86882	72349	17183	63028	18026	146030	8145.8	48368	7748.7	5309.2	41654	35843	58937	25786	181340	252740	72816	0	65065	130300	2	1	2	2	2	2	1	1	1	1	1	1	1	1	1	1	1	1	1	1	1	0
E1BLQ0	1	Chloride voltage-gated channel 1	CLCN1	0	0	1776.9	4473	0	1715.4	0	0	0	0	0	0	0	0	0	0	0	0	0	0	0	0	0	0	0	0	1	1	0	1	0	0	0	0	0	0	0	0	0	0	0	0	0	0	0	0
E1BLQ8;Q58DT1;A0A3Q1LP69;F1N7A3;A1XED1;A0A3Q1LKR0	7;7;5;4;2;2	60S ribosomal protein L7		85041	11891	192060	993030	456280	370990	113320	607740	191170	1962400	79509	639240	20949	22346	242780	146000	397760	165880	2041400	3935300	858850	1469.1	594010	1720600	7	4	7	7	7	7	6	6	6	6	2	6	4	4	4	4	4	4	13	13	13	0
E1BLS8	1	Elastin microfibril interfacer 1	EMILIN1	0	0	0	0	0	0	22266	63839	33287	199700	8099.8	68053	0	0	0	0	0	0	0	0	0	0	0	0	0	0	0	0	0	0	1	1	1	1	0	1	0	0	0	0	0	0	0	0	0	0
E1BLV6	2	Valine--tRNA ligase (EC 6.1.1.9) (Valyl-tRNA synthetase)	VARS1	0	0	0	0	0	0	0	0	0	0	0	0	22568	15834	108230	98497	265740	106210	51533	102870	17002	0	12951	39346	0	0	0	0	0	0	0	0	0	0	0	0	2	2	2	2	2	2	1	1	1	0
Q76I82;G3N206;E1BLY1;A0A3Q1MX59;G3N3S3	3;3;3;2;2	40S ribosomal protein S15a	RPS15A	4966	0	9878.6	48532	21290	14626	7521.8	20977	7621.9	88092	0	26099	0	0	0	0	0	0	0	0	0	0	0	0	1	0	1	1	1	1	1	1	1	1	0	1	0	0	0	0	0	0	0	0	0	0
E1BLZ8	1	Eukaryotic translation initiation factor 3 subunit F (eIF3f) (Eukaryotic translation initiation factor 3 subunit 5) (eIF-3-epsilon) (eIF3 p47)	EIF3F EIF3S5	0	0	0	0	0	0	0	0	0	0	0	0	2782.4	0	8316.1	3469.5	16006	5322.4	58880	81222	21550	0	14996	33761	0	0	0	0	0	0	0	0	0	0	0	0	1	0	1	1	1	1	1	1	1	0
E1BMD6;Q08DQ6	2;1	LIM domain containing preferred translocation partner in lipoma	LPP	54556	6992	104150	350040	196880	147010	167340	497930	243780	851050	82495	388460	10920	5339.1	28006	27489	49621	25162	495750	778010	250290	0	172980	391050	3	1	3	3	3	3	3	3	3	3	3	3	1	1	1	1	1	1	2	2	2	0
P10103;E1BMK2	6;6	High mobility group protein B1 (High mobility group protein 1) (HMG-1)	HMGB1 HMG1	314330	84794	588040	1385300	914890	752330	864670	2092900	1435200	3822600	563910	1954000	179460	99211	439620	471830	680580	397740	1854300	2336000	830050	0	517920	1387700	3	3	3	3	3	3	3	3	3	3	2	3	2	2	2	2	2	2	7	7	7	0
E1BMM0	2	Nuclear cap binding protein subunit 1	NCBP1	0	0	0	0	0	0	15799	59837	17852	240640	8288.6	73422	6304.9	16139	46622	39598	77812	30901	0	0	0	0	0	0	0	0	0	0	0	0	1	1	1	1	0	1	1	1	1	1	2	1	0	0	0	0
F1MX60;E1BN47	1;1	Cytoplasmic FMR1-interacting protein	CYFIP2	10650	2643.1	18909	65608	37738	26854	0	0	0	0	0	0	0	0	0	0	0	0	0	0	0	0	0	0	1	1	1	1	1	1	0	0	0	0	0	0	0	0	0	0	0	0	0	0	0	0
E1BNG1	2	AarF domain containing kinase 2	ADCK2	0	0	0	0	0	0	23880	68422	55807	113740	9944.4	56341	9534.8	6006.6	20671	14576	22883	14535	0	0	0	0	0	0	0	0	0	0	0	0	1	1	1	1	1	1	1	1	1	1	1	1	0	0	0	0
E1BNP8	1	FACT complex subunit	SUPT16H	15469	2505.8	26385	199000	57384	69955	0	0	0	0	0	0	0	0	0	0	0	0	236160	458100	88554	0	48125	181850	1	1	1	1	1	1	0	0	0	0	0	0	0	0	0	0	0	0	1	1	1	0
E1BNQ9	4	Heteroous nuclear ribonucleoprotein U like 2	HNRNPUL2	12799	0	40978	133890	54786	49890	0	0	0	0	0	0	5297.6	3764.6	23344	23116	48768	22823	336560	481140	146450	0	116190	256570	2	0	2	2	2	2	0	0	0	0	0	0	1	1	1	1	1	1	4	4	4	0
E1BP91	2	Aminopeptidase (EC 3.4.11.-)	NPEPPS	0	0	0	0	0	0	0	0	0	0	0	0	5167.1	2215.2	23803	19218	42466	18704	300370	438890	131050	0	123440	217790	0	0	0	0	0	0	0	0	0	0	0	0	1	1	1	1	1	1	2	2	2	0
E1BPX9	3	Leucine rich pentatricopeptide repeat containing	LRPPRC	0	0	0	0	0	0	31246	87907	35501	267900	9854.8	84895	0	0	0	0	0	0	153060	257890	77806	0	54728	125820	0	0	0	0	0	0	2	2	2	2	0	2	0	0	0	0	0	0	2	2	2	0
E1BQ37;A0A3Q1LXA1	6;5	Splicing factor proline and glutamine rich	SFPQ	63133	8774.6	147750	626140	214070	217720	133370	427660	200300	983600	69343	371470	13384	13847	99539	83186	199150	76923	14736	18784	8007.9	0	3032.5	10145	5	3	5	5	5	5	4	4	4	4	3	4	3	3	3	3	3	3	1	1	1	0
Q6PVY1;Q08DY9;F1MB04	1;1;1	Caspase-3		11250	0	32872	149750	53424	41070	24624	102500	50863	378860	15935	112970	16836	12354	146250	140040	337190	122320	556370	677680	142170	0	125710	356580	1	0	1	1	1	1	1	1	1	1	0	1	2	2	2	2	2	2	2	2	2	0
Q9XSJ4;F1MB08;A0A3Q1MXQ0;A0A3Q1LGA6;Q3ZC09;A0A452DI31;A0A3Q1M0V5;A0A3Q1LMT0;A0A3Q1MIY8;A6QR19;Q9TSD2	16;16;14;12;5;5;5;4;2;2;1	Alpha-enolase (EC 4.2.1.11) (2-phospho-D-glycerate hydro-lyase) (Enolase 1) (HAP47) (Non-neural enolase) (NNE) (Phosphopyruvate hydratase)	ENO1	1191500	234960	3125300	9570600	5011900	4151900	2475700	9309900	5085800	21390000	1287500	8993400	196600	127640	798310	781020	1432100	676260	13833000	20757000	5468500	0	4242600	10595000	21	17	23	23	23	23	30	30	30	30	14	30	12	12	12	12	12	12	36	36	36	0
Q56JV1;F1MB60;A1XED9;A0A3Q1LT60;G3N0E2	4;4;2;1;1	40S ribosomal protein S26	RPS26	12742	2782.5	29319	145410	56998	50470	13804	57578	25716	180480	9690.5	46166	0	0	0	0	0	0	133670	236030	37512	0	27248	102830	2	1	2	2	2	2	1	1	1	1	1	1	0	0	0	0	0	0	2	2	2	0
F1MBP8	1	COP9 signalosome subunit 5	COPS5	0	0	0	0	0	0	33342	118030	43757	251910	10310	92814	0	0	0	0	0	0	0	0	0	0	0	0	0	0	0	0	0	0	1	1	1	1	0	1	0	0	0	0	0	0	0	0	0	0
F1MCF4	1	Transmembrane protein 64	TMEM64	0	0	0	0	0	0	0	0	0	0	0	0	0	0	0	0	0	0	0	0	0	0	0	0	0	0	0	0	0	0	0	0	0	0	0	0	0	0	0	0	0	0	0	0	0	0
F1MCQ4	2	Gasdermin B	GSDMB	0	0	0	0	0	0	0	0	0	0	0	0	13418	9364	54382	18956	115100	41285	0	0	0	0	0	0	0	0	0	0	0	0	0	0	0	0	0	0	2	2	2	2	2	2	0	0	0	0
F1MD58	4	Caspase 7	CASP7	7129.4	2665.9	21348	57216	53706	29686	62666	179800	79524	526070	27358	178220	21451	12664	110590	111330	218190	91123	46283	64857	23042	0	20582	35871	1	1	1	1	1	1	3	3	3	3	1	3	2	2	2	2	2	2	1	1	1	0
P27214;F1MUN7;P27214-2;F1MD66	3;3;3;3	Annexin A11 (Annexin XI) (Annexin-11) (Calcyclin-associated annexin-50) (CAP-50)	ANXA11 ANX11	29134	2432.1	58720	200450	126200	86940	151100	510830	181800	1229300	58156	460950	66948	26230	245390	222070	399960	205060	951890	1473000	474840	0	404200	772670	2	1	2	2	2	2	4	4	4	4	1	4	4	4	4	4	4	4	5	5	5	0
F1MDU7;A0A3Q1M2L8;A0A3Q1M9M6;F1MU48	4;2;2;2	DNA topoisomerase 2 (EC 5.6.2.2)	TOP2A	15083	1537.1	32943	255810	61141	83170	53108	180690	51294	610120	16593	211000	16831	14708	107150	96946	277000	104260	100520	175890	44780	0	30915	82852	1	1	1	1	1	1	2	2	2	2	0	2	3	3	3	3	3	3	1	1	1	0
F1MER3	1	CWC25 spliceosome associated protein homolog	CWC25	0	0	0	0	0	0	0	0	0	0	0	0	0	0	0	0	0	0	182070	299230	40209	0	33303	115630	0	0	0	0	0	0	0	0	0	0	0	0	0	0	0	0	0	0	1	1	1	0
F1MER7	2	Heparan sulfate proteoglycan 2	HSPG2	5856.8	1499.1	8533.5	27415	11591	11911	0	0	0	0	0	0	0	0	0	0	0	0	200450	283580	34049	0	26229	141010	1	1	1	1	1	1	0	0	0	0	0	0	0	0	0	0	0	0	2	2	1	0
Q0V8F1;M5FMU3;F1MFD6	1;1;1	Coronin-7 (Crn7)	CORO7	0	0	0	0	0	0	0	0	0	0	0	0	0	0	0	0	0	0	0	0	0	0	0	0	0	0	0	0	0	0	0	0	0	0	0	0	0	0	0	0	0	0	0	0	0	0
Q1JPA2;Q3SZV3;F1MG05;Q862P6;Q862P4;Q862B9;Q862H1	12;12;12;4;4;4;2	Elongation factor 1-gamma (eEF-1B gamma)	EEF1G	113810	18787	279780	1405000	537160	479780	388530	1352300	467150	4533300	204290	1553600	53793	36091	324110	277170	706740	266890	1097800	1834600	387410	0	276800	864630	8	4	8	8	8	8	12	12	12	12	3	12	6	4	6	6	6	6	9	9	9	0
F1MGS8	1	N-acetylated alpha-linked acidic dipeptidase 2	NAALAD2	0	0	0	0	0	0	0	0	0	0	0	0	9773.3	5773.8	50791	37289	54185	29748	0	0	0	0	0	0	0	0	0	0	0	0	0	0	0	0	0	0	1	1	1	1	1	1	0	0	0	0
Q3SZZ9;F1MGU7;A0A3Q1MV91;A0A3Q1N064;P12799	7;7;6;6;6	FGG protein (Fibrinogen gamma-B chain)	FGG	27253	5485	134490	546780	369460	229690	95859	649140	214860	2167700	79131	712610	18138	25975	279660	143990	278480	142450	921740	2137700	237640	0	289410	862100	6	2	6	6	6	6	7	7	6	7	2	7	5	5	6	6	6	6	8	8	6	0
F1MGX0;Q3MHL7;Q17QX5;F1MQ35;Q3T084;F1MP48	6;6;1;1;1;1	T-complex protein 1 subunit zeta	CCT6A	86995	19087	158260	535400	298340	240110	455320	1335300	665090	3077800	246060	1265800	18381	12426	79298	62614	133130	59921	2695400	4850600	1352000	0	1108700	2405600	4	4	4	4	4	4	6	6	6	6	6	6	1	1	1	1	1	1	11	11	11	0
F1MGY6	1	Testis expressed 15, meiosis and synapsis associated	TEX15	0	0	0	0	0	0	0	0	0	0	0	0	0	0	0	0	0	0	0	0	0	0	0	0	0	0	0	0	0	0	0	0	0	0	0	0	0	0	0	0	0	0	0	0	0	0
Q29465;Q0III5;F1MHM5	2;2;2	Tyrosine--tRNA ligase, cytoplasmic (EC 6.1.1.1) (Tyrosyl-tRNA synthetase) (TyrRS) [Cleaved into: Tyrosine--tRNA ligase, cytoplasmic, N-terminally processed]	YARS1 TYRS YARS	17635	1540	32327	102880	58724	43600	25066	73253	32950	205050	11655	72035	23174	12203	91420	73915	155490	70486	161380	288010	93186	0	73153	163150	1	1	1	1	1	1	1	1	1	1	1	1	2	2	2	2	2	2	2	2	2	0
Q2YDP0;F1MIE9	1;1	Testis-specific serine kinase substrate	TSKS	0	0	0	0	0	0	0	0	0	0	0	0	0	0	0	0	0	0	0	0	0	0	0	0	0	0	0	0	0	0	0	0	0	0	0	0	0	0	0	0	0	0	0	0	0	0
Q29RL9;F1MIT2	1;1	Transcription elongation factor A protein 1 (Transcription elongation factor S-II protein 1)	TCEA1	10569	1965.4	18508	74740	26321	33629	18215	57274	30587	103060	10676	43440	0	0	0	0	0	0	0	0	0	0	0	0	1	1	1	1	1	1	1	1	1	1	1	1	0	0	0	0	0	0	0	0	0	0
Q3SX14;F1MJH1;A0A3Q1MIW2;CON__Q3SX14;A0A3Q1MIS1;F1N1I6	11;11;10;10;10;10	Gelsolin (Actin-depolymerizing factor) (ADF) (Brevin)	GSN	245270	41645	448090	1059400	486580	503230	70502	187230	66457	349660	40256	153120	89709	61333	362180	357140	610730	297840	991300	1276000	392150	0	237700	714780	7	5	7	7	7	7	2	2	2	2	2	2	7	7	7	7	7	7	7	7	7	0
F1MJI7	2	Lamin B2	LMNB2	11195	0	20015	53476	34752	24266	39215	108120	42005	184230	11711	82426	0	0	0	0	0	0	78328	100600	36496	0	28831	58162	1	0	1	1	1	1	2	2	2	2	1	2	0	0	0	0	0	0	1	1	1	0
Q3SZQ0;F1MJP4	2;2	ADAMDEC1 protein	ADAMDEC1	9744.3	0	21251	63413	22711	24070	0	0	0	0	0	0	0	0	0	0	0	0	147140	200440	55524	0	35435	104820	1	0	1	1	1	1	0	0	0	0	0	0	0	0	0	0	0	0	2	2	2	0
Q56JZ1;F1MK30;Q3SZG7;A0A3Q1M4M0	7;7;7;3	60S ribosomal protein L13	RPL13	99203	29111	199850	1288100	596480	486870	162300	710650	313130	2822000	153810	1018500	64973	57883	505980	363000	979590	430120	709540	1355700	277580	0	225270	602840	5	4	5	5	5	5	5	5	5	5	3	5	3	2	3	3	3	3	7	7	7	0
Q3MHW4;F1MKF8;Q58DU3	4;4;1	SQRDL protein	SQRDL	26513	5170.4	84304	294140	145990	119940	44012	180430	41313	653570	26521	212100	21827	16916	163770	176300	340540	152340	359960	499490	138580	0	79512	244160	2	1	2	2	2	2	2	2	2	2	0	2	2	2	2	2	2	2	2	2	2	0
F1MKG2;Q1JQB0	9;6	Collagen type VI alpha 2 chain	COL6A2	141550	16303	548900	1262500	549250	558720	460390	2025600	467860	6107800	191430	2058000	86339	68669	707970	466420	781170	414140	3200900	3848100	1074700	0	534030	2139000	10	5	10	10	10	10	11	11	11	11	0	11	9	9	9	9	9	9	10	10	10	0
Q3SYZ7;F1ML72	3;3	60S ribosomal protein L34	RPL34	7677	0	14474	67173	24195	20881	11002	38698	15199	145350	4408.5	39945	8754.6	9272.7	130190	106880	424790	139800	390070	638930	99516	0	59061	264140	1	0	1	1	1	1	2	2	2	2	0	2	2	2	3	3	3	3	1	1	1	0
F1MLB8;REV__Q6TNJ1;REV__A7Z069	15;1;1	ATP synthase subunit alpha	ATP5F1A	0	0	0	0	0	0	0	0	0	0	0	0	1649.2	2001.1	12554	5533.5	27811	10890	0	0	0	0	0	0	0	0	0	0	0	0	0	0	0	0	0	0	1	1	1	1	1	1	0	0	0	0
Q2HJH6;F1MLP7	1;1	U5 small nuclear ribonucleoprotein 40 kDa protein (U5 snRNP 40 kDa protein) (WD repeat-containing protein 57)	SNRNP40 WDR57	0	0	0	0	0	0	0	0	0	0	0	0	0	0	0	0	0	0	76586	112950	29759	0	17498	48560	0	0	0	0	0	0	0	0	0	0	0	0	0	0	0	0	0	0	1	1	1	0
F1MLW8;A0A3Q1LT19	3;2	Immunoglobulin lambda-like polypeptide 5	LOC100847119	22960	8858.5	51676	230730	102020	92619	68605	197720	132980	593790	41225	214560	22019	37147	116430	99907	136790	77528	208600	541390	102080	0	114060	219690	1	1	1	1	1	1	1	1	1	1	1	1	2	2	2	2	2	2	2	2	2	0
F1MM57	7	Myosin heavy chain 14	MYH14	50881	1920.5	104100	379810	179310	150330	0	0	0	0	0	0	8478	6339.2	51663	57700	91143	41894	670760	681230	344290	0	155840	428950	2	0	2	2	2	2	0	0	0	0	0	0	1	1	1	1	1	1	2	2	2	0
F1MM65	1	PLCXc domain-containing protein		35512	8642.5	79700	324340	105340	122800	78353	201720	87708	612680	35603	211980	17623	10927	75454	66155	159360	70140	296710	456090	128440	0	68860	226610	1	1	1	1	1	1	1	1	1	1	1	1	1	1	1	1	1	1	1	1	1	0
F1MMJ5;Q32LP0	3;3	Fermitin family homolog 3	FERMT3	9005.9	2022.4	14486	61794	26939	26269	41875	215370	60886	478940	11369	163130	11423	10021	101980	75245	167000	74618	525370	837450	161400	0	114370	389560	1	1	1	1	1	1	3	3	3	3	0	3	2	2	3	3	3	3	5	5	5	0
F1MMK8;Q3T0N2	2;1	Lysine--tRNA ligase (EC 6.1.1.6) (Lysyl-tRNA synthetase)	KARS1	10905	0	20800	84145	35965	32818	0	0	0	0	0	0	0	0	0	0	0	0	168070	278380	69465	0	49718	127180	1	0	1	1	1	1	0	0	0	0	0	0	0	0	0	0	0	0	2	2	2	0
F1MMN6	1	Integrin subunit alpha 1	ITGA1	0	0	0	0	0	0	0	0	0	0	0	0	0	0	0	0	0	0	129650	180830	56488	0	39803	102460	0	0	0	0	0	0	0	0	0	0	0	0	0	0	0	0	0	0	1	1	1	0
F1MMU4	4	H1.10 linker histone	H1-10	7490.4	1954.5	16367	72498	28255	30453	61315	170450	97851	347610	34490	154840	0	0	0	0	0	0	96771	147770	60313	0	52397	76316	1	1	1	1	1	1	4	4	4	4	4	4	0	0	0	0	0	0	3	3	3	0
Q6VBM2;Q2HJ26;F1MN04;Q6PWM3;F1MNL2	3;3;3;1;1	Phosphoribosylaminoimidazole carboxylase	PAICS	92406	15666	382740	1526500	431250	541800	179090	793930	260100	2442900	69212	847920	42492	34135	224240	169800	618350	235380	820560	1529900	278420	0	160980	634970	3	2	3	3	3	3	4	4	4	4	1	4	3	3	3	3	3	3	2	2	2	0
F1MN93;A0A3Q1MBZ5;A0A3Q1M048;Q2HPH0	10;3;3;1	DNA topoisomerase I (EC 5.6.2.1) (DNA topoisomerase 1)	TOP1	21337	2137.4	55565	204850	94017	92888	58475	240790	57773	677340	28243	234240	12550	11262	74831	64815	112360	56091	1005800	1547600	397000	0	263800	719170	2	1	2	2	2	2	3	3	3	3	1	3	2	2	2	2	2	2	10	10	10	0
F1MND5	1	RNA binding motif protein 12	RBM12	0	0	0	0	0	0	22197	51333	26117	108040	12812	44159	3158.8	2634.1	11569	10763	18390	8333.4	92909	132420	50350	0	32479	75209	0	0	0	0	0	0	1	1	1	1	1	1	1	1	1	1	1	1	1	1	1	0
Q3ZCJ7;F1MNF8;A0A3Q1LQR2	14;14;13	Tubulin alpha-1C chain (EC 3.6.5.-) [Cleaved into: Detyrosinated tubulin alpha-1C chain]	TUBA1C	40214	6545.7	100080	376120	144900	166890	67634	243970	98855	628650	19045	239830	10199	6033	48195	45140	100140	46654	429000	737980	171200	0	109130	411140	2	2	2	2	2	2	2	2	2	2	0	2	1	1	1	1	1	1	2	2	2	0
Q3SYU9;F1MNN6;A0A3Q1MFD0;A1L549	6;6;5;4	Major vault protein (MVP)	MVP	5621.3	0	13641	31871	14588	13004	8170.5	25393	11322	52446	0	22920	25322	22412	149060	125480	186340	103160	381430	605840	134040	0	116270	283640	1	0	1	1	1	1	1	1	1	1	0	1	2	2	2	2	2	2	4	4	4	0
Q9TS96;P00442;F1MNQ4;Q861T4;A4URH1	3;3;3;2;1	Thymus HYPOCHOLESTEROLEMIC factor (TPHF) (Superoxide dismutase) (SOD)		177800	65391	366720	620320	812910	429480	491440	883120	1164600	1612700	283080	984730	127590	88942	300970	318360	420180	248940	1254000	1419100	530900	0	533950	913170	4	4	4	4	4	4	6	6	6	6	6	6	4	4	4	4	4	4	3	3	3	0
F1MNS8	1	PDGFA associated protein 1	PDAP1	0	0	0	0	0	0	0	0	0	0	0	0	0	0	0	0	0	0	0	0	0	0	0	0	0	0	0	0	0	0	0	0	0	0	0	0	0	0	0	0	0	0	0	0	0	0
G3MXI3;F1MPK1;A6QQQ9	5;5;4	Keratin, type I cytoskeletal 20	KRT20	105500	4312.9	217520	447820	351190	242870	378360	771800	298740	2085600	189170	853020	52818	20768	161220	143480	293050	125960	1078000	872630	608450	0	511870	738230	5	1	5	5	5	5	7	7	7	7	6	7	4	4	4	4	4	4	6	6	6	0
F1MPP1;Q17R06	1;1	Ras-related protein Rab-21	RAB21 LOC781001	0	0	0	0	0	0	0	0	0	0	0	0	11268	9116.5	61676	39568	100810	35269	134460	201760	53037	0	37714	77802	0	0	0	0	0	0	0	0	0	0	0	0	1	1	1	1	1	1	1	1	1	0
F1MPU0;P49951	24;24	Clathrin heavy chain	CLTC	141570	4532.9	349890	2327200	606960	736910	282810	1069300	239230	4198100	86494	1236300	57973	44172	436490	397550	1090300	395080	3278700	5578000	1043500	0	746470	2512100	17	2	17	17	17	17	21	21	18	21	2	21	14	12	15	15	15	15	25	25	25	0
F1MQ37;O02717;Q27989;Q27988	31;9;1;1	Myosin heavy chain 9	MYH9	642450	84128	1497500	9861300	2671600	3300400	1117500	4260900	872160	13349000	584740	4452300	144720	219450	1236200	1188400	2559700	1095100	10544000	14695000	3291900	2073.9	2027300	7146100	33	16	33	33	33	33	26	29	24	29	9	29	16	16	18	18	18	18	41	41	39	0
Q8HXK9;F1MQF6	3;3	Apoptosis-associated speck-like protein containing a CARD (PYD and CARD domain-containing protein)	PYCARD ASC	36159	5784	66936	136040	141600	76537	66683	158380	105650	364470	29904	151250	0	0	0	0	0	0	192640	226370	86968	0	67942	128010	2	2	2	2	2	2	2	2	2	2	2	2	0	0	0	0	0	0	2	2	2	0
Q3T0V2;F1MR63	1;1	N-acyl-aliphatic-L-amino acid amidohydrolase (EC 3.5.1.14) (N-acyl-L-amino-acid amidohydrolase)	ACY1	0	0	0	0	0	0	0	0	0	0	0	0	0	0	0	0	0	0	30905	39678	12828	0	7773.5	21339	0	0	0	0	0	0	0	0	0	0	0	0	0	0	0	0	0	0	1	1	1	0
Q3T173;F1MR86;A0A3Q1LZP8	3;3;2	Four and a half LIM domains 1	FHL1	23122	7900.8	56639	194760	74823	73817	53961	233600	79640	448440	47971	191130	0	0	0	0	0	0	0	0	0	0	0	0	1	1	1	1	1	1	1	1	1	1	1	1	0	0	0	0	0	0	0	0	0	0
O02751;F1MS40;A0JBZ9	4;4;2	Craniofacial development protein 2 (p97 bucentaur protein)	CFDP2 BCNT	36110	7375	62134	175530	75055	75315	4211.1	18672	3260.4	52388	1876.6	17129	3895.3	2406.8	13370	10392	24823	10664	303810	460850	154060	0	100510	201090	3	1	3	3	3	3	1	1	1	1	0	1	1	1	1	1	1	1	3	3	3	0
Q2KJH4;F1MTP5	13;13	WD repeat-containing protein 1	WDR1	192630	36687	457610	1381000	654020	562110	379710	995060	432840	2709200	200560	1041800	60213	38368	215630	225270	365790	181930	1601500	1859200	677900	0	536500	1064700	10	7	10	10	10	10	13	13	13	13	7	13	5	4	5	5	5	5	10	10	10	0
F1MTR1	1	IQ motif containing GTPase activating protein 2	IQGAP2	35341	2213.9	71797	357360	128750	132540	31603	102680	34229	287070	13452	95743	13112	13755	102110	85180	196670	77013	207100	324490	82366	0	58216	159850	2	1	2	2	2	2	1	1	1	1	0	1	2	2	2	2	2	2	1	1	1	0
P09867;F1MTY3;A0A3Q1N0D7;A0A3Q1MQM9;A0A3Q1ME36;A0A3Q1LR30	6;6;4;4;3;3	Heterogeneous nuclear ribonucleoprotein A1 (hnRNP A1) (Helix-destabilizing protein) (Single-strand RNA-binding protein) (Unwinding protein 1) (UP1) (hnRNP core protein A1) [Cleaved into: Heterogeneous nuclear ribonucleoprotein A1, N-terminally processed]	HNRNPA1 HNRPA1	73892	13910	220680	596430	287340	220520	201320	806260	296020	1766800	126330	632180	32226	29325	98540	90323	182200	75362	2870000	4302200	729170	0	540880	1606200	5	3	5	5	5	5	7	8	6	8	4	8	5	5	5	5	5	5	10	10	10	0
P05786;F1MU12;CON__Q9H552;P04260;P04262;P04261;CON__REFSEQ:XP_932229	16;16;3;2;1;1;1	Keratin, type II cytoskeletal 8 (Cytokeratin-8) (CK-8) (Cytokeratin-A) (Keratin-8) (K8) (Type-II keratin Kb8)	KRT8	832340	135490	1729300	1488600	3481100	1778000	1471700	2337600	1325500	4399300	693650	2350700	400540	157420	651890	822050	641500	547340	5189400	4349900	3525900	0	5431400	4483100	13	12	14	14	14	14	17	17	17	17	17	17	12	12	12	12	12	12	24	24	24	0
F1MU34	1	Aminopeptidase (EC 3.4.11.-)	ERAP1	0	0	0	0	0	0	0	0	0	0	0	0	0	0	0	0	0	0	72634	83013	35801	0	30334	52389	0	0	0	0	0	0	0	0	0	0	0	0	0	0	0	0	0	0	1	1	1	0
Q9TRY0;F1MU79	3;3	Peptidyl-prolyl cis-trans isomerase FKBP4 (PPIase FKBP4) (EC 5.2.1.8) (52 kDa FK506-binding protein) (52 kDa FKBP) (FKBP-52) (FK506-binding protein 4) (FKBP-4) (HSP-binding immunophilin) (HBI) (Immunophilin FKBP52) (Rotamase) [Cleaved into: Peptidyl-prolyl cis-trans isomerase FKBP4, N-terminally processed]	FKBP4	52082	9514.2	99798	330630	200180	141000	112950	357860	176000	732140	86935	332260	29727	19572	95811	74770	131760	67770	724550	1364300	371890	0	309640	655010	4	3	4	4	4	4	4	4	4	4	4	4	3	3	3	3	3	3	6	6	6	0
F1MUP9	3	Vesicle amine transport 1	VAT1	16571	3126.4	31266	118710	51449	48849	90901	289720	101630	559250	35472	241510	23949	20454	113740	99857	176270	84066	875910	1054100	317470	0	198790	587960	1	1	1	1	1	1	3	3	3	3	2	3	4	4	4	4	4	4	5	5	5	0
F1MUZ9;P31081;Q3T179;Q7YSF0	11;10;8;4	60 kDa heat shock protein, mitochondrial (EC 5.6.1.7) (60 kDa chaperonin) (Chaperonin 60) (Heat shock protein 60)	HSPD1	576400	125970	1292900	3089400	2632900	1665200	728670	2254100	1209600	5049400	383030	2120500	241520	163750	805750	733480	1347600	673180	1866600	3350600	912040	0	887590	1595800	12	10	12	12	12	12	13	14	14	14	10	14	8	8	8	8	8	8	11	11	11	0
P07857-2;P07857;F1MV74	3;3;3	Sterol carrier protein 2 (SCP-2) (Acetyl-CoA C-myristoyltransferase) (EC 2.3.1.155) (Non-specific lipid-transfer protein) (NSL-TP) (Propanoyl-CoA C-acyltransferase) (EC 2.3.1.176) (SCP-2/3-oxoacyl-CoA thiolase) (SCP-2/thiolase) (EC 2.3.1.16) (SCP-chi) (SCPX) (Sterol carrier protein X) (SCP-X)	SCP2	27654	3440.2	42546	96892	68662	51712	33829	83618	57386	183610	13238	78759	8560.8	9628.4	44632	36207	92463	33017	81156	112230	45228	0	33990	63805	2	1	2	2	2	2	1	1	1	1	1	1	1	1	1	1	1	1	1	1	1	0
F1MVC0	3	CAD protein (EC 2.1.3.2) (EC 3.5.2.3) (EC 6.3.5.5)	CAD	21553	0	38323	242900	60342	72152	0	0	0	0	0	0	34302	25457	115280	105100	391970	136380	760770	962890	283050	0	129790	473670	2	0	2	2	2	2	0	0	0	0	0	0	3	3	3	3	3	3	3	3	3	0
Q3ZBF6;F1MVL2;A0A3Q1LHA3	2;2;1	Short-chain specific acyl-CoA dehydrogenase, mitochondrial (SCAD) (EC 1.3.8.1) (Butyryl-CoA dehydrogenase)	ACADS	0	0	0	0	0	0	22038	62677	23146	147080	11387	57314	0	0	0	0	0	0	183510	285460	90665	0	60826	156040	0	0	0	0	0	0	1	1	1	1	1	1	0	0	0	0	0	0	1	1	1	0
Q3SZ63;F1MW06;Q6YPB4	2;2;1	Nucleolar protein 56 (Nucleolar protein 5A)	NOP56 NOL5A	11335	2520.8	21615	84058	31578	29106	22044	83273	32255	200810	13461	74597	0	0	0	0	0	0	67146	128500	28247	0	26876	58529	1	1	1	1	1	1	1	1	1	1	1	1	0	0	0	0	0	0	1	1	1	0
F1MWD3;Q3T115;A0A3Q1M719	7;3;1	T-complex protein 1 subunit epsilon (CCT-epsilon)	CCT5	38412	3959.9	124120	584170	207450	201440	188700	804640	281100	2297300	82826	763090	54311	42459	397860	332520	932660	371640	992780	1838200	314410	0	256040	780570	3	1	3	3	3	3	7	7	7	7	3	7	5	5	5	5	5	5	7	7	7	0
Q1JP95;Q3SZ81;F1MWE0	3;3;3	Proteasome 26S ATPase subunit 3	PSMC3	0	0	0	0	0	0	11664	48565	20428	148310	8569.1	46934	0	0	0	0	0	0	0	0	0	0	0	0	0	0	0	0	0	0	2	2	2	2	1	2	0	0	0	0	0	0	0	0	0	0
F1MWI1	1	Clusterin		0	0	0	0	0	0	30802	79452	62686	173240	9367.9	70457	0	0	0	0	0	0	143110	216020	46464	3458.8	31749	103420	0	0	0	0	0	0	1	1	1	1	1	1	0	0	0	0	0	0	1	1	1	1
F1MWN1;A5D785;Q58DL4	4;3;2	Exportin-2 (Chromosome segregation 1-like protein) (Importin-alpha re-exporter)	CSE1L	12006	0	24593	129030	37040	43224	19487	102590	28986	353850	9610.8	112490	13216	10083	103880	103760	209380	90121	107970	203900	42684	0	23835	92741	2	0	2	2	2	2	2	2	2	2	0	2	3	3	4	4	4	4	1	1	1	0
Q2KJE4;F1MWR3	3;3	Electron transfer flavoprotein subunit alpha, mitochondrial (Alpha-ETF)	ETFA	31932	7558.6	63454	171440	89594	71805	38921	89506	54522	209190	18341	86359	0	0	0	0	0	0	56455	83800	34304	0	23568	50008	3	2	3	3	3	3	1	1	1	1	1	1	0	0	0	0	0	0	1	1	1	0
F1MWU9	4	Heat shock protein family A (Hsp70) member 6	HSPA6	3164.3	0	8913.9	19355	13881	10680	19347	54250	23433	85800	11474	38783	8330.7	7866.9	26833	20856	28326	18404	81104	123720	42277	0	40205	62404	1	0	1	1	1	1	1	1	1	1	1	1	2	2	2	2	2	2	2	2	2	0
Q9N0J4;Q704W5;Q32LP6;P61635;F1MX38	1;1;1;1;1	Signal transducer and activator of transcription 3, STAT3	stat3	0	0	0	0	0	0	0	0	0	0	0	0	4117.2	4917.9	28094	20241	52372	18830	0	0	0	0	0	0	0	0	0	0	0	0	0	0	0	0	0	0	1	1	1	1	1	1	0	0	0	0
F1MX61	1	Splicing factor 3b subunit 1	SF3B1	0	0	0	0	0	0	0	0	0	0	0	0	5872.4	10629	82218	76038	192490	76824	0	0	0	0	0	0	0	0	0	0	0	0	0	0	0	0	0	0	1	1	1	1	1	1	0	0	0	0
Q3T0B2;F1MXE4	1;1	26S proteasome non-ATPase regulatory subunit 6 (26S proteasome regulatory subunit RPN7)	PSMD6	5816.3	0	10507	40851	16075	15283	0	0	0	0	0	0	2864.5	2674.6	13694	12736	22113	12398	40973	64699	16901	0	12114	36746	1	0	1	1	1	1	0	0	0	0	0	0	1	1	1	1	1	1	1	1	1	0
F1MXR0	1	BAR/IMD domain containing adaptor protein 2 like 1	BAIAP2L1	0	0	0	0	0	0	0	0	0	0	0	0	0	0	0	0	0	0	44142	51626	26725	0	20791	39568	0	0	0	0	0	0	0	0	0	0	0	0	0	0	0	0	0	0	1	1	1	0
Q3B7L6;F1MXY9;A0A3Q1LIG8;A6H7B7;A0A3Q1MQP8;A7MB38	2;2;1;1;1;1	Serine/arginine-rich splicing factor 6 (Splicing factor, arginine/serine-rich 6)	SRSF6 SFRS6	55122	13085	109550	322940	194650	148630	0	0	0	0	0	0	0	0	0	0	0	0	459460	615140	189830	0	143990	303060	2	2	2	2	2	2	0	0	0	0	0	0	0	0	0	0	0	0	3	3	3	0
F1MY08	1	Mitochondrial inner membrane protease ATP23 (EC 3.4.24.-)	ATP23	5970.2	2053.6	15430	93394	36060	31473	11701	63790	17164	192260	1856.6	58566	6510	5850.4	56210	50622	118700	45167	97843	197970	31948	0	26667	79648	1	1	1	1	1	1	1	1	1	1	0	1	1	1	1	1	1	1	1	1	1	0
F1MY41	2	Structural maintenance of chromosomes protein	SMC2	0	0	0	0	0	0	0	0	0	0	0	0	30368	10989	25700	47852	20846	25932	153340	290570	71262	0	59218	140740	0	0	0	0	0	0	0	0	0	0	0	0	1	1	1	1	1	1	1	1	1	0
Q3ZCF5;F1MYG0;A0A6M4P9W5	3;3;2	Ornithine aminotransferase, mitochondrial (EC 2.6.1.13) (Ornithine--oxo-acid aminotransferase)	OAT	104450	15222	205400	602590	364440	270980	81227	236870	102420	607630	31538	223440	68958	34684	174450	226920	401900	188260	631980	767480	298250	0	242910	430750	4	2	4	4	4	4	2	2	2	2	1	2	3	3	3	3	3	3	3	3	3	0
Q3SZI2;F1MYG5;Q862T1	10;10;4	Lamin A/C	LMNA	285420	36969	498570	1344300	689490	631710	1314500	3330800	1326400	5116200	597110	2588000	74433	43550	192450	187090	317110	164310	2821900	3398100	1800400	0	1227700	2232200	10	7	10	10	10	10	16	16	16	16	15	16	5	5	5	5	5	5	16	16	16	0
Q3SYT7;F1MYH8	2;2	26S proteasome non-ATPase regulatory subunit 8 (26S proteasome regulatory subunit RPN12)	PSMD8	0	0	0	0	0	0	38544	121760	38827	399610	6834.4	135460	5659.6	5362.7	35317	29570	57323	28032	274510	550300	76738	0	65344	250150	0	0	0	0	0	0	1	1	1	1	0	1	1	1	1	1	1	1	1	1	1	0
Q3SZC6;F1MZ46	4;4	Acidic leucine-rich nuclear phosphoprotein 32 family member B	ANP32B	38195	10131	92349	343960	171440	135600	15850	53742	39718	115870	7101.2	45156	36449	14410	122470	129760	259310	112910	268690	424420	107660	0	77222	213310	2	1	2	2	2	2	1	1	1	1	1	1	2	2	2	2	2	2	1	1	1	0
Q8SPU8;F1MZD5	1;1	Dehydrogenase/reductase SDR family member 4 (EC 1.1.1.184) (EC 1.1.1.300) (NADPH-dependent carbonyl reductase) (CR) (NADPH-dependent retinol dehydrogenase/reductase) (NDRD) (Peroxisomal short-chain alcohol dehydrogenase) (PSCD) (Short chain dehydrogenase/reductase family 25C member 2) (Protein SDR25C2)	DHRS4 NDRD	0	0	0	0	0	0	0	0	0	0	0	0	12220	8869.6	42205	44998	82244	35378	0	0	0	0	0	0	0	0	0	0	0	0	0	0	0	0	0	0	1	1	1	1	1	1	0	0	0	0
F1MZK4;Q3T143	3;2	Basic leucine zipper and W2 domains 1	BZW1	19899	4255.9	35620	113990	64608	50264	101680	328010	217120	823720	55430	312240	14570	10753	46380	40221	80796	34750	320360	514630	165030	0	117750	245140	2	2	2	2	2	2	4	4	4	4	4	4	2	2	2	2	2	2	3	3	3	0
F1MZT2	1	Crooked neck pre-mRNA splicing factor 1	CRNKL1	0	0	0	0	0	0	19270	104280	29586	221620	8316.9	57533	8912.4	8993.3	66494	42225	123930	37559	338640	733480	113070	0	70036	164710	0	0	0	0	0	0	1	1	1	1	0	1	1	1	1	1	1	1	2	2	2	0
Q9BDI7;F1MZT4	2;2	Interferon-induced GTP-binding protein Mx2 (Myxovirus resistance protein 2)	MX2	0	0	0	0	0	0	0	0	0	0	0	0	0	0	0	0	0	0	0	0	0	0	0	0	0	0	0	0	0	0	0	0	0	0	0	0	0	0	0	0	0	0	0	0	0	0
F1N091	1	Coiled-coil domain containing 6	CCDC6	0	0	0	0	0	0	0	0	0	0	0	0	0	0	0	0	0	0	374040	528260	348660	0	197060	325350	0	0	0	0	0	0	0	0	0	0	0	0	0	0	0	0	0	0	1	1	1	0
Q2T9X2;F1N0E5	7;7	T-complex protein 1 subunit delta (TCP-1-delta) (CCT-delta)	CCT4	32230	5968.9	64756	270090	116370	106310	76063	345180	97097	1100600	29763	359730	32753	28148	173920	163570	371850	157300	861650	1400700	211330	0	162860	632430	2	2	2	2	2	2	5	5	5	5	1	5	4	4	4	4	4	4	7	7	7	0
F1N0F7;A8KC77;Q3T0Z6	3;2;1	Eukaryotic translation initiation factor 5	EIF5	6925.8	1769.2	14510	51157	29287	18376	31161	72232	40940	199450	17213	62140	0	0	0	0	0	0	94997	144920	38455	0	32525	69334	1	1	1	1	1	1	2	2	2	2	2	2	0	0	0	0	0	0	2	2	2	0
F1N160	4	IgGR1 protein		7104.8	1645.4	18415	69981	34182	26475	11767	40701	16011	123080	7599.9	43485	0	0	0	0	0	0	76054	176100	39735	0	41573	67305	1	1	1	1	1	1	1	1	1	1	1	1	0	0	0	0	0	0	1	1	1	0
F1N169;A0A3Q1M057;A0A3Q1LMA3;Q8WMQ6;Q95LH5	33;32;32;7;6	Filamin A	FLNA	355500	44913	689330	2924300	1023500	1080600	763080	2737800	771390	7049500	331340	2501100	110470	93110	587420	515490	1012600	462220	4352100	6193700	1547100	0	942530	3198100	21	13	21	22	21	22	28	29	28	29	11	29	15	14	15	15	15	15	37	37	35	0
F1N1Q3	2	Raftlin, lipid raft linker 1	RFTN1	12568	0	20865	81762	32144	30959	0	0	0	0	0	0	6956.9	4901.3	23689	17591	40500	16232	76790	117500	35866	0	24115	57814	1	0	1	1	1	1	0	0	0	0	0	0	1	1	1	1	1	1	1	1	1	0
F1N206	2	Dihydrolipoyl dehydrogenase (EC 1.8.1.4)	DLD	22956	5009.4	40134	74654	58666	45477	87140	256830	132510	553440	58657	246400	17687	12728	32217	30520	46469	29327	141090	181930	90747	0	75711	124350	1	1	1	1	1	1	2	2	2	2	1	2	1	1	1	1	1	1	1	1	1	0
Q2KJH9;F1N2L9	4;4	4-trimethylaminobutyraldehyde dehydrogenase (TMABA-DH) (TMABADH) (EC 1.2.1.47) (Aldehyde dehydrogenase family 9 member A1) (EC 1.2.1.3)	ALDH9A1	8569.4	1526	15795	44730	23048	16488	17791	61215	18389	139060	6613.4	48851	0	0	0	0	0	0	192490	252620	75425	0	51755	133390	1	1	1	1	1	1	2	2	2	2	1	2	0	0	0	0	0	0	4	4	4	0
Q3SZJ4;F1N2W0	1;1	Prostaglandin reductase 1 (PRG-1) (15-oxoprostaglandin 13-reductase) (EC 1.3.1.48) (Dithiolethione-inducible gene 1 protein) (D3T-inducible gene 1 protein) (DIG-1) (Leukotriene B4 12-hydroxydehydrogenase) (NAD(P)H-dependent alkenal/one oxidoreductase) (EC 1.3.1.74)	PTGR1 LTB4DH	0	0	0	0	0	0	0	0	0	0	0	0	0	0	0	0	0	0	627980	966370	290710	0	195400	474060	0	0	0	0	0	0	0	0	0	0	0	0	0	0	0	0	0	0	2	2	2	0
Q58DK6;F1N2Z6	1;1	Coiled-coil alpha-helical rod protein 1 (Alpha-helical coiled-coil rod protein)	C6orf18	0	0	0	0	0	0	7763.8	30168	9933.6	103680	2548.2	32800	0	0	0	0	0	0	0	0	0	0	0	0	0	0	0	0	0	0	1	1	1	1	0	1	0	0	0	0	0	0	0	0	0	0
F1N365	1	FLII actin remodeling protein	FLII	0	0	0	0	0	0	0	0	0	0	0	0	7397.6	5846	53726	51414	105160	45592	0	0	0	0	0	0	0	0	0	0	0	0	0	0	0	0	0	0	1	1	1	1	1	1	0	0	0	0
F1N3F6;F1N4V1;A8KC83	2;1;1	DNA helicase (EC 3.6.4.12)	CHD4	0	0	0	0	0	0	0	0	0	0	0	0	6354.6	9922.5	72126	58012	153250	63310	76595	141750	38804	0	30209	65283	0	0	0	0	0	0	0	0	0	0	0	0	1	1	1	1	1	1	1	1	1	0
F1N3J3;Q3ZC20;Q6KDN7	5;4;1	Anterior gradient 2, protein disulphide isomerase family member	AGR2	211540	41046	663880	834800	3578200	1140700	416130	1829900	559540	5930700	363810	1982600	221090	142780	1060300	1245900	1036500	762940	2015100	3695200	992340	0	3811300	2329600	5	4	5	5	5	5	5	7	5	7	2	7	4	4	4	4	4	4	5	5	5	0
Q9BEG8;F1N3J7	1;1	Sulfate transporter (Solute carrier family 26 member 2)	SLC26A2	0	0	0	0	0	0	30425	101460	32195	244490	11999	89738	0	0	0	0	0	0	0	0	0	0	0	0	0	0	0	0	0	0	1	1	1	1	0	1	0	0	0	0	0	0	0	0	0	0
F1N401;Q7YQK2;Q7YQK1	5;3;2	Collagen alpha-1(XII) chain	COL12A1	0	0	0	0	0	0	54951	166120	60517	419840	14692	155570	0	0	0	0	0	0	131390	179750	51885	0	32287	93336	0	0	0	0	0	0	3	3	3	3	1	3	0	0	0	0	0	0	2	2	2	0
Q864S1;Q3ZCJ8;F1N455	2;2;2	Dipeptidyl peptidase 1 (EC 3.4.14.1) (Cathepsin C) (Cathepsin J) (Dipeptidyl peptidase I) (Dipeptidyl transferase)		161400	30331	278890	709790	515720	364310	156330	345730	167690	639250	70741	325380	65317	29326	140440	151170	279910	134290	333800	389390	158080	0	109420	230070	3	3	3	3	3	3	1	1	1	1	1	1	2	2	2	2	2	2	2	2	2	0
F1N5T6	1	Phosphodiesterase (EC 3.1.4.-)	PDE4C	0	0	0	0	0	0	0	0	0	0	0	0	0	0	0	0	0	0	0	0	0	0	0	0	0	0	0	0	0	0	0	0	0	0	0	0	0	0	0	0	0	0	0	0	0	0
P46193;F1N650;I6YIV1	10;10;9	Annexin A1 (Annexin I) (Annexin-1) (Calpactin II) (Calpactin-2) (Chromobindin-9) (Lipocortin I) (Phospholipase A2 inhibitory protein) (p35) [Cleaved into: Annexin Ac2-26]	ANXA1 ANX1	116000	23878	256650	1004500	699680	463850	440020	1655000	955990	6177000	261180	2059600	154070	93973	1372800	873080	1690900	849550	3876800	4485900	1166000	8182.2	1183400	2589000	8	5	8	8	8	8	14	14	14	14	6	14	13	12	13	12	13	13	16	16	16	1
F1N672	2	Transmembrane 9 superfamily member	TM9SF2	0	0	0	0	0	0	8675.8	18329	9165	65941	6264.6	17752	0	0	0	0	0	0	26660	28485	6817.3	0	5852.6	15203	0	0	0	0	0	0	1	1	1	1	1	1	0	0	0	0	0	0	1	1	1	0
V6F7T1;F1N690	1;1	Acetyltransferase component of pyruvate dehydrogenase complex (EC 2.3.1.12)	DLAT BOS_14388	21833	5810.8	40301	134960	70867	53048	30567	122220	26592	317330	14626	99734	0	0	0	0	0	0	0	0	0	0	0	0	1	1	1	1	1	1	1	1	1	1	0	1	0	0	0	0	0	0	0	0	0	0
Q0P5A6;F1N6Z0	2;2	26S proteasome non-ATPase regulatory subunit 5	PSMD5	20702	3576.1	49816	200490	74457	79318	0	0	0	0	0	0	0	0	0	0	0	0	161470	385570	48100	0	35968	160980	1	1	1	1	1	1	0	0	0	0	0	0	0	0	0	0	0	0	1	1	1	0
F1N7I5	1	Nuclear mitotic apparatus protein 1	NUMA1	18513	9362	37157	162220	61182	48142	0	0	0	0	0	0	0	0	0	0	0	0	0	0	0	0	0	0	1	1	1	1	1	1	0	0	0	0	0	0	0	0	0	0	0	0	0	0	0	0
Q2TA29;F2Z4D5;Q3MHP2;A0A452DHW3	2;2;2;1	Ras-related protein Rab-11A (Rab-11) (EC 3.6.5.2)	RAB11A RAB11	0	0	0	0	0	0	11250	32720	13503	68089	5637	25280	0	0	0	0	0	0	215670	293830	68175	0	58793	158600	0	0	0	0	0	0	1	1	1	1	1	1	0	0	0	0	0	0	2	2	2	0
Q58CS3;F2Z4F5	1;1	Dipeptidyl peptidase 3 (EC 3.4.14.4) (Dipeptidyl aminopeptidase III) (Dipeptidyl peptidase III)	DPP3	0	0	0	0	0	0	0	0	0	0	0	0	0	0	0	0	0	0	0	0	0	0	0	0	0	0	0	0	0	0	0	0	0	0	0	0	0	0	0	0	0	0	0	0	0	0
F6PXE3;Q17QZ6	2;2	Caveolae associated protein 2	CAVIN2	0	0	0	0	0	0	23546	99479	34289	190200	10387	68728	2547.4	0	12676	8794.5	10666	6864.2	199280	299060	52773	0	57223	153060	0	0	0	0	0	0	2	2	2	2	1	2	1	0	1	1	1	1	1	1	1	0
F6PYH3;Q3SWY7	1;1	Splicing factor 3a subunit 3	SF3A3	0	0	0	0	0	0	7877	32519	10450	48202	3398.6	20295	0	0	0	0	0	0	0	0	0	0	0	0	0	0	0	0	0	0	1	1	1	1	1	1	0	0	0	0	0	0	0	0	0	0
F6RAL2;Q3ZCJ6	1;1	Epoxide hydrolase (EC 3.3.2.9)	EPHX1	9063	1304.3	18755	129200	28656	34688	0	0	0	0	0	0	0	0	0	0	0	0	0	0	0	0	0	0	1	1	1	1	1	1	0	0	0	0	0	0	0	0	0	0	0	0	0	0	0	0
Q3ZBA4;F6RBQ9	1;1	RNA binding motif (RNP1, RRM) protein 3 (RNA binding motif protein 3)	RBM3	0	0	0	0	0	0	0	0	0	0	0	0	23293	11545	46081	64147	77279	42573	0	0	0	0	0	0	0	0	0	0	0	0	0	0	0	0	0	0	1	1	1	1	1	1	0	0	0	0
F6RF21	2	Structural maintenance of chromosomes flexible hinge domain containing 1	SMCHD1	24735	4801.2	69544	166880	70497	73219	43432	124390	76494	233490	29059	110580	12360	6558.1	37589	33980	64119	30115	173920	270300	91057	0	70450	133710	1	1	1	1	1	1	1	1	1	1	1	1	1	1	1	1	1	1	2	2	2	0
Q3ZBX0;F6RFP6	1;1	Basigin	BSG RPE7	0	0	0	0	0	0	69330	203060	101760	400720	31407	186520	0	0	0	0	0	0	208320	320000	112280	0	70945	172040	0	0	0	0	0	0	1	1	1	1	1	1	0	0	0	0	0	0	1	1	1	0
F6RWK1;Q2KJI6	2;1	Rho GTPase activating protein 1	ARHGAP1	0	0	0	0	0	0	20365	71932	30516	165900	11659	67669	0	0	0	0	0	0	149940	187930	64161	0	37481	114240	0	0	0	0	0	0	1	1	1	1	1	1	0	0	0	0	0	0	1	1	1	0
Q58DM9;Q56K03;G1K1B4;Q28150;G3MWX5;E1BE42	3;3;3;3;3;2	60S ribosomal protein L27a	RPL27A	71658	15793	146090	769360	329400	285440	175660	583770	327590	2319500	147720	826010	62987	66807	334510	234390	594250	251560	1261400	2302900	507710	0	571840	1137500	4	2	4	4	4	4	4	4	4	4	2	4	4	4	4	4	4	4	5	5	5	0
Q3MI02;P31800;G1K1X0	2;2;2	UQCRC1 protein	UQCRC1	43270	5030.3	108090	274580	145700	123060	54949	188140	71437	431650	34266	164130	14093	11108	61735	56188	117180	55313	119070	197910	46181	0	35567	95172	2	1	2	2	2	2	1	1	1	1	1	1	2	2	2	2	2	2	1	1	1	0
Q3SZJ1;G3MWG4	1;1	Isoleucine--tRNA ligase (EC 6.1.1.5) (Isoleucyl-tRNA synthetase)	IARS2	27242	4388.9	58956	176490	71684	71169	46888	148620	41560	449820	15625	137550	0	0	0	0	0	0	0	0	0	0	0	0	1	1	1	1	1	1	1	1	1	1	0	1	0	0	0	0	0	0	0	0	0	0
G3MWJ8;G5E631;C0L633;D3IVZ3;D3IVZ2	4;4;2;2;2	RNA helicase (EC 3.6.4.13)	DDX3X	18171	1948	34758	142960	59152	55538	33274	102120	32023	294720	13190	99170	5524.6	5634.4	38386	37145	79295	32209	117870	199060	48863	0	33550	89957	2	1	2	2	2	2	2	2	2	2	1	2	2	2	3	3	3	3	1	1	1	0
G3MWV5;G3N131	10;4	H1.4 linker histone, cluster member	H1-4	1557200	482050	3160400	14513000	6562400	6410700	3551300	13040000	7348000	36446000	4864100	16611000	567270	652840	5163000	4504300	8772300	4525900	15103000	20112000	6730700	1587.5	4168600	12110000	22	21	22	22	22	22	27	27	27	27	26	27	22	21	22	22	22	22	25	25	25	0
Q3SYX9;G3MXC8	5;5	Actin-related protein 2/3 complex subunit 5 (Arp2/3 complex 16 kDa subunit) (p16-ARC)	ARPC5	70471	10131	131720	347050	229540	165480	185430	455620	259710	901530	100870	395180	26913	12669	57063	52288	94376	41331	941240	1461900	589890	0	463180	803410	4	2	4	4	4	4	5	5	5	5	4	5	2	2	2	2	2	2	4	4	4	0
Q00361;G3MXE1	1;1	ATP synthase subunit e, mitochondrial (ATPase subunit e) (ATP synthase membrane subunit e)	ATP5ME ATP5I	0	0	0	0	0	0	0	0	0	0	0	0	0	0	0	0	0	0	0	0	0	0	0	0	0	0	0	0	0	0	0	0	0	0	0	0	0	0	0	0	0	0	0	0	0	0
G3MYS9	1	Family with sequence similarity 174 member A	FAM174A	4143.5	0	19578	76160	38237	26083	0	0	0	0	0	0	0	0	0	0	0	0	0	0	0	0	0	0	1	0	1	1	1	1	0	0	0	0	0	0	0	0	0	0	0	0	0	0	0	0
G3MZ95	4	Four and a half LIM domains 1	FHL1	126090	28191	330810	1357000	474720	505400	162780	843870	267260	1707200	133330	692360	50375	58918	343330	285850	486790	240210	2337700	3654400	808960	0	403310	1715000	7	6	7	7	7	7	5	5	5	5	5	5	6	6	6	6	6	6	10	10	10	0
K7QCV6;G3MZI7	1;1	COL5A1 collagen type V alpha 1		0	0	0	0	0	0	0	0	0	0	0	0	0	0	0	0	0	0	0	0	0	0	0	0	0	0	0	0	0	0	0	0	0	0	0	0	0	0	0	0	0	0	0	0	0	0
G3N016	1	CRK like proto-onco, adaptor protein	CRKL	0	0	0	0	0	0	14527	48736	15725	111250	4837.8	35742	0	0	0	0	0	0	65817	119220	24510	0	16741	46035	0	0	0	0	0	0	1	1	1	1	0	1	0	0	0	0	0	0	1	1	1	0
G3N0K3;P79103;Q2XW10;E1BGR7	7;7;2;1	40S ribosomal protein S4		122990	27885	271810	1472500	525490	515210	94998	359270	122590	1419300	34113	449740	19102	24127	237390	195220	512060	194980	1255800	2104100	389070	0	296600	951460	9	6	9	9	9	9	6	6	6	6	2	6	3	4	5	5	5	5	9	9	9	0
G3N0Q8;G3N2H4	1;1	Azurocidin 1	AZU1	0	0	0	0	0	0	0	0	0	0	0	0	0	0	0	0	0	0	48281	93171	18205	0	19202	39980	0	0	0	0	0	0	0	0	0	0	0	0	0	0	0	0	0	0	1	1	1	0
G3N1J2	1	Exportin 7	XPO7	11422	4908.5	40550	90654	58416	39287	0	0	0	0	0	0	0	0	0	0	0	0	0	0	0	0	0	0	1	1	1	1	1	1	0	0	0	0	0	0	0	0	0	0	0	0	0	0	0	0
G3N1U4;A0A452DJA9	6;5	Serpin A3-3	SERPINA3-3	0	0	0	0	0	0	28822	110560	36104	253550	14532	102590	0	0	0	0	0	0	231730	302450	84038	0	56149	161220	0	0	0	0	0	0	1	1	1	1	1	1	0	0	0	0	0	0	1	1	1	0
G3N2N2	1	Suppressor APC domain containing 2	SAPCD2	1082800	587850	744500	812120	7772700	2636400	116780	373330	532900	1524900	38540	660290	0	0	0	0	0	0	1664700	3824600	775430	0	836920	1607700	3	3	3	3	3	3	1	1	1	1	0	1	0	0	0	0	0	0	2	2	2	0
G3N3D4;E1B905	2;1	Potassium channel tetramerization domain containing 12	KCTD12	26382	4824.4	47979	82295	57547	42915	99523	235570	115390	443710	42680	202410	0	0	0	0	0	0	514880	646410	290270	0	198130	408820	1	1	1	1	1	1	2	2	2	2	2	2	0	0	0	0	0	0	3	3	3	0
G3X6I0	6	IgGFc-binding protein	FCGBP	69252	4645.5	198340	324360	167660	150010	156100	455290	168360	610880	65878	308040	12463	7570.8	26775	33501	40533	21723	834350	785090	295320	0	175660	481820	6	2	6	6	6	6	6	6	6	6	3	6	2	2	2	2	2	2	8	8	8	0
G3X6K9	1	Adhesion G protein-coupled receptor B1	ADGRB1	0	0	0	0	0	0	0	0	0	0	0	0	0	0	0	0	0	0	105030	149780	38253	0	47318	73916	0	0	0	0	0	0	0	0	0	0	0	0	0	0	0	0	0	0	1	1	1	0
Q3T0M0;G3X6P5	2;2	Vacuolar protein sorting-associated protein 29 (Vesicle protein sorting 29)	VPS29	43384	9911.2	98515	296820	169660	140250	262350	695980	351390	1423300	97546	612560	30211	19950	95045	82702	154190	72966	0	0	0	0	0	0	1	1	1	1	1	1	4	4	4	4	4	4	2	2	2	2	2	2	0	0	0	0
G3X6T9	1	Flotillin	FLOT2	0	0	0	0	0	0	0	0	0	0	0	0	0	0	0	0	0	0	47216	63077	12968	0	8381.2	25435	0	0	0	0	0	0	0	0	0	0	0	0	0	0	0	0	0	0	1	1	1	0
Q3T0P5;G3X702	3;3	Caspase-6 (CASP-6) (EC 3.4.22.59) [Cleaved into: Caspase-6 subunit p18; Caspase-6 subunit p11]	CASP6	0	0	0	0	0	0	78692	280560	97304	660580	25466	265690	8434.8	8394.3	52803	44482	105540	58400	137970	218860	36700	0	31418	101450	0	0	0	0	0	0	4	4	4	4	1	4	2	2	3	3	3	3	2	2	2	0
Q24K13;G3X736	1;1	COP9 signalosome complex subunit 2	COPS2	0	0	0	0	0	0	0	0	0	0	0	0	0	0	0	0	0	0	58162	88452	23713	0	16669	41719	0	0	0	0	0	0	0	0	0	0	0	0	0	0	0	0	0	0	1	1	1	0
Q3ZBT1;G3X757;A0A3Q1M0U9	13;13;12	Transitional endoplasmic reticulum ATPase (TER ATPase) (EC 3.6.4.6) (15S Mg(2+)-ATPase p97 subunit) (Valosin-containing protein) (VCP)	VCP	229440	48779	755830	3106900	1088600	1141700	451190	1762700	668150	5143100	291900	1861300	82157	66948	538720	535540	1138500	472270	3493100	5959800	1100300	0	828450	2721500	16	11	16	16	16	16	17	17	16	17	7	17	9	8	9	9	9	9	21	21	19	0
Q32L40;G5E531	6;6	T-complex protein 1 subunit alpha (TCP-1-alpha) (CCT-alpha)	TCP1 CCT1	54639	10158	141490	606650	268740	236960	89069	392790	126730	1213600	36063	417430	11282	10040	98034	78425	191580	78648	974220	1773600	349110	0	274590	782500	3	2	3	3	3	3	4	4	4	4	0	4	2	2	2	2	2	2	6	6	6	0
G5E532;Q24JZ8	2;2	Splicing factor U2AF subunit (U2 snRNP auxiliary factor large subunit)	U2AF2	0	0	0	0	0	0	34250	157140	35251	336860	12971	124760	6735.3	6243.9	45736	32623	85260	36144	428220	682560	165860	0	112670	307260	0	0	0	0	0	0	2	2	2	2	0	2	2	1	2	2	2	2	2	2	2	0
Q2TBX6;G5E589	1;1	Proteasome subunit beta type-1	PSMB1	0	0	0	0	0	0	0	0	0	0	0	0	0	0	0	0	0	0	33192	58831	10091	0	9542.2	21581	0	0	0	0	0	0	0	0	0	0	0	0	0	0	0	0	0	0	1	1	1	0
Q2TBL6;G5E5C8	3;3	Transaldolase (EC 2.2.1.2)	TALDO1	209120	33915	331460	826370	747030	446840	344860	940870	629150	2380800	179360	1000300	85326	46590	245610	260090	408210	207710	801590	1160000	439070	0	353710	668600	3	3	3	3	3	3	5	5	5	5	4	5	3	3	3	3	3	3	3	3	3	0
G5E5J2;Q3T0D6	4;4	Galectin	LGALS4	498820	54043	888600	1766500	1765800	1081700	863790	2043200	667220	4900400	281900	2023900	185610	91982	688160	766460	1199700	627840	2878100	2622600	1524600	0	1475900	2126800	5	4	5	5	5	5	8	8	8	8	3	8	5	5	5	5	5	5	5	5	5	0
G5E5S5	1	Neuron navigator 1	NAV1	0	0	0	0	0	0	17993	58010	16638	147850	3732.1	47368	0	0	0	0	0	0	0	0	0	0	0	0	0	0	0	0	0	0	1	1	1	1	0	1	0	0	0	0	0	0	0	0	0	0
G5E5T5;A0A3Q1LPI6	9;6	Immunoglobulin heavy constant mu		0	0	0	0	0	0	7594.9	24108	13764	48838	6540.3	18144	0	0	0	0	0	0	0	0	0	0	0	0	0	0	0	0	0	0	1	1	1	1	1	1	0	0	0	0	0	0	0	0	0	0
Q861S4;G5E6D6;A0A3Q1MJC6;Q862K6;Q862P2;A0A3Q1M2S3;A0A3Q1NBR7;A0A3Q1LVC3	3;3;2;2;1;1;1;1	60S ribosomal protein L21	RPL21	92964	20412	184470	1253400	517800	447560	51609	161800	72440	450850	36106	166390	22893	13566	108680	89692	194240	82676	881320	1876300	361490	0	392800	818540	3	3	3	3	3	3	1	1	1	1	1	1	2	2	2	2	2	2	3	3	3	0
G8JKV5	3	60S ribosomal protein L14	RPL14	0	0	0	0	0	0	0	0	0	0	0	0	0	0	5736.3	12810	14152	5241.1	0	0	0	0	0	0	0	0	0	0	0	0	0	0	0	0	0	0	0	0	1	1	1	1	0	0	0	0
G8JKX8;P35605	2;2	Coatomer subunit beta'	COPB2	53408	10002	88755	344780	180370	139500	74424	212830	73110	637020	21436	237190	27629	23335	114490	104370	204630	95254	232340	341420	98003	0	71004	173590	2	2	2	2	2	2	2	2	2	2	1	2	2	2	2	2	2	2	2	2	2	0
Q8SPP7;H2CNR1	2;2	Peptidoglycan recognition protein 1 (Oligosaccharide-binding protein) (OBP) (Peptidoglycan recognition protein short) (PGRP-S)	PGLYRP1 PGLYRP PGRP	12933	5769.7	50246	310820	424120	163370	16153	60074	36810	297530	26312	91484	4681.8	2494.3	163500	93840	143960	78754	156390	784360	25445	0	261670	292650	3	2	2	3	3	3	2	2	2	2	2	2	1	1	2	2	2	2	2	2	0	0
H7BWW0;Q58CZ1	3;2	Coronin	CORO1B	71493	9296.1	169200	639360	242190	242820	87171	327790	99686	968990	43332	336080	20437	19272	140940	115890	297110	119680	672300	994750	262600	0	163390	477270	3	2	3	3	3	3	2	2	2	2	1	2	2	2	2	2	2	2	3	3	3	0
H9GW43;Q3SZN8	2;2	Ribonuclease inhibitor (Ribonuclease/angiogenin inhibitor 1)	RNH1	0	0	0	0	0	0	36171	120400	52880	244970	24635	121640	0	0	0	0	0	0	61220	109950	19716	0	17973	46828	0	0	0	0	0	0	1	1	1	1	1	1	0	0	0	0	0	0	1	1	1	0
H9KUV3	3	40S ribosomal protein S15a	LOC619131	0	0	0	0	0	0	29080	130040	37144	559410	19062	162650	6800.8	6579	52798	50533	135550	54049	425010	682420	133970	0	96555	304330	0	0	0	0	0	0	2	2	2	2	0	2	1	1	1	1	1	1	2	2	2	0
P79135;I3QQD7;P79135-2;A0A3Q1N3F6	9;9;9;6	Interferon-induced GTP-binding protein Mx1 (Myxoma resistance protein 1) (Myxovirus resistance protein 1)	MX1	7865.2	2568	21867	77768	49141	34354	139450	442140	154030	1551100	101800	514920	9973.8	14117	86449	90115	303110	96460	489940	1104300	205660	0	235000	465890	1	1	1	1	1	1	8	8	8	8	2	8	3	4	4	4	4	4	7	7	7	0
W5XHU3;K7QEK8;O78058;O46752;O46716;O46715;F1MPL6;Q3YFG6;H6V5G6;A0A173FDG2;A0A173FDE5;Q3YFG8;Q3YFG7;H6V5G5;H6V5G4;A0A173FDK4;A0A173FDF0;A0A173FDE7;A0A0K1L4Z1;A0A173FDE9;H6V5G3;Q2TBT0;Q3YFG1;I3NI79;Q2PS12;Q95476;Q8SNI9;O77975;K7QEC4;K7QE77;Q3YJG2;F1N4Y5	2;2;1;1;1;1;1;1;1;1;1;1;1;1;1;1;1;1;1;1;1;1;1;1;1;1;1;1;1;1;1;1	MHC class I antigen		0	0	0	0	0	0	0	0	0	0	0	0	0	0	0	0	0	0	364860	160080	158050	0	54924	169380	0	0	0	0	0	0	0	0	0	0	0	0	0	0	0	0	0	0	1	1	1	0
M5FMV8	1	Vitellogenin domain-containing protein	LOC528008 BOS_22577	271100	51145	423680	1452600	1085300	792560	230840	636010	366060	1530800	160880	710560	178060	105810	580890	511130	801630	490640	1004200	2078400	612960	0	686660	1110900	1	1	1	1	1	1	1	1	1	1	1	1	1	1	1	1	1	1	1	1	1	0
O02691	1	3-hydroxyacyl-CoA dehydrogenase type-2 (EC 1.1.1.35) (17-beta-estradiol 17-dehydrogenase) (EC 1.1.1.62) (2-methyl-3-hydroxybutyryl-CoA dehydrogenase) (MHBD) (3-alpha-(17-beta)-hydroxysteroid dehydrogenase (NAD(+))) (EC 1.1.1.239) (3-hydroxy-2-methylbutyryl-CoA dehydrogenase) (EC 1.1.1.178) (3-hydroxyacyl-CoA dehydrogenase type II) (3alpha(or 20beta)-hydroxysteroid dehydrogenase) (EC 1.1.1.53) (7-…	HSD17B10 HADH2	4234.3	1930.1	11230	26456	14133	11806	10840	27559	12855	56543	3817.8	21288	4166.1	3212.8	20057	16968	30064	13607	29446	45279	15496	0	11497	28421	1	1	1	1	1	1	1	1	1	1	1	1	2	2	2	2	2	2	1	1	1	0
O62654;Q862F7	13;5	Desmin	DES	166120	64264	271490	595770	512490	373750	906210	5522800	914980	2929500	471120	2346600	84723	162150	294630	188160	158910	181240	812100	933180	578220	0	484690	700950	4	3	4	6	4	5	12	14	12	15	12	14	6	6	6	6	6	6	7	7	7	0
O62768;A0A4D6BJB4	4;1	Thioredoxin reductase 1, cytoplasmic (TR) (EC 1.8.1.9) (Peroxidase TXNRD1) (EC 1.11.1.2) (Thioredoxin reductase TR1)	TXNRD1	10706	2595.8	21443	63684	29673	27476	139300	419000	207430	908740	74629	362080	11563	9604.8	50711	39638	68689	33331	175930	251620	81799	0	56478	125710	1	1	1	1	1	1	5	5	5	5	5	5	2	2	2	2	2	2	2	2	2	0
O97680	5	Thioredoxin (Trx)	TXN	224780	68051	630930	1570000	1235400	810100	833150	2906000	1553300	6524800	477670	2598300	126670	80239	547160	647340	916240	452980	2337800	2853000	856230	0	613760	1608900	7	7	7	7	7	7	12	12	12	12	10	12	6	6	6	6	6	6	7	7	7	0
P00432;A0A3Q1LKF1;A0A3Q1MQP3	4;3;3	Catalase (EC 1.11.1.6)	CAT	73789	14680	135950	329460	150040	150380	118880	321730	176060	574290	71915	275550	0	0	0	0	0	0	650700	942500	321720	0	211070	481680	2	2	2	2	2	2	2	2	2	2	2	2	0	0	0	0	0	0	5	5	5	0
P00435	4	Glutathione peroxidase 1 (GPx-1) (GSHPx-1) (EC 1.11.1.9) (Cellular glutathione peroxidase)	GPX1	17807	2298	38681	118650	66009	47061	48040	163500	67814	362140	17523	129090	7691.2	3204.4	32192	25280	60257	21707	386020	532250	137880	0	93433	261840	2	1	2	2	2	2	3	3	3	3	1	3	2	2	2	2	2	2	3	3	3	0
P00727-3;P00727-2;P00727	9;9;9	Cytosol aminopeptidase (EC 3.4.11.1) (Cysteinylglycine-S-conjugate dipeptidase) (EC 3.4.13.23) (Leucine aminopeptidase 3) (LAP-3) (Leucyl aminopeptidase) (LAP) (Peptidase S) (Proline aminopeptidase) (EC 3.4.11.5) (Prolyl aminopeptidase)	LAP3	83920	10788	153990	520440	306260	217380	283450	856380	353640	2726400	100140	936560	34264	22309	207740	149800	410550	158390	2796900	3927500	950530	0	710540	1953000	6	4	7	7	7	7	11	12	12	12	4	12	6	5	8	8	8	8	18	18	17	0
P02081;G3N1Y3;CON__Q3SX09;E1BEL8;E1B976;P06643;P06642	10;9;9;2;2;1;1	Hemoglobin fetal subunit beta (Beta-globin, fetal) (Hemoglobin beta chain, fetal) (Hemoglobin gamma chain)		1695600	1497100	9138300	26176000	37094000	17942000	2706400	25470000	8053200	23706000	1364500	14384000	329670	649620	11204000	6131500	9841900	6265200	17617000	43134000	5719800	17296	17881000	21802000	28	26	30	30	30	30	25	28	27	28	12	28	27	22	31	31	31	31	23	23	19	0
P02453	4	Collagen alpha-1(I) chain (Alpha-1 type I collagen)	COL1A1	2391.2	0	6391.8	26005	7419.8	7515.9	11847	34184	27839	352180	10201	86097	0	0	0	0	0	0	276280	326810	22414	0	22686	154690	1	0	1	1	1	1	3	4	4	4	0	4	0	0	0	0	0	0	3	3	2	0
P02459	1	Collagen alpha-1(II) chain (Alpha-1 type II collagen)	COL2A1	5256.5	0	9779.9	41496	12645	14273	14481	32081	17014	152870	5155.3	44716	0	0	0	0	0	0	0	0	0	0	0	0	1	0	1	1	1	1	1	1	1	1	0	1	0	0	0	0	0	0	0	0	0	0
P02638	1	Protein S100-B (S-100 protein beta chain) (S-100 protein subunit beta) (S100 calcium-binding protein B)	S100B	0	0	0	0	0	0	0	0	0	0	0	0	0	0	0	0	0	0	62014	81475	29059	0	14501	57219	0	0	0	0	0	0	0	0	0	0	0	0	0	0	0	0	0	0	1	1	1	0
P04272	10	Annexin A2 (Annexin II) (Annexin-2) (Calpactin I heavy chain) (Calpactin-1 heavy chain) (Chromobindin-8) (Lipocortin II) (Placental anticoagulant protein IV) (PAP-IV) (Protein I) (p36)	ANXA2 ANX2	204200	48820	430050	1791000	869880	689470	423690	1951900	544820	4704100	192610	1753900	181650	117010	813640	580780	1378900	632100	4110900	6476900	1521500	0	1076400	3121000	8	7	8	8	8	8	15	15	15	15	6	15	11	11	11	11	11	11	13	13	13	0
P05631;P05631-2	6;5	ATP synthase subunit gamma, mitochondrial (ATP synthase F1 subunit gamma) (F-ATPase gamma subunit)	ATP5F1C ATP5C ATP5C1	81168	16737	158810	420100	283400	208140	247380	1004400	406420	2441300	103110	931030	0	0	0	0	0	0	1123100	1849400	394300	0	351170	910250	4	4	4	4	4	4	7	7	7	7	2	7	0	0	0	0	0	0	6	6	6	0
P05632;A0A3Q1LN99	2;1	ATP synthase subunit epsilon, mitochondrial (ATPase subunit epsilon) (ATP synthase F1 subunit epsilon)	ATP5F1E ATP5E	0	0	0	0	0	0	16420	48600	30944	97069	10461	47838	0	0	0	0	0	0	65514	81505	18061	0	17532	40349	0	0	0	0	0	0	1	1	1	1	1	1	0	0	0	0	0	0	1	1	1	0
P05689	1	Cathepsin Z (EC 3.4.18.1)	CTSZ	82122	23519	194750	541210	242350	248030	164750	483100	250740	1105100	134990	508610	26424	19636	92691	80123	174100	75350	330280	699900	178430	0	126260	335050	2	2	2	2	2	2	2	2	2	2	2	2	1	1	1	1	1	1	2	2	2	0
P06623	2	2',3'-cyclic-nucleotide 3'-phosphodiesterase (CNP) (CNPase) (EC 3.1.4.37) (Elastase 2',3'-cyclic-nucleotide 3'-phosphodiesterase)	CNP	0	0	0	0	0	0	0	0	0	0	0	0	6381.4	6036.1	33199	24625	53663	26631	82152	142370	42645	0	17119	58309	0	0	0	0	0	0	0	0	0	0	0	0	1	1	1	1	1	1	1	1	1	0
P08166-2;P08166;A0A3Q1M447	4;4;1	Adenylate kinase 2, mitochondrial (AK 2) (EC 2.7.4.3) (ATP-AMP transphosphorylase 2) (ATP:AMP phosphotransferase) (Adenylate monophosphate kinase) [Cleaved into: Adenylate kinase 2, mitochondrial, N-terminally processed]	AK2	63434	12038	127530	289170	253790	156600	148240	569540	295200	1046800	65530	448970	34452	18486	103220	87845	163250	72165	361180	661900	174420	0	148070	324380	4	2	4	4	4	4	5	5	5	5	2	5	4	4	4	4	4	4	4	4	4	0
P08728;CON__ENSEMBL:ENSP00000377550;A0A3Q1LJB2;CON__P13646-1;O62659;A0A3Q1M0N5;F1MXG6;A3KN26;Q148J0;F1MSA6;A0A3Q1LZF2;CON__O76011;A5PJJ1;CON__Q6NTB9;CON__Q14525;CON__O76009;A0A3Q1M139;A0A3Q1MPF8;Q148I8;CON__Q9UE12;CON__Q15323;CON__Q9C075;CON__P35900;A0A3Q1LVK7;CON__Q6IFU5;A7YWM2;CON__Q8IUT8;A0A3Q1LRG4;CON__Q6IFX2;Q17QL7;Q0P5J7;CON__Q497I4;A0A140T8B6;F1MI98;A0A3Q1LV22	10;2;2;2;1;1;1;1;1;1;1;1;1;1;1;1;1;1;1;1;1;1;1;1;1;1;1;1;1;1;1;1;1;1;1	Keratin, type I cytoskeletal 19 (Cytokeratin-19) (CK-19) (Keratin-19) (K19)	KRT19	578910	107840	1484900	1536200	2710200	1423000	1263700	2755500	1411600	5103500	817810	2500500	378690	204760	686610	986880	739400	596090	2373100	2480400	1660600	0	3075500	2334300	11	9	11	11	11	11	16	16	16	16	15	16	8	8	8	8	8	8	11	11	11	0
P08760	1	GTP:AMP phosphotransferase AK3, mitochondrial (EC 2.7.4.10) (Adenylate kinase 3) (AK 3) (Adenylate kinase 3 alpha-like 1)	AK3 AK3L1	10648	3168.7	15048	27481	49089	23780	25129	65250	58031	152790	7231.7	66668	0	0	0	0	0	0	55489	78597	28374	0	32491	39974	1	1	1	1	1	1	1	1	1	1	0	1	0	0	0	0	0	0	1	1	1	0
P10096;A0A3Q1M8J9;Q712W6;Q0QES8;Q862P5;Q862S2;Q862K5;Q865L2;O77679;Q2QJG6;A0A4D6BGW0;Q862K1;Q4H0Z3;A0A3Q1LPH5;Q2KJE5	14;12;11;9;6;6;4;3;3;2;2;1;1;1;1	Glyceraldehyde-3-phosphate dehydrogenase (GAPDH) (EC 1.2.1.12) (Peptidyl-cysteine S-nitrosylase GAPDH) (EC 2.6.99.-)	GAPDH GAPD	1311900	344350	2466500	6815600	4078900	3340200	2987800	8353500	4593900	18156000	1204700	8006300	634150	405790	2219600	2229700	3624200	1869600	10059000	13921000	4114800	0	3364300	7789300	16	12	16	16	16	16	23	23	23	23	10	23	20	19	21	21	21	21	27	27	27	0
P10881	3	Lupus La protein homolog (La autoantigen homolog) (La ribonucleoprotein)	SSB	0	0	0	0	0	0	0	0	0	0	0	0	0	0	0	0	0	0	145750	259870	67066	0	54768	121300	0	0	0	0	0	0	0	0	0	0	0	0	0	0	0	0	0	0	3	3	3	0
P11024	8	NAD(P) transhydrogenase, mitochondrial (EC 7.1.1.1) (Nicotinamide nucleotide transhydrogenase) (Pyridine nucleotide transhydrogenase)	NNT	43315	5538	122370	495400	196000	183300	29567	140470	26842	457810	7960.1	140390	27440	24473	161640	161460	315710	136030	975690	1360300	320950	0	225470	681000	5	3	5	5	5	5	2	2	2	2	1	2	4	4	4	4	4	4	8	8	8	0
P11116;Q862G9;Q862F2	6;4;2	Galectin-1 (Gal-1) (14 kDa lectin) (Beta-galactoside-binding lectin L-14-I) (Galaptin) (Lactose-binding lectin 1) (Lectin galactoside-binding soluble 1) (S-Lac lectin 1)	LGALS1	717580	171840	1265800	2555100	1844600	1476300	1605300	4432100	1853100	6002700	610580	3302100	504010	375070	1142100	1285600	1544400	1127600	4281700	5625000	2383900	0	1946900	3776200	8	5	8	8	8	8	9	9	9	9	5	9	4	4	4	4	4	4	10	10	10	0
P12234-2;P12234;A6QQ54	5;5;2	Phosphate carrier protein, mitochondrial (Phosphate transport protein) (PTP) (Solute carrier family 25 member 3)	SLC25A3 PHC	42822	6395.1	96446	468610	169220	168890	43958	158410	58785	532450	20063	174740	8641.9	11107	61770	56073	121780	48442	269700	418200	128930	0	80045	193690	3	2	3	3	3	3	2	2	2	2	0	2	1	1	1	1	1	1	3	3	3	0
P12344;Q862R2	4;2	Aspartate aminotransferase, mitochondrial (mAspAT) (EC 2.6.1.1) (Fatty acid-binding protein) (FABP-1) (Glutamate oxaloacetate transaminase 2) (Kynurenine aminotransferase 4) (Kynurenine aminotransferase IV) (Kynurenine--oxoglutarate transaminase 4) (Kynurenine--oxoglutarate transaminase IV) (Plasma membrane-associated fatty acid-binding protein) (FABPpm) (Transaminase A)	GOT2	60410	11004	131820	469400	181770	178370	41710	126370	57896	328190	23036	120800	10271	8548.6	40877	36582	69537	31757	433970	746700	198650	0	127700	339530	3	2	3	3	3	3	2	2	2	2	2	2	2	2	2	2	2	2	4	4	4	0
P13696;A0A3Q1LX99	7;3	Phosphatidylethanolamine-binding protein 1 (PEBP-1) (Basic cytosolic 21 kDa protein) (HCNPpp) [Cleaved into: Hippocampal cholinergic neurostimulating peptide (HCNP)]	PEBP1 PBP PEBP	170640	43075	422410	1345300	704110	602900	420720	1143500	665840	2447700	222270	1128100	109400	65266	313580	352860	585630	296230	1853700	2961700	890830	0	650450	1543800	7	6	7	7	7	7	9	9	9	9	7	9	6	7	7	7	7	7	11	11	11	0
P14568;A0A3Q1MM52;W5VMT5;C4P325;Q2L9B5;F8VAL0	4;3;2;1;1;1	Argininosuccinate synthase (EC 6.3.4.5) (Citrulline--aspartate ligase)	ASS1	179890	24514	288740	662320	635340	395780	334150	667070	305420	1710600	133480	718630	104600	52792	271940	397280	596560	297060	1284400	1573400	690710	0	575400	1037200	3	3	3	3	3	3	4	4	4	4	3	4	4	4	4	4	4	4	7	7	7	0
P15103	1	Glutamine synthetase (GS) (EC 6.3.1.2) (Glutamate--ammonia ligase) (Palmitoyltransferase GLUL) (EC 2.3.1.225)	GLUL	0	0	0	0	0	0	0	0	0	0	0	0	3787	1426.7	22094	15657	42585	15644	0	0	0	0	0	0	0	0	0	0	0	0	0	0	0	0	0	0	1	1	1	1	1	1	0	0	0	0
P15690	1	NADH-ubiquinone oxidoreductase 75 kDa subunit, mitochondrial (EC 7.1.1.2) (Complex I-75kD) (CI-75kD)	NDUFS1	0	0	0	0	0	0	0	0	0	0	0	0	0	0	0	0	0	0	126550	208760	62351	0	43606	97519	0	0	0	0	0	0	0	0	0	0	0	0	0	0	0	0	0	0	1	1	1	0
P17248;Q9TS88	7;1	Tryptophan--tRNA ligase, cytoplasmic (EC 6.1.1.2) (Tryptophanyl-tRNA synthetase) (TrpRS) [Cleaved into: T1-TrpRS; T2-TrpRS]	WARS1 WARS	10632	0	18771	85368	53775	27763	103220	355130	107530	1507900	28119	440170	0	0	7672.7	4771.7	12279	4522.6	543970	886410	164970	0	136800	369670	1	0	1	1	1	1	7	7	6	7	1	7	0	0	1	1	1	1	5	5	5	0
P19120;A0A3Q1LMS5;A0A3Q1M8L6;A8KC76;P34933;A7E3Q2;Q861V2	23;22;20;12;9;9;3	Heat shock cognate 71 kDa protein (EC 3.6.4.10) (Heat shock 70 kDa protein 8)	HSPA8 HSC70	1330600	288990	2619500	8463800	4937000	3732500	3065300	10627000	4511200	22770000	2303700	9902100	269760	210590	1149900	966140	1804600	894860	12433000	21480000	3687000	0	3617500	9849700	26	17	26	26	26	26	35	36	33	36	19	36	17	17	18	18	18	18	48	48	44	0
Q3ZC30;P19217	1;1	Sulfotransferase (EC 2.8.2.-)	SULT1E1	0	0	0	0	0	0	0	0	0	0	0	0	0	0	0	0	0	0	198850	220260	56064	0	20804	114990	0	0	0	0	0	0	0	0	0	0	0	0	0	0	0	0	0	0	1	1	1	0
P19483	15	ATP synthase subunit alpha, mitochondrial (ATP synthase F1 subunit alpha)	ATP5F1A ATP5A1 ATP5A2	488910	110540	886060	1938600	1504900	1084900	1188800	3406700	1900800	7280000	546440	3251900	84932	63426	273950	287360	400640	229070	2622600	3783200	1390700	0	1225600	2172000	13	12	13	13	13	13	19	19	19	19	12	19	6	5	6	6	6	6	16	16	16	0
P20000;A0A3Q1LRC1;G3X6U1;P52476;F1MHR3;G5E5P4	10;2;2;1;1;1	Aldehyde dehydrogenase, mitochondrial (EC 1.2.1.3) (ALDH class 2) (ALDH-E2) (ALDHI)	ALDH2	112400	16565	280720	730410	326930	319190	56784	159030	72245	369410	47479	140530	26916	14177	192160	163290	462700	167590	1140100	1485700	363420	0	235770	793200	7	4	7	7	7	7	3	3	3	3	3	3	6	6	7	7	7	7	10	10	10	0
P21793	4	Decorin (Bone proteoglycan II) (PG-S2)	DCN	122160	45453	194630	477840	259940	244680	410790	1149900	438260	1430900	163540	762890	56690	56172	156940	134200	168720	110650	466500	532160	201630	0	128190	305260	4	4	4	4	4	4	6	6	6	6	6	6	3	3	3	3	3	3	3	3	3	0
P21856	3	Rab GDP dissociation inhibitor alpha (Rab GDI alpha) (Guanosine diphosphate dissociation inhibitor 1) (GDI-1) (SMG p25A GDI)	GDI1 RABGDIA	5402.8	0	15764	58479	27464	25639	11156	36190	16325	135810	3552	39225	1910.4	0	46785	48533	80982	33572	0	0	0	0	0	0	1	0	1	1	1	1	1	1	1	1	0	1	1	0	1	1	1	1	0	0	0	0
P23935	1	NADH dehydrogenase [ubiquinone] 1 alpha subcomplex subunit 5 (Complex I subunit B13) (Complex I-13kD-B) (CI-13kD-B) (NADH-ubiquinone oxidoreductase 13 kDa-B subunit)	NDUFA5	0	0	0	0	0	0	0	0	0	0	0	0	3643.4	3094.8	20798	17315	29494	12770	0	0	0	0	0	0	0	0	0	0	0	0	0	0	0	0	0	0	1	1	1	1	1	1	0	0	0	0
P25326	2	Cathepsin S (EC 3.4.22.27)	CTSS	7620.3	2171	14994	33244	22384	15702	0	0	0	0	0	0	0	0	0	0	0	0	37404	60600	17189	0	12995	28226	1	1	1	1	1	1	0	0	0	0	0	0	0	0	0	0	0	0	1	1	1	0
P26882	4	Peptidyl-prolyl cis-trans isomerase D (PPIase D) (EC 5.2.1.8) (40 kDa peptidyl-prolyl cis-trans isomerase) (Cyclophilin-40) (CYP-40) (Cyclophilin-related protein) (Estrogen receptor-binding cyclophilin) (Rotamase D)	PPID CYPD	15556	5139	41156	146620	83333	67874	57060	196870	90991	435270	34738	175550	0	0	0	0	0	0	392070	751410	163030	0	129690	313030	1	1	1	1	1	1	2	2	2	2	2	2	0	0	0	0	0	0	2	2	2	0
Q4PL64;P61602;P29105	1;1;1	Neuron-specific calcium-binding protein hippocalcin	HPCA	3696.1	2739.2	11633	38065	16993	13477	0	0	0	0	0	0	0	0	0	0	0	0	0	0	0	0	0	0	1	1	1	1	1	1	0	0	0	0	0	0	0	0	0	0	0	0	0	0	0	0
P30932	1	CD9 antigen (CD antigen CD9)	CD9	0	0	0	0	0	0	0	0	0	0	0	0	0	0	0	0	0	0	69320	68597	21347	0	9115.7	36081	0	0	0	0	0	0	0	0	0	0	0	0	0	0	0	0	0	0	1	1	1	0
P32007;A0A3Q1MP50;A0A3Q1LTX1	11;10;10	ADP/ATP translocase 3 (ADP,ATP carrier protein 3) (ADP,ATP carrier protein, isoform T2) (ANT 2) (Adenine nucleotide translocator 3) (ANT 3) (Solute carrier family 25 member 6) [Cleaved into: ADP/ATP translocase 3, N-terminally processed]	SLC25A6 AAC3 ANT3	341200	51616	885080	5267300	1747200	1820700	425100	2034000	449490	9804500	135560	2879700	92245	87508	752360	682420	1924100	682550	5003300	8524500	1693600	0	1086100	3846700	20	12	20	20	20	20	13	13	12	13	0	13	15	14	17	17	17	17	16	16	16	0
Q2KJ37;P33946	1;1	ER lumen protein-retaining receptor 2 (KDEL endoplasmic reticulum protein retention receptor 2) (KDEL receptor 2)	KDELR2	0	0	0	0	0	0	0	0	0	0	0	0	0	0	0	0	0	0	30148	33001	5566	0	3556.2	16114	0	0	0	0	0	0	0	0	0	0	0	0	0	0	0	0	0	0	1	1	1	0
P35466	1	Protein S100-A4 (Metastasin) (Placental calcium-binding protein homolog) (S100 calcium-binding protein A4)	S100A4 CAPL	91785	34021	176050	546980	302090	235470	217840	524400	377260	951790	93581	502610	27027	12171	50187	53946	87790	41617	542990	817890	307120	0	235090	484310	2	2	2	2	2	2	2	2	2	2	2	2	1	1	1	1	1	1	2	2	2	0
P35705	1	Thioredoxin-dependent peroxide reductase, mitochondrial (EC 1.11.1.24) (Antioxidant protein 1) (AOP-1) (Peroxiredoxin-3) (Protein SP-22) (Thioredoxin-dependent peroxiredoxin 3)	PRDX3 AOP1	0	0	0	0	0	0	8483.9	18986	10382	37713	6060.1	16665	0	0	0	0	0	0	0	0	0	0	0	0	0	0	0	0	0	0	1	1	1	1	1	1	0	0	0	0	0	0	0	0	0	0
P37980	3	Inorganic pyrophosphatase (EC 3.6.1.1) (Pyrophosphate phospho-hydrolase) (PPase)	PPA1 PP	32064	3309.3	72900	235980	186180	109840	18594	64400	32924	236480	11047	72832	58220	31441	269790	288270	506540	244610	221020	381970	86992	0	65029	181580	2	1	2	2	2	2	1	1	1	1	0	1	3	3	3	3	3	3	3	3	3	0
P46196	2	Mitogen-activated protein kinase 1 (MAP kinase 1) (MAPK 1) (EC 2.7.11.24) (ERT1) (Extracellular signal-regulated kinase 2) (ERK-2) (Mitogen-activated protein kinase 2) (MAP kinase 2) (MAPK 2)	MAPK1 ERK2 PRKM1	8147.5	5584.1	14058	42985	23042	17925	25735	68962	29889	151840	12836	58127	4061.8	7299.9	22309	19496	41907	17143	54488	86630	30644	0	18232	44572	1	1	1	1	1	1	1	1	1	1	1	1	1	1	1	1	1	1	1	1	1	0
P48616;Q862F9;A6QQJ3;Q08DH7;P02548;O77788;F1MDZ2;F1MSQ6	26;6;3;1;1;1;1;1	Vimentin	VIM	1727200	613020	2524900	5239900	4167200	3114600	3383700	10179000	6084900	11618000	2709300	7670300	675440	329920	1410300	891280	1287900	927150	8409000	13410000	7996600	0	5612800	9088800	25	24	25	25	25	25	41	41	41	41	36	41	20	20	21	21	21	21	42	42	42	0
P48644;E1BMG9;A7YY67;E1BDG9	4;1;1;1	Aldehyde dehydrogenase 1A1 (EC 1.2.1.19) (EC 1.2.1.28) (EC 1.2.1.3) (EC 1.2.1.36) (3-deoxyglucosone dehydrogenase) (ALDH-E1) (ALHDII) (Aldehyde dehydrogenase family 1 member A1) (Aldehyde dehydrogenase, cytosolic) (Retinal dehydrogenase 1) (RALDH 1) (RalDH1)	ALDH1A1	22120	3619.4	44955	126990	41062	54064	104650	289240	117570	586500	35884	233360	22408	13937	76153	78980	163440	67572	1000300	1301400	434930	0	249010	645700	1	1	1	1	1	1	2	2	2	2	1	2	2	2	2	2	2	2	4	4	4	0
P49410	4	Elongation factor Tu, mitochondrial (EF-Tu)	TUFM	27901	5782.9	74049	220300	106450	97174	134420	354630	178180	860690	65578	328480	7829.3	4207.6	29738	23232	55634	26037	361730	614230	176540	0	146810	308210	2	2	2	2	2	2	4	4	4	4	4	4	1	1	1	1	1	1	4	4	4	0
P50227	1	Sulfotransferase 1A1 (ST1A1) (EC 2.8.2.1) (Aryl sulfotransferase) (Phenol sulfotransferase) (Phenol-sulfating phenol sulfotransferase) (P-PST)	SULT1A1 STP	0	0	0	0	0	0	0	0	0	0	0	0	0	0	0	0	0	0	0	0	0	0	0	0	0	0	0	0	0	0	0	0	0	0	0	0	0	0	0	0	0	0	0	0	0	0
P52556;A0A3Q1NNJ3	2;1	Flavin reductase (NADPH) (FR) (EC 1.5.1.30) (Biliverdin reductase B) (BVR-B) (EC 1.3.1.24) (Biliverdin-IX beta-reductase) (Green heme-binding protein) (GHBP) (NADPH-dependent diaphorase) (NADPH-flavin reductase) (FLR)	BLVRB	37983	8991.7	78735	189120	152370	97246	105240	301080	142420	397070	55216	227910	24732	20597	100870	53755	73968	51474	180100	230170	93618	0	118300	145770	3	2	3	3	3	3	2	2	2	2	2	2	2	2	2	2	2	2	2	2	2	0
P53619	1	Coatomer subunit delta (Archain) (Delta-coat protein) (Delta-COP)	ARCN1 COPD	0	0	0	0	0	0	0	0	0	0	0	0	4086.7	2460.5	14524	10037	26789	11407	0	0	0	0	0	0	0	0	0	0	0	0	0	0	0	0	0	0	1	1	1	1	1	1	0	0	0	0
P55052	2	Fatty acid-binding protein 5 (Differentiation-associated lipid-binding protein LP2) (Epidermal-type fatty acid-binding protein) (E-FABP) (Fatty acid-binding protein, epidermal)	FABP5	0	0	0	0	0	0	14070	97814	26442	258660	5626.6	79457	1454.7	0	15377	15102	39649	12857	114150	156500	22218	0	17362	76816	0	0	0	0	0	0	2	2	2	2	0	2	1	0	1	1	1	1	2	2	1	0
Q3SX44;P56965	1;1	N(G),N(G)-dimethylarginine dimethylaminohydrolase 2 (DDAH-2) (Dimethylarginine dimethylaminohydrolase 2) (EC 3.5.3.18) (DDAHII) (Dimethylargininase-2)	DDAH2	0	0	0	0	0	0	0	0	0	0	0	0	0	0	0	0	0	0	187860	238980	71859	0	47115	126050	0	0	0	0	0	0	0	0	0	0	0	0	0	0	0	0	0	0	1	1	1	0
P60712;P63258;A0A3Q1NKP5;Q862P9;Q9TTW4;Q2QJG3	18;17;7;5;4;1	Actin, cytoplasmic 1 (EC 3.6.4.-) (Beta-actin) [Cleaved into: Actin, cytoplasmic 1, N-terminally processed]	ACTB	4645600	938490	11279000	39720000	17663000	17143000	9360600	29228000	9972900	65704000	5236100	28336000	2805000	1927800	9808600	9457200	18847000	9599600	44246000	59627000	15139000	7497.8	10647000	31938000	82	59	95	95	95	95	85	86	84	86	47	86	65	60	76	76	76	76	99	99	89	1
P60902	2	Protein S100-A10 (Calpactin I light chain) (Calpactin-1 light chain) (Cellular ligand of annexin II) (S100 calcium-binding protein A10) (p10 protein) (p11)	S100A10 CAL1L CLP11	7088.1	2685.6	15628	31470	26382	18640	53065	140200	68835	234550	30991	116050	0	0	0	0	0	0	423270	573640	132030	0	103870	280370	1	1	1	1	1	1	2	2	2	2	2	2	0	0	0	0	0	0	3	3	3	0
P61085	1	Ubiquitin-conjugating enzyme E2 K (EC 2.3.2.23) (E2 ubiquitin-conjugating enzyme K) (Huntingtin-interacting protein 2) (HIP-2) (Ubiquitin carrier protein) (Ubiquitin-conjugating enzyme E2-25 kDa) (Ubiquitin-conjugating enzyme E2(25K)) (Ubiquitin-conjugating enzyme E2-25K) (Ubiquitin-protein ligase)	UBE2K HIP2	0	0	0	0	0	0	14544	42514	23110	85105	6963.3	33773	0	0	0	0	0	0	0	0	0	0	0	0	0	0	0	0	0	0	1	1	1	1	1	1	0	0	0	0	0	0	0	0	0	0
P61157;F1N049;A0A3Q1MXB7;A0A3Q1M6N4;A0A3Q1N7M0;A0A3Q1LPZ0;F1N6J8	5;4;4;1;1;1;1	Actin-related protein 3 (Actin-2) (Actin-like protein 3)	ACTR3 ARP3	109810	15161	308520	1192500	486200	467180	103420	380270	159610	1165500	57649	407380	93320	58866	482050	474410	1104800	455190	2765700	4132500	1012900	0	673060	2108600	8	5	8	8	8	8	6	6	6	6	3	6	8	8	8	8	8	8	9	9	9	0
P62833;P61223;A0A3Q1LTK0	3;3;2	Ras-related protein Rap-1A (EC 3.6.5.2) (GTP-binding protein smg p21A)	RAP1A	102650	22402	216350	850850	377240	328450	225880	778380	255270	2020100	72074	769280	51479	40306	279440	218950	456330	205540	2213000	3367300	797770	0	584700	1676600	3	3	3	3	3	3	7	7	7	7	2	7	3	3	3	3	3	3	7	7	7	0
Q862L6;P61284;G3MZG7;F1MDX5;F1N3R2	4;4;3;2;2	60S ribosomal protein L12		141600	39339	333350	1196100	834190	593420	156970	804890	301980	2029400	92570	791910	77639	69628	510640	448310	883720	393270	1047900	1869300	476140	0	393310	888610	3	3	3	3	3	3	3	3	3	3	1	3	4	4	4	4	4	4	5	5	5	0
P61286;A0A3Q1LVE7;A0A3Q1N424;G3MYW4;G3MZ94;E1BNB4	7;5;2;1;1;1	Polyadenylate-binding protein 1 (PABP-1) (Poly(A)-binding protein 1)	PABPC1 PABP1	176440	39262	345730	1634800	699620	629860	185400	829260	267810	2489200	75945	877550	71861	45588	326720	268640	572940	265750	3268600	5921200	1440900	0	1143400	2909600	8	5	8	8	8	8	6	6	6	6	0	6	5	5	5	5	5	5	13	13	13	0
P61356	3	60S ribosomal protein L27	RPL27	59861	16797	80774	217860	306080	147560	83350	357770	295450	1019300	44424	394620	27368	34432	279650	83301	212370	124700	454520	1060400	236390	0	320660	483930	3	3	3	3	3	3	3	3	3	3	1	3	2	2	2	2	2	2	4	4	4	0
P61585;Q1RMJ6	4;2	Transforming protein RhoA (EC 3.6.5.2) (Gb) (p21)	RHOA ARHA RHO12	30715	9799.1	109540	483810	202130	178100	64004	208120	97335	820920	41163	262460	21712	17861	156750	155980	317740	130770	815140	978600	127320	0	91331	481990	4	3	4	4	4	4	3	3	3	3	1	3	3	3	4	4	4	4	5	5	3	0
P62935;Q861V5;Q864S5;Q9N138;G3X8B1;A0A411KUF8;A0A3Q1MEG6;A0A3Q1M9Y7;Q0P5D0;A0A3Q1LSB7;A0A3Q1MKC9;A0A3Q1LZF5;P30404;A0A452DJK1;P48820-2;A0A3Q1M6L4;G3MZS9;A4FV72;P48820	9;8;7;6;5;3;2;2;2;2;1;1;1;1;1;1;1;1;1	Peptidyl-prolyl cis-trans isomerase A (PPIase A) (EC 5.2.1.8) (Cyclophilin A) (Cyclosporin A-binding protein) (Rotamase A) [Cleaved into: Peptidyl-prolyl cis-trans isomerase A, N-terminally processed]	PPIA	3077500	906300	5892900	11578000	9105500	6860800	6770600	16049000	12134000	27086000	3412200	16195000	665390	395380	1757300	1742700	2536800	1427100	19308000	24882000	11470000	0	10384000	16975000	21	17	24	25	24	23	24	25	26	26	17	25	10	12	13	13	13	13	28	28	27	0
P63103;E1BDS9;A0A4D6DKI8	12;6;3	14-3-3 protein zeta/delta (Factor activating exoenzyme S) (FAS) (Protein kinase C inhibitor protein 1) (KCIP-1)	YWHAZ	1144000	299880	2504800	8263300	6158800	4330900	2662900	8917100	5554100	17881000	1630300	8662900	522390	181650	1341500	1309900	2119100	1201800	9570700	15339000	4124500	0	3629600	8091800	14	12	14	14	14	14	20	20	18	20	11	20	9	9	10	10	10	10	14	14	11	0
Q58D70;Q0P594;P67774	1;1;1	Serine/threonine-protein phosphatase (EC 3.1.3.16)	PPP2CA	0	0	0	0	0	0	120050	365580	158370	814860	47913	301320	9106.8	5650.2	38451	24400	58672	25197	645080	1018100	289170	0	221990	517870	0	0	0	0	0	0	2	2	2	2	2	2	1	1	1	1	1	1	2	2	2	0
P68002;A0A3Q1MAH7	8;7	Voltage-dependent anion-selective channel protein 2 (VDAC-2) (Outer mitochondrial membrane protein porin 2)	VDAC2	232280	47950	648100	2306900	1077500	911300	402930	1712700	639440	4749500	142110	1657900	105360	80572	682530	731640	1573200	671100	3252100	4842100	932990	4117.8	903730	2392800	13	10	13	13	13	13	12	12	12	12	4	12	7	7	7	7	7	7	15	15	15	1
P68102	1	Eukaryotic translation initiation factor 2 subunit 1 (Eukaryotic translation initiation factor 2 subunit alpha) (eIF-2-alpha) (eIF-2A) (eIF-2alpha)	EIF2S1 EIF2A	0	0	0	0	0	0	0	0	0	0	0	0	0	0	0	0	0	0	0	0	0	0	0	0	0	0	0	0	0	0	0	0	0	0	0	0	0	0	0	0	0	0	0	0	0	0
P68103;E1B9F6;O18787;Q32PH8;Q862J5;Q862L7;Q862F6;Q862C3;Q862R6;E1BED8;A0A3Q1LJW9;A1XEA0;A0A3Q1MPB9;A0A3Q1MQC0;A0A3Q1LP48;Q862G2	17;15;11;9;7;7;5;3;3;3;3;2;2;1;1;1	Elongation factor 1-alpha 1 (EF-1-alpha-1) (Elongation factor Tu) (EF-Tu) (Eukaryotic elongation factor 1 A-1) (eEF1A-1)	EEF1A1 EEF1A EF1A	1510600	330920	3417100	12994000	5979300	5696800	2192400	7154400	3081800	22583000	1487000	8886000	635020	538100	2907400	2692000	5621300	2612600	15996000	25906000	5626600	0	4708200	13034000	27	24	30	30	30	30	28	29	29	29	12	29	25	25	25	25	25	25	33	33	30	0
V6F7P3;P68401	1;1	Platelet-activating factor acetylhydrolase IB subunit beta (EC 3.1.1.47)	PAFAH1B2 BOS_14346	0	0	0	0	0	0	0	0	0	0	0	0	10528	5627.8	41394	42073	59580	32252	0	0	0	0	0	0	0	0	0	0	0	0	0	0	0	0	0	0	1	1	1	1	1	1	0	0	0	0
P68432;G3MWX6	10;9	Histone H3.1		1543400	613120	2373700	10465000	4818600	4578200	935520	4378900	2484700	14163000	796660	5523300	626110	696610	4803500	3527000	8608500	4030000	9324400	16052000	4191100	0	2796300	7867600	15	14	18	18	17	18	16	20	16	20	7	20	11	11	11	11	11	11	17	17	14	0
P68509	5	14-3-3 protein eta (Protein kinase C inhibitor protein 1) (KCIP-1)	YWHAH	0	0	0	0	0	0	12467	45570	22905	96460	6237.9	39816	0	0	0	0	0	0	0	0	0	0	0	0	0	0	0	0	0	0	1	1	1	1	1	1	0	0	0	0	0	0	0	0	0	0
P80311;Q862P3;Q862J7;Q08E11	7;4;3;2	Peptidyl-prolyl cis-trans isomerase B (PPIase B) (EC 5.2.1.8) (Cyclophilin B) (Rotamase B) (S-cyclophilin) (SCYLP)	PPIB	172250	28568	352080	960990	722800	493880	518150	1911200	960340	3769500	264780	1673400	228450	90316	854290	780780	1084700	612280	3951300	6671000	1832100	0	2032600	3444400	4	3	4	4	4	4	7	7	7	7	5	7	4	3	4	4	4	4	11	11	11	0
P81287;A0A3Q1MU33;F6QVC9;A1L5B6;Q9N1C2	10;9;9;9;1	Annexin A5 (Anchorin CII) (Annexin V) (Annexin-5) (Calphobindin I) (CPB-I) (Endonexin II) (Lipocortin V) (Placental anticoagulant protein 4) (Placental anticoagulant protein I) (PAP-I) (Thromboplastin inhibitor) (Vascular anticoagulant-alpha) (VAC-alpha)	ANXA5 ANX5	103080	21502	225870	534180	424520	288540	358760	1174500	582550	2552600	129560	1034900	117270	86615	505150	431860	759480	378390	1535500	2376200	682670	0	515020	1193700	6	3	6	6	6	6	11	11	11	11	4	11	6	6	7	7	7	7	13	13	13	0
P81623	1	Endoplasmic reticulum resident protein 29 (ERp29)	ERP29	11576	0	24164	79939	26324	34239	12569	64654	23927	111790	0	49478	4390.7	0	14141	11647	22937	9164.4	0	0	0	0	0	0	1	0	1	1	1	1	1	1	1	1	0	1	1	0	1	1	1	1	0	0	0	0
P81947;A0A452DIK7;A0A452DIH7;P81948;A0A3Q1M1Z2	14;12;11;11;10	Tubulin alpha-1B chain (EC 3.6.5.-) (Alpha-tubulin ubiquitous) (Tubulin K-alpha-1) (Tubulin alpha-ubiquitous chain) [Cleaved into: Detyrosinated tubulin alpha-1B chain]		0	0	105000	667100	132410	189530	80178	632220	399920	2122800	107050	733350	38663	57903	381670	397580	698390	335510	1137900	2605200	161780	0	208060	1069900	0	0	2	2	2	2	3	4	4	4	2	4	3	4	4	4	4	4	4	4	2	0
P82670	1	28S ribosomal protein S10, mitochondrial (MRP-S10) (S10mt)	MRPS10	0	0	0	0	0	0	0	0	0	0	0	0	0	0	0	0	0	0	0	0	0	0	0	0	0	0	0	0	0	0	0	0	0	0	0	0	0	0	0	0	0	0	0	0	0	0
Q5E9I6;P84080;A4IFP7;P84081;A0A3Q1MW62	4;4;3;3;3	ADP-ribosylation factor 3	ARF3	5194.2	0	11529	45598	17544	19510	105030	377470	132410	906920	43663	344010	11307	17927	102510	99384	195610	82036	2385900	3504500	947840	0	605110	1754600	1	0	1	1	1	1	5	5	5	5	2	5	3	3	3	3	3	3	6	6	6	0
Q04467	6	Isocitrate dehydrogenase [NADP], mitochondrial (IDH) (EC 1.1.1.42) (ICD-M) (IDP) (NADP(+)-specific ICDH) (Oxalosuccinate decarboxylase)	IDH2	192720	45791	512180	1454300	670340	641110	406240	1356600	501750	3246800	203370	1227000	78687	54683	321990	353330	629930	287810	2278200	2960500	1045300	0	699810	1585200	7	5	7	7	7	7	9	9	9	9	5	9	5	5	5	5	5	5	6	6	6	0
Q08DB4;A0A3Q1MVI8	3;2	Copine-1 (Copine I)	CPNE1	0	0	0	0	0	0	23966	70230	22730	171170	7738.6	62250	3213.6	2454.3	13473	12343	26377	9488	131630	219050	52551	0	44453	98623	0	0	0	0	0	0	2	2	2	2	1	2	1	1	1	1	1	1	2	2	2	0
Q08DX1	1	SH3 domain containing GRB2 like 2, endophilin A1 (SH3-domain GRB2-like 2)	SH3GL2	21521	3693.3	43381	133730	131320	43060	85632	409410	219700	841180	49563	236810	0	0	0	0	0	0	214680	381230	130680	0	100620	104800	1	1	1	1	1	1	2	2	2	2	2	2	0	0	0	0	0	0	1	1	1	0
Q08E58	1	Tubulin tyrosine ligase like 12 (Tubulin tyrosine ligase-like family, member 12)	TTLL12	0	0	0	0	0	0	0	0	0	0	0	0	2994.5	3828	16799	14780	29940	12609	97141	153940	34380	0	22928	75495	0	0	0	0	0	0	0	0	0	0	0	0	1	1	1	1	1	1	1	1	1	0
Q0IIC8	1	Phospholipase A2 (EC 3.1.1.4)	PLA2G2A	6645.1	2239.7	33512	125630	29512	40014	45906	310720	77361	1470000	5752	377770	4182.9	2681.6	19604	50064	66173	23748	177070	585570	74813	0	57921	196790	1	1	1	1	1	1	3	3	3	3	0	3	1	1	1	1	1	1	2	2	2	0
Q0IIJ2	3	Histone H1.0 (Histone H1(0)) [Cleaved into: Histone H1.0, N-terminally processed]	H1-0	17686	2648.7	34446	115780	49775	46395	122400	314100	109520	746760	104420	324730	28423	28436	186890	164980	217880	115050	145730	119130	48151	0	28303	78936	1	1	1	1	1	1	2	2	2	2	2	2	2	2	2	2	2	2	2	2	2	0
Q0IIM3	3	Heat shock protein 105 kDa (Heat shock 110 kDa protein)	HSPH1	9192	0	18254	69061	37021	22863	0	0	0	0	0	0	0	0	0	0	0	0	446700	892730	167090	0	113890	370190	1	0	1	1	1	1	0	0	0	0	0	0	0	0	0	0	0	0	4	4	4	0
Q0V7M7-2;Q0V7M7	1;1	Spindle and kinetochore-associated protein 1	SKA1	10359	2223.4	45293	346820	88861	85678	0	0	0	0	0	0	1867.7	0	17576	10644	39973	13425	835400	923420	59712	0	60320	359570	2	1	2	2	2	2	0	0	0	0	0	0	1	0	1	1	1	1	2	2	2	0
Q1JPK9;Q0V8E5;Q58CQ2;Q862G4;A0A3Q1LGG1	5;5;5;3;2	Actin related protein 2/3 complex subunit 1B	ARPC1B	29229	8339.2	72744	554250	125130	175610	127620	411660	174870	1351900	84732	450850	49505	34917	249430	210450	482180	201930	1006400	1843900	356050	0	258670	822880	2	2	2	2	2	2	4	4	4	4	2	4	5	5	5	5	5	5	5	5	5	0
Q0VC36;A0A3Q1LR49	4;2	14-3-3 protein sigma (Stratifin)	SFN	111820	28807	235350	695620	426980	337850	309780	809150	548280	1613300	199550	821530	82668	25651	199000	167140	276520	158340	498520	769980	353490	0	250280	464540	3	3	3	3	3	3	3	3	3	3	3	3	2	2	2	2	2	2	2	2	2	0
Q0VCA5	1	Deoxynucleoside triphosphate triphosphohydrolase SAMHD1 (dNTPase) (EC 3.1.5.-)	SAMHD1	0	0	0	0	0	0	7465.8	20146	8339.4	49543	0	21147	0	0	0	0	0	0	31101	46386	11286	0	5440.4	27684	0	0	0	0	0	0	1	1	1	1	0	1	0	0	0	0	0	0	1	1	1	0
Q0VCH0	2	Acidic (Leucine-rich) nuclear phosphoprotein 32 family, member E (Acidic nuclear phosphoprotein 32 family member E)	ANP32E	8560	0	27756	52496	21879	28652	13337	68874	24942	164000	8115.4	60692	0	0	0	0	0	0	284730	351260	128760	0	65689	195990	1	0	1	1	1	1	1	1	1	1	0	1	0	0	0	0	0	0	3	3	3	0
Q0VCK0;A0A3Q1LXU9	7;5	Bifunctional purine biosynthesis protein ATIC (AICAR transformylase/inosine monophosphate cyclohydrolase) (ATIC) [Includes: Phosphoribosylaminoimidazolecarboxamide formyltransferase (EC 2.1.2.3) (5-aminoimidazole-4-carboxamide ribonucleotide formyltransferase) (AICAR formyltransferase) (AICAR transformylase); IMP cyclohydrolase (EC 3.5.4.10) (IMP synthase) (Inosinicase)]	ATIC PURH	64086	12421	150590	716020	238740	242410	122200	507480	154800	1753400	33495	571080	0	0	0	0	0	0	1269700	2207700	365990	0	253810	948950	6	3	6	6	6	6	8	8	8	8	0	8	0	0	0	0	0	0	9	9	9	0
Q0VCX2;Q6KDN8	17;1	Endoplasmic reticulum chaperone BiP (EC 3.6.4.10) (78 kDa glucose-regulated protein) (GRP-78) (Binding-immunoglobulin protein) (BiP) (Heat shock protein 70 family protein 5) (HSP70 family protein 5) (Heat shock protein family A member 5) (Immunoglobulin heavy chain-binding protein)	HSPA5 GRP78	253550	46548	555070	1450600	1140600	731870	592370	1966500	692570	4401800	336080	1768700	66170	57513	278120	247750	393470	199890	2957000	4793300	1253200	0	1419000	2510400	14	8	14	14	14	14	18	18	18	18	14	18	8	8	8	8	8	8	23	23	23	0
Q0VCX5	4	Eukaryotic peptide chain release factor subunit 1 (Eukaryotic release factor 1) (eRF1)	ETF1	20763	3593.6	33166	112530	60993	50508	56933	166170	77743	370830	16081	137180	8697.2	7052.8	37658	23863	57842	27426	266870	422590	122690	0	135290	211250	2	1	2	2	2	2	4	4	4	4	1	4	2	2	2	2	2	2	3	3	3	0
Q0VD53	1	Vacuolar protein sorting-associated protein 26A (Vesicle protein sorting 26A)	VPS26A	0	0	0	0	0	0	0	0	0	0	0	0	5959.7	5690.5	32369	26467	56165	23086	0	0	0	0	0	0	0	0	0	0	0	0	0	0	0	0	0	0	1	1	1	1	1	1	0	0	0	0
Q17QG8	3	Histone H2A	H2AFX	0	0	0	0	0	0	22439	71953	95368	286790	6050.2	105760	0	0	0	0	0	0	0	0	0	0	0	0	0	0	0	0	0	0	2	2	2	2	0	2	0	0	0	0	0	0	0	0	0	0
Q17QP9	1	Proteasome (Prosome, macropain) 26S subunit, non-ATPase, 14 (Proteasome 26S subunit, non-ATPase 14)	PSMD14	15097	5512.6	34714	99752	64012	47315	0	0	0	0	0	0	16880	12379	62409	59335	105570	52711	0	0	0	0	0	0	1	1	1	1	1	1	0	0	0	0	0	0	1	1	1	1	1	1	0	0	0	0
Q1LZB6	4	Caprin-1 (Cytoplasmic activation- and proliferation-associated protein 1) (RNA granule protein 105)	CAPRIN1 RNG105	17781	2147.7	27902	91315	38071	33953	30812	93382	30236	251120	10683	95586	13164	9470.9	34342	27923	50190	22716	0	0	0	0	0	0	1	1	1	1	1	1	2	2	2	2	1	2	1	1	1	1	1	1	0	0	0	0
Q1LZF6	2	Long-chain-fatty-acid--CoA ligase (EC 6.2.1.15) (EC 6.2.1.3) (Acyl-CoA synthetase) (Long-chain acyl-CoA synthetase)	ACSL5	0	0	0	0	0	0	0	0	0	0	0	0	0	0	0	0	0	0	0	0	0	0	0	0	0	0	0	0	0	0	0	0	0	0	0	0	0	0	0	0	0	0	0	0	0	0
Q1RMH8	2	Sorting nexin-3	SNX3	78557	15600	156990	376510	267310	202740	144130	509470	292940	850340	71434	398470	29773	15450	91097	70522	131210	68770	401110	684050	241590	0	169360	369670	3	2	3	3	3	3	4	4	4	4	3	4	2	2	2	2	2	2	2	2	2	0
Q1RMI2	2	Ras homolog family member G (Ras homolog gene family, member G (Rho G))	RHOG	5978	2124.7	13848	36438	15470	13369	13239	37542	14626	114340	6188	35519	2442.1	0	10518	10542	18330	8356.8	54206	60158	21384	0	14586	35367	1	1	1	1	1	1	1	1	1	1	1	1	1	0	1	1	1	1	1	1	1	0
Q1RMU4	2	Erlin-2 (Endoplasmic reticulum lipid raft-associated protein 2) (Stomatin-prohibitin-flotillin-HflC/K domain-containing protein 2) (SPFH domain-containing protein 2)	ERLIN2 SPFH2	0	0	0	0	0	0	17626	50394	25654	94730	8252.2	43730	21375	11941	68556	63225	97531	57511	0	0	0	0	0	0	0	0	0	0	0	0	1	1	1	1	1	1	1	1	1	1	1	1	0	0	0	0
Q1RMW3;F1MAZ6;A6QL72;A0A3Q1NHW5;A0A3Q1N3W6;A0A3Q1M2W8;G3MXY7;G3MY42;A0A3Q1MEP3;A0A3Q1MK17	4;1;1;1;1;1;1;1;1;1	Metastasis associated 1 family member 2 (Metastasis associated 1 family, member 2)	MTA2	0	0	0	0	0	0	0	0	0	0	0	0	0	0	0	0	0	0	131720	206260	57041	0	37350	106500	0	0	0	0	0	0	0	0	0	0	0	0	0	0	0	0	0	0	2	2	2	0
Q1RMX7	3	N-acetylneuraminate synthase (N-acetylneuraminic acid synthase)	NANS	20760	2327.3	43748	162690	94142	71564	66161	233010	108580	575500	28756	226250	0	0	0	0	0	0	105640	160710	40632	0	32048	82111	2	1	2	2	2	2	3	3	3	3	1	3	0	0	0	0	0	0	1	1	1	0
Q24K16	1	Prostaglandin reductase-3 (PTGR-3) (EC 1.3.1.48) (15-oxoprostaglandin 13-reductase) (Zinc-binding alcohol dehydrogenase domain-containing protein 2)	PTGR3 ZADH2	0	0	0	0	0	0	9017.3	21704	7048.8	48413	2464.9	16912	0	0	0	0	0	0	0	0	0	0	0	0	0	0	0	0	0	0	1	1	1	1	0	1	0	0	0	0	0	0	0	0	0	0
Q28141	9	ATP-dependent RNA helicase A (EC 3.6.4.13) (DEAH box protein 9) (Nuclear DNA helicase II) (NDH II)	DHX9 DDX9 NDH2	45528	5399.7	102400	470280	160350	168270	56255	176810	57003	473720	19056	170150	16503	16687	97883	86086	278330	93817	743910	1297500	249570	0	183430	602440	4	2	4	4	4	4	2	2	2	2	0	2	3	3	3	3	3	3	7	7	7	0
Q29RI9;A0A3Q1MMF6	2;1	Methionine adenosyltransferase 2 subunit beta (Methionine adenosyltransferase II beta) (MAT II beta)	MAT2B	0	0	0	0	0	0	24059	72733	41905	218460	14301	81148	7487.1	5954.4	40518	35932	74007	29480	0	0	0	0	0	0	0	0	0	0	0	0	1	1	1	1	1	1	2	2	2	2	2	2	0	0	0	0
Q29RK1;Q0QEK4	3;2	Citrate synthase, mitochondrial (EC 2.3.3.1) (Citrate (Si)-synthase)	CS	65077	8285.9	171520	650980	325050	257620	51807	198150	62547	591560	23613	201900	43171	28019	290460	298180	662750	274830	750390	1127100	254640	0	173530	560140	2	2	2	2	2	2	1	1	1	1	0	1	2	2	2	2	2	2	2	2	2	0
Q29RQ2;A4FV24	2;1	KH RNA binding domain containing, signal transduction associated 1 (KH domain containing, RNA binding, signal transduction associated 1)	KHDRBS1	0	0	0	0	0	0	36371	103790	41499	263630	14277	92484	0	0	0	0	0	0	908760	1525000	374060	0	288160	762610	0	0	0	0	0	0	1	1	1	1	1	1	0	0	0	0	0	0	4	4	4	0
Q29RZ0	2	Acetyl-CoA acetyltransferase, mitochondrial (EC 2.3.1.9) (Acetoacetyl-CoA thiolase)	ACAT1	7666.9	1807.3	24751	88195	31936	30685	26467	81212	31116	176370	12317	69747	0	0	0	0	0	0	194750	297720	76036	0	51781	150640	1	1	1	1	1	1	2	2	2	2	2	2	0	0	0	0	0	0	3	3	3	0
Q2HJ38;Q32L92	4;1	Calponin-1 (Basic calponin) (Calponin H1, smooth muscle)	CNN1	77268	18457	190670	532700	284430	243880	113260	757790	127690	699530	62224	359140	18793	22310	101680	65347	68725	51622	81049	122480	22455	0	18533	60949	3	2	3	3	3	3	5	5	5	5	3	5	2	2	2	2	2	2	1	1	1	0
Q2HJ49;Q32LP2;A0A3Q1MS33;REV__E1BPP1	12;8;4;1	Moesin (Membrane-organizing extension spike protein)	MSN	67785	11298	99821	304000	172770	140850	236560	602730	270550	1185200	134040	500490	23583	11772	70829	68857	107850	55927	490510	671230	274750	0	184230	386260	1	1	1	1	1	1	4	4	4	4	4	4	1	1	1	1	1	1	3	3	3	0
Q2HJ57	2	Coactosin-like protein	COTL1	10121	1636.3	24976	61338	39242	29079	115000	405680	152290	902180	65864	350940	15111	8865.4	59523	82515	138040	54660	429120	505070	165820	0	133310	310340	1	1	1	1	1	1	4	4	4	4	3	4	2	2	2	2	2	2	4	4	4	0
Q2HJ58;G3MY14;A0A3Q1MHS1;A0A3Q1MUC0;F1MBV2;A6QQ58;F6RJ91;Q4FCY7	3;2;2;2;2;2;2;1	Ribose-phosphate pyrophosphokinase 1 (EC 2.7.6.1) (Phosphoribosyl pyrophosphate synthase I) (PRS-I)	PRPS1	24039	4585.3	47715	178170	85951	70983	112950	364510	159440	788330	69089	320990	2208.8	0	10734	9775.9	23979	9015.7	302130	500880	125640	0	83955	218140	1	1	1	1	1	1	3	3	3	3	2	3	1	0	1	1	1	1	2	2	2	0
Q2HJ60	10	Heterogeneous nuclear ribonucleoproteins A2/B1 (hnRNP A2/B1)	HNRNPA2B1 HNRPA2B1	377710	86928	827120	2016900	963330	930970	992610	3581000	1923800	6291900	594900	3011000	89809	68645	300750	277050	475800	233080	7167300	9898700	3095600	0	2343900	5761900	12	9	13	13	13	13	17	18	18	18	12	18	7	7	7	7	7	7	20	20	20	0
Q2HJ81;A0A3Q1LNI7	8;2	Tubulin beta-6 chain	TUBB6	34189	6265.9	101390	229510	110700	106250	149180	433690	195810	710500	81724	361310	0	0	0	0	0	0	810330	1232700	566280	0	276100	702230	1	1	1	1	1	1	1	1	1	1	1	1	0	0	0	0	0	0	2	2	2	0
Q2HJG5	1	Vacuolar protein sorting-associated protein 35 (Vesicle protein sorting 35)	VPS35	12558	2140	20146	92204	37000	37480	27162	80153	35750	202580	11485	77840	7484.5	6180.2	34331	26858	58693	21231	142890	222180	69306	0	45142	114670	1	1	1	1	1	1	1	1	1	1	1	1	1	1	1	1	1	1	1	1	1	0
Q2KII9	1	Dynein light intermediate chain	DYNC1LI1	0	0	0	0	0	0	0	0	0	0	0	0	0	0	0	0	0	0	91990	167250	60164	0	43970	79212	0	0	0	0	0	0	0	0	0	0	0	0	0	0	0	0	0	0	1	1	1	0
Q2KIS5	1	Hydroxysteroid (17-beta) dehydrogenase 11 (Hydroxysteroid 17-beta dehydrogenase 11)	HSD17B11	0	0	0	0	0	0	0	0	0	0	0	0	2661.9	0	19080	16905	55946	17963	0	0	0	0	0	0	0	0	0	0	0	0	0	0	0	0	0	0	1	0	1	1	1	1	0	0	0	0
Q2KJ42;A0A3Q1LXP0;G3N361;A0A3Q1MRN8	6;4;4;1	Non-POU domain containing octamer binding (Non-POU domain containing, octamer-binding)	NONO	50304	11353	104550	282690	147520	117430	149420	383360	201720	718740	83155	319430	54134	29861	164430	125090	273200	122600	732220	1068000	333400	0	249460	578170	3	2	3	3	3	3	3	3	3	3	3	3	4	4	4	4	4	4	6	6	6	0
Q2KJ55	1	Rho GTPase activating protein 25	ARHGAP25	0	0	0	0	0	0	0	0	0	0	0	0	0	0	0	0	0	0	0	0	0	0	0	0	0	0	0	0	0	0	0	0	0	0	0	0	0	0	0	0	0	0	0	0	0	0
Q2KJD0	14	Tubulin beta-5 chain	TUBB5	308070	62807	1164300	5247000	1277100	1684100	288310	1309900	511910	3009700	176300	1190600	53956	39417	293000	260270	740130	276340	2326200	4617700	726450	0	392980	1838000	7	5	7	7	7	7	8	8	8	8	3	8	6	4	6	6	6	6	10	10	9	0
Q4U5R3;Q2KJE7;A0A3Q1MAG5;A0A3Q1MK57;A0A3Q1M2Y4	7;7;6;6;4	Proteasome activator complex subunit 1 (Proteasome activator 28 subunit alpha) (PA28a) (PA28alpha)	PSME1	205040	44133	316850	796520	924170	513110	426860	1504600	893570	2995600	212920	1318100	134150	40396	384920	282390	579270	288930	2219200	3600300	1284500	0	1378100	2060000	8	7	8	8	8	8	9	9	9	9	5	9	5	5	5	5	5	5	11	11	11	0
Q2KJH6	8	Serpin H1 (Collagen-binding protein) (Colligin)	SERPINH1	223860	34077	380100	926260	608270	457260	392770	1354700	621080	3514000	181320	1157600	90424	62189	268870	212290	407760	192060	1178500	2016700	552710	0	447310	953610	8	6	8	8	8	8	7	7	7	7	6	7	5	5	5	5	5	5	10	10	10	0
Q2NKY7	2	Septin-2	SEPTIN2 SEPT2	0	0	0	0	0	0	15552	42711	13007	77460	9491.6	30802	0	0	0	0	0	0	77946	93342	25750	0	19428	49818	0	0	0	0	0	0	1	1	1	1	1	1	0	0	0	0	0	0	1	1	1	0
Q2NKZ1;A0A3Q1MUU9	8;7	T-complex protein 1 subunit eta (TCP-1-eta) (CCT-eta)	CCT7	128780	29736	301990	1230000	558750	491020	298390	1070300	416360	3068400	151870	1235900	16030	13060	135990	115330	264350	119870	1258200	2214300	369530	0	326360	1128700	7	6	7	7	7	7	10	10	10	10	3	10	2	1	2	2	2	2	9	9	9	0
Q2NL04	1	TAP binding protein (TAP binding protein (Tapasin)) (Tapasin)	TAPBP	0	0	0	0	0	0	7290.9	31741	10268	55774	5762.4	21477	0	0	0	0	0	0	89351	144000	44595	0	34156	64160	0	0	0	0	0	0	1	1	1	1	1	1	0	0	0	0	0	0	2	2	2	0
Q2NL22	4	Eukaryotic initiation factor 4A-III (EC 3.6.4.13) (ATP-dependent RNA helicase DDX48) (ATP-dependent RNA helicase eIF4A-3) (DEAD box protein 48) (Eukaryotic translation initiation factor 4A isoform 3) [Cleaved into: Eukaryotic initiation factor 4A-III, N-terminally processed]	EIF4A3 DDX48	96047	26171	196880	728970	345580	279730	29010	86206	34060	217360	11098	80651	0	0	0	0	0	0	0	0	0	0	0	0	2	2	2	2	2	2	1	1	1	1	0	1	0	0	0	0	0	0	0	0	0	0
Q2T9Q6	1	Tektin-2	TEKT2	0	0	0	0	0	0	185230	296850	382050	599430	141180	396850	0	0	0	0	0	0	0	0	0	0	0	0	0	0	0	0	0	0	1	1	1	1	1	1	0	0	0	0	0	0	0	0	0	0
Q2T9U1	1	Signal recognition particle 54 kDa protein (SRP54) (EC 3.6.5.-)	SRP54	0	0	0	0	0	0	0	0	0	0	0	0	0	0	0	0	0	0	207710	292260	63797	0	45613	144480	0	0	0	0	0	0	0	0	0	0	0	0	0	0	0	0	0	0	1	1	1	0
Q2TA16	1	Dynein regulatory complex subunit 2 (Coiled-coil domain-containing protein 65)	CCDC65 DRC2	0	0	0	0	0	0	27766	102740	63812	278400	33428	83704	0	0	0	0	0	0	0	0	0	0	0	0	0	0	0	0	0	0	1	1	1	1	1	1	0	0	0	0	0	0	0	0	0	0
Q2TBQ5	5	60S ribosomal protein L7a	RPL7A	156890	25693	321350	1626200	732240	606210	277940	943910	389100	3569800	141480	1235900	74637	49722	408450	317280	771680	333620	1446500	2396600	627080	0	466840	1118000	6	5	6	6	6	6	8	8	8	8	2	8	7	7	7	7	7	7	5	5	5	0
Q2TBT5	1	Ribonuclease H2 subunit A (RNase H2 subunit A) (EC 3.1.26.4) (Ribonuclease HI large subunit) (RNase HI large subunit) (Ribonuclease HI subunit A)	RNASEH2A	0	0	0	0	0	0	0	0	0	0	0	0	0	0	0	0	0	0	29293	48264	14505	0	9295.7	21678	0	0	0	0	0	0	0	0	0	0	0	0	0	0	0	0	0	0	1	1	1	0
Q2YDE4	2	Proteasome subunit alpha type-6	PSMA6	16444	4371.4	41199	131410	79137	66974	35792	145140	121230	483980	11471	217170	5596	7081.6	51446	52595	63859	42790	86368	138710	33914	0	32438	111640	1	1	1	1	1	1	1	1	1	1	0	1	1	1	1	1	1	1	1	1	1	0
Q2YDE9	2	Testin	TES	0	0	0	0	0	0	12170	38701	11539	101470	0	31020	13975	10225	67445	55227	124380	48666	42700	56611	13959	0	10206	27198	0	0	0	0	0	0	1	1	1	1	0	1	2	2	2	2	2	2	1	1	1	0
Q30302;Q30265;Q95111;Q30309;Q6GVI3;Q3ZCL4;Q0PK31;Q0PK30;Q0PK29;Q0PK28;Q9TPM0	4;4;4;4;3;3;1;1;1;1;1	MHC class II BoLA-DR-alpha		68541	9795.4	86312	212970	126170	111790	94685	157010	111540	277410	29221	137650	35608	23487	189720	148140	330490	130860	936470	1185300	368560	0	222050	648490	2	2	2	2	2	2	1	1	1	1	1	1	4	4	4	4	4	4	4	4	4	0
Q32KP9	2	Nuclear transport factor 2 (NTF-2)	NUTF2	0	0	0	0	0	0	0	0	0	0	0	0	2737.5	2505.6	22217	22054	73818	25396	249380	376670	42251	0	42882	170790	0	0	0	0	0	0	0	0	0	0	0	0	1	1	1	1	1	1	1	1	1	0
Q32LC7	2	Ras GTPase-activating protein-binding protein 1 (G3BP-1) (EC 3.6.4.12) (EC 3.6.4.13) (ATP-dependent DNA/RNA helicase G3BP)	G3BP1 G3BP	4847.2	0	14392	77690	36708	25857	16773	90879	27454	179820	0	67310	0	0	0	0	0	0	183030	272420	77673	0	51300	135480	1	0	1	1	1	1	1	1	1	1	0	1	0	0	0	0	0	0	2	2	2	0
Q32LE5	1	Isoaspartyl peptidase/L-asparaginase (EC 3.4.19.5) (EC 3.5.1.1) (Asparaginase-like protein 1) (Beta-aspartyl-peptidase) (Isoaspartyl dipeptidase) (L-asparagine amidohydrolase) [Cleaved into: Isoaspartyl peptidase/L-asparaginase alpha chain; Isoaspartyl peptidase/L-asparaginase beta chain]	ASRGL1	14353	2746.3	44918	101720	76518	53546	44539	111620	49486	252220	14904	103020	0	0	0	0	0	0	278060	387450	116790	0	95687	202190	1	1	1	1	1	1	2	2	2	2	1	2	0	0	0	0	0	0	2	2	2	0
Q32LG3;A0A3Q1LTB0;Q0QF29;Q58DR9	11;10;9;5	Malate dehydrogenase, mitochondrial (EC 1.1.1.37)	MDH2	86202	17445	257460	668090	392280	311150	427470	1512600	643780	3651300	173360	1339400	29471	21997	123780	122560	274280	115720	1843400	2882200	696050	0	644140	1417900	10	5	10	10	10	10	16	16	16	16	9	16	6	5	7	7	7	7	13	13	13	0
Q32PB8	1	40S ribosomal protein S21	RPS21	9566.9	2822.9	31133	63107	55280	28983	52259	160890	122040	345400	31970	145640	0	0	0	0	0	0	161610	244850	63515	0	60930	118050	1	1	1	1	1	1	2	2	2	2	2	2	0	0	0	0	0	0	2	2	2	0
Q32PB9	3	60S ribosomal protein L38	RPL38	31510	6160.7	61595	222250	139630	96501	28917	95443	51763	233010	13384	81144	8356.9	5330.6	29754	23309	52172	18695	243670	441620	79858	0	52159	189300	2	2	2	2	2	2	2	2	2	2	1	2	2	2	2	2	2	2	1	1	1	0
Q3B7M5	3	LIM and SH3 domain protein 1 (LASP-1)	LASP1	56471	9374.2	158510	408280	174500	177960	142410	415570	227130	938040	99204	396620	22517	13037	95025	94935	171770	85396	361740	505960	155900	0	74817	252570	3	2	4	4	4	4	4	4	4	4	3	4	1	1	2	2	2	2	3	3	3	0
Q3B8S0	1	NHP2-like protein 1 (High mobility group-like nuclear protein 2 homolog 1) (U4/U6.U5 small nuclear ribonucleoprotein SNU13) (U4/U6.U5 tri-snRNP 15.5 kDa protein) [Cleaved into: NHP2-like protein 1, N-terminally processed]	SNU13 NHP2L1	0	0	0	0	0	0	0	0	0	0	0	0	0	0	0	0	0	0	78822	142690	26799	0	20287	62636	0	0	0	0	0	0	0	0	0	0	0	0	0	0	0	0	0	0	1	1	1	0
Q3MHE4	1	DNA mismatch repair protein Msh2 (MutS protein homolog 2)	MSH2	9044.4	2398.4	17036	104710	19916	33322	0	0	0	0	0	0	4632.8	2672.2	20772	15454	50676	17439	171930	337130	66625	0	40724	137300	1	1	1	1	1	1	0	0	0	0	0	0	1	1	1	1	1	1	2	2	2	0
Q3MHF7;A0A3Q1LUB3	4;3	S-methyl-5'-thioadenosine phosphorylase (EC 2.4.2.28) (5'-methylthioadenosine phosphorylase) (MTA phosphorylase) (MTAP) (MTAPase)	MTAP	17523	3431.9	39487	115880	55161	46543	46562	122800	69895	241950	24406	104900	0	0	0	0	0	0	340170	487350	151710	0	105740	252200	2	1	2	2	2	2	1	1	1	1	1	1	0	0	0	0	0	0	4	4	4	0
Q3MHG1	1	Serine palmitoyltransferase 1 (EC 2.3.1.50) (Long chain base biosynthesis protein 1) (LCB 1) (Serine-palmitoyl-CoA transferase 1) (SPT 1) (SPT1)	SPTLC1	0	0	0	0	0	0	0	0	0	0	0	0	0	0	0	0	0	0	31624	40077	13663	0	9579.3	23658	0	0	0	0	0	0	0	0	0	0	0	0	0	0	0	0	0	0	1	1	1	0
Q3MHH4	2	Glutamine--tRNA ligase (EC 6.1.1.18) (Glutaminyl-tRNA synthetase) (GlnRS)	QARS1 QARS	0	0	0	0	0	0	8569.1	37375	13842	125980	4729.6	37837	2492.1	3279.2	15779	14525	32003	14359	91295	160100	31189	0	25395	66203	0	0	0	0	0	0	1	1	1	1	0	1	1	1	1	1	1	1	2	2	2	0
Q3MHK9	4	Fascin	FSCN1	25975	4594.5	56992	192400	67011	74804	33741	98328	41482	250790	18363	94412	10086	4260.7	45630	43649	80609	30632	268350	419020	109990	0	77224	216200	2	2	2	2	2	2	3	3	3	3	2	3	3	2	3	3	3	3	5	5	5	0
Q3MHL3;Q3SWX8;A0A3Q1LUZ1	5;4;4	Histone-binding protein RBBP4 (Nucleosome-remodeling factor subunit RBAP48) (Retinoblastoma-binding protein 4) (RBBP-4)	RBBP4	7850	1671.4	13710	73399	20912	25441	50806	160150	79818	315940	26298	127850	10886	9540.4	52455	42445	77463	35316	434730	679600	236290	0	145870	362960	1	1	1	1	1	1	4	4	4	4	3	4	1	1	1	1	1	1	5	5	5	0
Q3MHL8	1	Small acidic protein	SMAP	15849	5136.1	29568	75340	41888	32879	38586	90425	93541	170740	24803	95842	14110	7620.4	29816	25361	47846	24340	62064	97761	44141	0	30375	57987	1	1	1	1	1	1	1	1	1	1	1	1	1	1	1	1	1	1	1	1	1	0
Q3MHM5;Q3ZBU7	14;12	Tubulin beta-4B chain (Tubulin beta-2C chain)	TUBB4B TUBB2C	391450	50043	1446200	7357400	1922700	2465000	809240	4317200	1208900	12965000	255380	4235800	126650	102090	1189400	971840	3083700	1085600	10689000	24619000	2615700	6553.2	1720900	9195600	20	8	27	27	27	27	26	27	23	27	2	27	15	13	19	19	19	19	32	32	25	1
Q3MHN0	1	Proteasome subunit beta type-6 (EC 3.4.25.1)	PSMB6	0	0	0	0	0	0	5287	14091	9825.3	31234	2640.5	13452	0	0	0	0	0	0	0	0	0	0	0	0	0	0	0	0	0	0	1	1	1	1	1	1	0	0	0	0	0	0	0	0	0	0
Q3MHR5	2	Serine/arginine-rich splicing factor 2 (Splicing component, 35 kDa) (Splicing factor SC35) (SC-35) (Splicing factor, arginine/serine-rich 2)	SRSF2 SFRS2	22897	5434.3	31936	50919	36829	33984	30484	63686	44811	82062	18645	52680	7192.5	5745.9	21175	13662	20193	14247	201620	288770	86849	0	65983	147190	1	1	1	1	1	1	1	1	1	1	1	1	1	1	1	1	1	1	2	2	2	0
Q3MHR7	9	Actin-related protein 2/3 complex subunit 2 (Arp2/3 complex 34 kDa subunit) (p34-ARC)	ARPC2	309840	76851	587410	1702500	984500	822570	429200	1268500	617910	2925600	182360	1175100	126560	68910	435960	403540	735280	346800	2662700	4003100	1256800	0	916540	2070400	8	8	8	8	8	8	12	12	11	12	6	12	8	8	8	8	8	8	12	12	12	0
Q3MHY1	2	Cysteine and glycine-rich protein 1 (Cysteine-rich protein 1) (CRP1)	CSRP1	14810	5137.9	64630	330770	136400	120880	62805	376320	110290	911500	34081	323980	18367	36301	271980	194990	386310	183120	983820	1439600	200990	0	167310	695590	2	1	2	2	2	2	4	4	4	4	1	4	2	2	2	2	2	2	3	3	3	0
Q3MIC0	1	60S ribosomal protein L37a	RPL37A	0	0	6302.9	62625	17477	19045	4287	27196	10684	219150	3799.7	54270	0	0	0	0	0	0	64876	103480	6827.4	0	7541.1	43108	0	0	1	1	1	1	1	1	1	1	0	1	0	0	0	0	0	0	1	1	1	0
Q3SWX3	1	Aminopeptidase-like 1	NPEPL1	0	0	0	0	0	0	0	0	0	0	0	0	0	0	0	0	0	0	16925	25696	7596.2	0	6306.4	20967	0	0	0	0	0	0	0	0	0	0	0	0	0	0	0	0	0	0	1	1	1	0
Q3SWY3	1	Inosine-5'-monophosphate dehydrogenase 2 (IMP dehydrogenase 2) (IMPD 2) (IMPDH 2) (EC 1.1.1.205) (IMPDH-II)	IMPDH2	10350	0	27336	95196	37535	37929	11627	46631	18102	117600	5698.6	42055	0	0	0	0	0	0	177140	300400	63946	0	34252	127880	1	0	1	1	1	1	1	1	1	1	0	1	0	0	0	0	0	0	1	1	1	0
Q3SX47;A0A3Q1M2E6	5;2	Heterogeneous nuclear ribonucleoprotein C (C1/C2) (Heteroous nuclear ribonucleoprotein C)	HNRPC HNRNPC	26680	5604.7	61141	243280	95803	89883	56491	311050	76992	779530	11325	264880	2221.1	2265.3	23798	17980	43845	15350	743120	1153900	138480	0	119750	484780	3	3	3	3	3	3	4	4	4	4	1	4	1	1	1	1	1	1	4	4	4	0
Q3SYU2;A0A3Q1MM86;F1N6D5;A4FUD3;A0A3Q1MII4	25;3;1;1;1	Elongation factor 2 (EF-2)	EEF2	387610	57384	1039000	5203500	1884300	1849500	808390	2757800	906400	10150000	341870	3303200	234720	216010	1645700	1484500	3627200	1475600	8979900	15987000	2668500	0	1996500	6991600	33	16	33	33	33	33	28	29	26	29	5	29	23	22	25	25	25	25	37	37	33	0
Q3SYV7	1	Zinc finger protein 345	ZNF345	0	0	0	0	0	0	0	0	0	0	0	0	0	0	0	0	0	0	80408	103310	39957	0	22547	60820	0	0	0	0	0	0	0	0	0	0	0	0	0	0	0	0	0	0	1	1	1	0
Q3SYW3	3	Hematopoietic cell-specific Lyn substrate 1	HCLS1	18443	1926.1	29007	73242	29526	30193	168860	284160	245960	539580	82715	285720	7976.8	3505.1	21371	20849	33155	16235	210520	285190	142680	0	78672	166400	2	1	2	2	2	2	4	4	4	4	4	4	1	1	1	1	1	1	3	3	3	0
Q3SZ20;Q5E9P9;A0A140T896	6;1;1	Serine hydroxymethyltransferase, mitochondrial (SHMT) (EC 2.1.2.1) (Glycine hydroxymethyltransferase) (Serine methylase)	SHMT2	49023	6815.1	110120	382860	150880	139800	92099	244350	107080	520580	36320	209800	31595	19726	108500	103320	202300	95203	479580	856180	238960	0	160630	394050	4	2	4	4	4	4	2	2	2	2	1	2	2	2	2	2	2	2	3	3	3	0
Q3SZ54;A0A3Q1M0L3;Q3SZ65;A0A3Q1M0U8;Q9XT93;A0A3Q1M8I1	10;8;8;2;1;1	Eukaryotic initiation factor 4A-I (eIF-4A-I) (eIF4A-I) (EC 3.6.4.13) (ATP-dependent RNA helicase eIF4A-1)	EIF4A1	265440	35339	611610	2327000	1118900	901840	430500	1747900	802710	4885600	210530	1831000	89456	83789	549970	511470	953730	453480	4100000	7628000	1706200	0	1382000	3300200	11	7	11	11	11	11	11	11	11	11	4	11	5	5	5	5	5	5	15	15	15	0
Q7M2Y2;Q3SZ90;A0A3Q1MLJ9;REV__Q2KJB7;REV__F1N1M7	5;5;4;1;1	60S ribosomal protein L13a		14174	3175.9	33344	206620	88872	70453	36830	143900	68715	426540	17808	140890	42852	48243	337960	254580	692760	278490	451300	867850	140910	0	95382	356710	1	1	1	1	1	1	3	3	3	3	0	3	4	4	4	4	4	4	4	4	4	0
Q3SZA0	1	COP9 signalosome complex subunit 4 (SGN4) (Signalosome subunit 4)	COPS4	0	0	0	0	0	0	0	0	0	0	0	0	0	0	0	0	0	0	52812	100170	22261	0	13356	37791	0	0	0	0	0	0	0	0	0	0	0	0	0	0	0	0	0	0	1	1	1	0
Q3SZC2	1	Proteasome subunit beta type-9 (EC 3.4.25.1) (Proteasome subunit beta-1i)	PSMB9	11878	0	17739	53905	32226	24248	0	0	0	0	0	0	0	0	0	0	0	0	85576	131070	32789	0	30005	65060	1	0	1	1	1	1	0	0	0	0	0	0	0	0	0	0	0	0	1	1	1	0
Q3SZC4	1	NSFL1 cofactor p47 (p97 cofactor p47)	NSFL1C	0	0	0	0	0	0	0	0	0	0	0	0	0	0	0	0	0	0	0	0	0	0	0	0	0	0	0	0	0	0	0	0	0	0	0	0	0	0	0	0	0	0	0	0	0	0
Q3SZF8	2	Small nuclear ribonucleoprotein Sm D2 (Sm-D2) (snRNP core protein D2)	SNRPD2	0	0	0	0	0	0	0	0	0	0	0	0	0	0	0	0	0	0	238010	397580	148660	0	85740	202580	0	0	0	0	0	0	0	0	0	0	0	0	0	0	0	0	0	0	2	2	2	0
Q3SZM3	1	Cytochrome b-245 chaperone 1 (Essential for reactive oxygen species protein) (Eros)	CYBC1 EROS	0	0	0	0	0	0	0	0	0	0	0	0	4306.6	2148.9	15755	11530	30589	12368	0	0	0	0	0	0	0	0	0	0	0	0	0	0	0	0	0	0	1	1	1	1	1	1	0	0	0	0
Q3SZM5	1	N-acylneuraminate cytidylyltransferase (EC 2.7.7.43) (CMP-N-acetylneuraminic acid synthase) (CMP-NeuNAc synthase)	CMAS	0	0	0	0	0	0	0	0	0	0	0	0	0	0	0	0	0	0	80400	125920	36823	0	28553	68575	0	0	0	0	0	0	0	0	0	0	0	0	0	0	0	0	0	0	1	1	1	0
Q5E9Z3;Q3SZP7;F1MMN9;A0A3Q1LR54	9;9;2;2	Villin-1	VIL1	37102	1730.7	55908	195350	109470	84392	129170	345540	114400	1095200	23543	364980	13368	2785.6	41115	43194	98399	38843	1546000	1612900	570170	0	379120	1004800	4	1	4	4	4	4	7	7	7	7	1	7	3	1	3	3	3	3	11	11	10	0
Q3SZQ6	2	60S ribosomal protein L32	RPL32	101720	27752	150630	533320	677520	325500	135980	559160	482460	1668900	75814	688880	37898	25142	246610	119620	309020	156920	446560	1005400	198590	0	278410	451490	2	2	2	2	2	2	3	3	3	3	1	3	1	1	1	1	1	1	2	2	2	0
Q3SZR8	3	Serine/arginine-rich splicing factor 3 (Splicing factor, arginine/serine-rich 3)	SRSF3 SFRS3	54509	6132.7	138010	832930	300280	269520	90413	420200	137430	1291000	27940	430430	9533.9	3723.2	79082	69866	170440	68200	453850	752050	135880	0	81632	314960	3	2	3	3	3	3	3	3	3	3	1	3	1	1	1	1	1	1	2	2	2	0
Q3SZU5	1	Signal peptidase complex subunit 3 (Microsomal signal peptidase 22/23 kDa subunit) (SPC22/23) (SPase 22/23 kDa subunit)	SPCS3	0	0	0	0	0	0	36999	139660	47142	355100	22949	125770	0	0	0	0	0	0	0	0	0	0	0	0	0	0	0	0	0	0	1	1	1	1	1	1	0	0	0	0	0	0	0	0	0	0
Q862R3;Q3T003;A0A3Q1LSY6;F1MHJ6	6;6;1;1	60S ribosomal protein L18a		33975	9417.5	93289	458570	243650	165850	97111	285040	131370	1006700	52889	318960	2949.4	7095.8	44495	35679	99647	37967	209440	456450	84076	0	60968	173930	3	2	3	3	3	3	4	4	4	4	2	4	1	1	1	1	1	1	2	2	2	0
Q3T057;A1XED4	3;2	60S ribosomal protein L23	RPL23	83844	17226	162010	768540	347200	316240	130360	494040	150590	1887600	48614	613550	40648	39573	311680	304880	625300	284570	2103000	3449600	860860	0	661850	1727800	4	3	4	4	4	4	3	3	3	3	0	3	4	4	4	4	4	4	5	5	5	0
Q3T094	1	Persulfide dioxygenase ETHE1, mitochondrial (EC 1.13.11.18) (Sulfur dioxygenase ETHE1)	ETHE1	4918.2	2096.7	21066	37932	21764	15550	0	0	0	0	0	0	2295.6	2684.9	11605	10842	20544	9560.3	54247	67632	17421	0	17340	38095	1	1	1	1	1	1	0	0	0	0	0	0	1	1	1	1	1	1	1	1	1	0
Q3T0B6	1	Complement component 1 Q subcomponent-binding protein, mitochondrial	C1QBP	0	0	0	0	0	0	22053	41536	32027	70191	7754.8	35517	0	0	0	0	0	0	0	0	0	0	0	0	0	0	0	0	0	0	1	1	1	1	1	1	0	0	0	0	0	0	0	0	0	0
Q3T0C6	2	Sodium/potassium-transporting ATPase subunit beta-3 (Sodium/potassium-dependent ATPase subunit beta-3) (ATPB-3) (CD antigen CD298)	ATP1B3	19133	3940.8	36110	149250	90884	59736	31999	111690	39087	356330	16130	119600	10173	10773	69687	83744	140690	61473	143280	166410	46952	0	31186	83341	1	1	1	1	1	1	1	1	1	1	0	1	1	1	1	1	1	1	1	1	1	0
Q3T0D7;Q3T0T7	2;1	GTP-binding protein SAR1a	SAR1A	8703.9	3602.5	18826	65354	33115	28728	14242	51540	16198	135950	4430.5	45768	1503.9	0	6500.1	10129	16313	6776.1	160540	267150	63114	0	41425	123080	1	1	1	1	1	1	1	1	1	1	0	1	1	0	1	1	1	1	2	2	2	0
Q3T0E0	1	Copper transport protein ATOX1 (Metal transport protein ATX1)	ATOX1	0	0	0	0	0	0	84246	196700	130200	347080	38408	169300	0	0	0	0	0	0	89191	133370	46915	0	45468	71115	0	0	0	0	0	0	2	2	2	2	2	2	0	0	0	0	0	0	1	1	1	0
Q3T0F4	3	40S ribosomal protein S10	RPS10	10918	5589.7	21584	71664	74552	40511	84223	268070	119250	592790	34032	236500	15466	8576	66456	36285	59663	37822	379970	684650	178380	0	183320	318170	1	1	1	1	1	1	4	4	4	4	2	4	2	2	2	2	2	2	4	4	4	0
Q3T0F9	1	Growth factor receptor-bound protein 2	GRB2	8344.1	1878.6	10886	34888	17949	15869	0	0	0	0	0	0	0	0	0	0	0	0	0	0	0	0	0	0	1	1	1	1	1	1	0	0	0	0	0	0	0	0	0	0	0	0	0	0	0	0
Q3T0K2;Q58DJ8	3;1	T-complex protein 1 subunit gamma (TCP-1-gamma) (CCT-gamma)	CCT3	4505.6	0	9247.6	25919	12477	11463	29917	87896	35514	210000	9342.4	72421	2263.1	2914.4	9261.7	6174.9	12329	5034.9	424220	826190	178850	0	162310	390600	1	0	1	1	1	1	2	2	2	2	1	2	1	1	1	1	1	1	3	3	3	0
Q3T0M7	1	Ran-specific GTPase-activating protein (Ran-binding protein 1) (RanBP1)	RANBP1	18346	3666.9	38226	95071	64767	45982	81469	203430	155580	370630	55284	189780	26389	10572	56872	54379	81966	44667	154800	231750	90759	0	76379	145560	2	2	2	2	2	2	2	2	2	2	2	2	2	2	2	2	2	2	2	2	2	0
Q3T0P6;G3X7N4;Q58DJ6;A0A3Q1MPQ0;Q862Q5;Q32KN6;Q9GK71	13;12;8;8;6;5;1	Phosphoglycerate kinase 1 (EC 2.7.2.3)	PGK1	198770	40656	471760	1513700	761160	644050	365860	1225700	496590	3254300	183750	1128800	69014	43671	305240	251350	519620	235730	1522300	2379900	604730	0	440050	1102600	13	9	13	13	13	13	12	12	12	12	8	12	8	8	9	9	9	9	11	11	11	0
Q3T0Q4	7	Nucleoside diphosphate kinase B (NDK B) (NDP kinase B) (EC 2.7.4.6) (Histidine protein kinase NDKB) (EC 2.7.13.3)	NME2	550600	154780	1044600	3093600	2670200	1656400	1321700	3805000	2658400	10140000	502870	4284500	264220	132630	923610	864000	1532600	766110	5605600	9305700	2397400	0	2416500	4948600	8	8	8	8	8	8	12	12	12	12	6	12	8	8	8	8	8	8	10	10	10	0
Q3T0Q6	1	CCHC-type zinc finger nucleic acid binding protein (Cellular nucleic acid-binding protein) (CNBP) (Zinc finger protein 9)	CNBP ZNF9	0	0	0	0	0	0	0	0	0	0	0	0	10756	12805	62998	44996	81327	42814	0	0	0	0	0	0	0	0	0	0	0	0	0	0	0	0	0	0	1	1	1	1	1	1	0	0	0	0
Q3T0S6;E1BHY4	4;1	60S ribosomal protein L8	RPL8	27911	3228.9	55211	252180	98172	85303	78542	269600	108670	883860	50746	298900	20389	20133	112460	89362	209710	88463	538910	857910	179700	0	121070	385650	3	1	3	3	3	3	3	3	3	3	2	3	3	3	3	3	3	3	4	4	4	0
Q3T0S7	1	RNA transcription, translation and transport factor protein	RTRAF C10H14ORF166	0	0	0	0	0	0	11169	36891	5494.4	79612	0	25342	0	0	0	0	0	0	42579	65689	13280	0	11011	30588	0	0	0	0	0	0	1	1	1	1	0	1	0	0	0	0	0	0	1	1	1	0
Q3T0U2	3	60S ribosomal protein L14	RPL14	5359.7	0	10436	35402	4764.9	9772.3	44002	202360	65403	626450	15362	194820	6634.5	10335	128170	115160	232030	103090	537510	678940	174130	0	119710	346130	1	0	1	1	1	1	3	3	3	3	0	3	1	1	1	1	1	1	4	4	4	0
Q3T0V3	2	Eukaryotic translation initiation factor 3 subunit K (eIF3k) (Eukaryotic translation initiation factor 3 subunit 12) (eIF-3 p25)	EIF3K EIF3S12	0	0	0	0	0	0	18813	77658	29477	205730	0	62179	0	0	0	0	0	0	151150	190380	53813	0	41543	105000	0	0	0	0	0	0	1	1	1	1	0	1	0	0	0	0	0	0	2	2	2	0
Q3T0V4;A0A3G7FIP1;A1XED6;A0A3Q1M963	6;3;1;1	40S ribosomal protein S11	RPS11	315430	69172	664770	3184500	1571100	1362700	398420	1875800	931330	5931100	317170	2169700	116740	112380	839200	612560	1400000	662310	3058200	5609800	1417400	0	1104200	2606600	9	7	9	9	9	9	8	8	8	8	4	8	5	5	5	5	5	5	9	9	9	0
Q3T0W9;REV__G5E5G7	2;1	60S ribosomal protein L19	RPL19	0	0	0	0	0	0	0	0	0	0	0	0	0	0	0	0	0	0	385140	577360	189840	0	163630	314710	0	0	0	0	0	0	0	0	0	0	0	0	0	0	0	0	0	0	2	2	2	0
Q3T0X5	5	Proteasome subunit alpha type-1	PSMA1	78710	19142	168430	507230	351600	249930	171660	619110	331140	1336600	78128	566190	168140	82144	684710	592560	1130400	529790	739230	1172700	340180	0	305510	604120	3	3	3	3	3	3	4	4	4	4	3	4	6	6	6	6	6	6	5	5	5	0
Q3T0Y1	4	Ubiquitin thioesterase (EC 3.4.19.12)	OTUB1	0	0	0	0	0	0	44052	164700	59023	401750	26920	150210	23392	10703	70739	62871	120140	55561	493960	717390	233040	0	143850	362960	0	0	0	0	0	0	2	2	2	2	2	2	2	2	2	2	2	2	3	3	3	0
Q3T101;A0A6B9SF59;A0A6B9SEB1;A0A6B9SE72;A0A6B9SE58;A0A6B9SDV0;A0A6B9SCX2;A0A6B9SCL1;A0A6B9SCH1;A0A3Q1MBT3;A0A3Q1LFV7;G5E5V1;G5E5H2;A0A3Q1MIT3;A0A3Q1MKI2;A0A3Q1MT50	4;1;1;1;1;1;1;1;1;1;1;1;1;1;1;1	IGL@ protein	IGL@	124720	42975	394680	960380	534960	429660	242700	1325900	616300	2477900	175270	1111500	30360	42323	145900	93067	169430	85170	2271100	5539800	670170	0	638680	2328000	7	7	7	7	7	7	10	10	10	10	7	10	5	5	5	5	5	5	10	10	10	0
Q3T108	1	Proteasome subunit beta type-4	PSMB4	29556	7652.9	47297	151730	78081	64990	0	0	0	0	0	0	0	0	0	0	0	0	0	0	0	0	0	0	2	2	2	2	2	2	0	0	0	0	0	0	0	0	0	0	0	0	0	0	0	0
Q9TT03;Q3T112	1;1	Proteasome subunit beta	lmp7	18440	5070.7	45815	124640	73912	50079	74998	193240	117560	509110	35889	191150	0	0	0	0	0	0	82450	119870	43721	0	34951	58050	1	1	1	1	1	1	2	2	2	2	1	2	0	0	0	0	0	0	1	1	1	0
Q3T114;A0A3Q1MM98	5;3	2-iminobutanoate/2-iminopropanoate deaminase (EC 3.5.99.10) (Translation inhibitor L-PSP ribonuclease) (EC 3.1.-.-)	RIDA	66018	16616	110800	223180	223610	130820	64871	163000	99538	351470	27775	145770	0	0	0	0	0	0	181660	271880	80026	0	78801	142680	4	2	4	4	4	4	5	5	5	5	5	5	0	0	0	0	0	0	2	2	2	0
Q3T126	1	Protein cornichon homolog 4 (CNIH-4) (Cornichon family AMPA receptor auxiliary protein 4)	CNIH4	0	0	0	0	0	0	0	0	0	0	0	0	0	0	0	0	0	0	0	0	0	0	0	0	0	0	0	0	0	0	0	0	0	0	0	0	0	0	0	0	0	0	0	0	0	0
Q3T165	3	Prohibitin 1	PHB1 PHB	42061	8721.2	92468	225150	139430	105310	90029	296920	174410	598370	52484	259360	0	0	0	0	0	0	209410	323470	104880	0	75480	162440	2	2	3	3	3	3	3	3	3	3	2	3	0	0	0	0	0	0	3	3	3	0
Q862Q2;Q3T169;Q862D8;Q862E1;Q862I7;A0A3Q1M583	7;7;6;6;4;1	40S ribosomal protein S3 (EC 4.2.99.18)		256780	52849	452840	1889600	1191500	834380	414830	1597000	588070	4735800	177240	1652500	85763	85894	503880	405490	911550	409260	2211500	4165800	1055600	0	830980	1869300	8	7	8	8	8	8	8	8	8	8	3	8	7	7	7	7	7	7	9	9	9	0
Q3T171	2	60S ribosomal protein L36	RPL36	27635	3739.5	57509	257310	115540	89351	32826	103780	36322	360470	13347	118120	5307	3755	28333	19723	50906	16989	59174	100270	26842	0	19406	41284	2	1	2	2	2	2	2	2	2	2	0	2	1	1	1	1	1	1	1	1	1	0
Q3ZBD9;Q0VC55	2;1	Microtubule-associated protein RP/EB family member 1 (APC-binding protein EB1) (End-binding protein 1) (EB1)	MAPRE1	0	0	0	0	0	0	66503	170100	117360	373490	30157	155680	2098.4	0	5968.4	6685	11313	6197.7	0	0	0	0	0	0	0	0	0	0	0	0	3	3	3	3	3	3	1	0	1	1	1	1	0	0	0	0
Q3ZBG1	3	Ras-related protein Rab-14	RAB14	10002	2282.8	16789	50487	33386	26457	41147	88341	55569	179140	23704	95341	0	0	0	0	0	0	340580	479770	104830	0	94959	248730	1	1	1	1	1	1	2	2	2	2	2	2	0	0	0	0	0	0	3	3	3	0
Q3ZBH0;A0A3Q1LV18;REV__Q9TU23-2;REV__F1MQX9;REV__Q9TU23	10;9;1;1;1	T-complex protein 1 subunit beta (TCP-1-beta) (CCT-beta)	CCT2	68560	13881	117450	355370	192250	167360	246520	660900	347080	1595100	126840	664700	31478	19653	90538	84169	160480	76912	688480	1094400	276840	0	212220	532830	3	2	3	3	3	3	9	9	9	9	3	9	1	1	1	1	1	1	6	6	6	0
Q3ZBH5	4	Proliferation-associated 2G4 (Proliferation-associated 2G4, 38kDa)	PA2G4	41797	0	76314	251310	99644	99177	96265	336350	164650	774100	53942	299660	10706	6979.2	33998	26982	60954	29012	662580	1108900	322220	0	221260	528310	4	0	4	4	4	4	6	6	6	6	3	6	2	2	2	2	2	2	6	6	6	0
Q3ZBH9;A0A3Q1MD98	5;4	DNA replication licensing factor MCM7 (EC 3.6.4.12)	MCM7	8832.5	0	21421	168950	30649	51771	64211	236580	87305	785630	17378	273500	15224	11530	109180	86981	262510	93465	486340	1071200	176800	0	103650	423370	1	0	1	1	1	1	3	3	3	3	1	3	3	3	4	4	4	4	4	4	4	0
Q3ZBN0	2	Costars family protein ABRACL (ABRA C-terminal-like protein)	ABRACL	90828	13263	168350	391250	296710	201920	70647	230110	137410	414690	43659	199360	14403	6274.1	45018	52068	90409	44202	0	0	0	0	0	0	2	2	2	2	2	2	1	1	1	1	1	1	1	1	2	2	2	2	0	0	0	0
Q3ZBT6	3	Transformer-2 protein homolog beta (TRA-2 beta) (TRA2-beta) (Splicing factor, arginine/serine-rich 10) (Transformer-2 protein homolog B)	TRA2B SFRS10	101470	26754	155280	331120	214110	188300	217220	554490	318030	928110	109480	465260	0	0	0	0	0	0	875740	1119800	398830	0	272870	642850	1	1	1	1	1	1	2	2	2	2	1	2	0	0	0	0	0	0	5	5	5	0
Q3ZBV8	3	Threonine--tRNA ligase 1, cytoplasmic (EC 6.1.1.3) (Threonine--tRNA ligase, cytoplasmic) (Threonyl-tRNA synthetase) (ThrRS) (Threonyl-tRNA synthetase 1)	TARS1 TARS	8356.4	0	17716	62313	34383	25518	39164	141850	41946	489520	6144.8	149130	17062	11368	88048	102250	189690	80274	213770	368950	70980	0	60939	156290	1	0	1	1	1	1	2	2	2	2	1	2	1	1	1	1	1	1	2	2	2	0
Q5E9B8;Q3ZBW0	1;1	DNA-directed RNA polymerase II subunit RPB7 (RNA polymerase II subunit B7) (DNA-directed RNA polymerase II subunit G)	POLR2G	0	0	0	0	0	0	0	0	0	0	0	0	0	0	0	0	0	0	0	0	0	0	0	0	0	0	0	0	0	0	0	0	0	0	0	0	0	0	0	0	0	0	0	0	0	0
Q3ZBW4	6	Proliferating cell nuclear antigen (PCNA)	PCNA	169090	66259	377190	1558300	555490	593980	374150	1538800	829640	3903600	140840	1507700	109450	73802	570130	525630	1381200	530310	1730400	3221500	578550	0	415980	1341300	7	7	7	7	7	7	7	7	7	7	4	7	6	6	6	6	6	6	5	5	5	0
Q3ZC84;A0A3Q1LW01	9;8	Cytosolic non-specific dipeptidase (EC 3.4.13.18) (CNDP dipeptidase 2) (Threonyl dipeptidase)	CNDP2	135840	18083	226820	670430	321520	287270	133740	362010	144360	671560	51583	307770	4198.7	2639.3	16298	9301.5	27897	12177	1444600	1670100	643880	0	417190	1022400	6	4	6	6	6	6	6	6	6	6	5	6	1	1	1	1	1	1	10	10	9	0
Q3ZCA2	2	Cleavage and polyadenylation specificity factor subunit 5 (Nucleoside diphosphate-linked moiety X motif 21) (Nudix motif 21)	NUDT21 CPSF5	0	0	0	0	0	0	0	0	0	0	0	0	17417	8844.5	94227	75922	149100	66166	0	0	0	0	0	0	0	0	0	0	0	0	0	0	0	0	0	0	1	1	1	1	1	1	0	0	0	0
Q3ZCE2	2	ELAV-like protein	ELAVL1	0	0	0	0	0	0	59525	160000	88938	354700	30804	149840	30452	21642	109040	86512	178220	83632	276180	481900	139260	0	101220	230390	0	0	0	0	0	0	1	1	1	1	1	1	1	1	1	1	1	1	1	2	1	0
Q3ZCG9	3	Regenerating islet-derived family, member 4 (Rerating family member 4)	REG4	0	0	0	0	0	0	23451	86695	40257	313190	10751	101410	7891.2	6427.4	33095	57780	112540	42664	443610	256440	84151	0	55184	208160	0	0	0	0	0	0	1	1	1	1	0	1	2	2	2	2	2	2	2	2	2	0
Q3ZCH0	8	Stress-70 protein, mitochondrial (75 kDa glucose-regulated protein) (GRP-75) (Heat shock 70 kDa protein 9)	HSPA9	55324	11608	111750	338930	177770	133570	159140	439750	216430	971560	97580	394090	9007.2	6202	56740	33285	70485	35662	550800	900070	289750	0	215950	478500	4	3	4	4	4	4	5	5	5	5	5	5	2	1	3	3	3	3	6	6	6	0
Q3ZCI9;A0A3Q1MTL6;G3X861;Q9XSG6;Q7YSF1	11;10;10;5;2	T-complex protein 1 subunit theta (TCP-1-theta) (CCT-theta)	CCT8	122120	22675	201890	837320	344450	312660	116490	427260	158210	1011100	28928	361320	4529.1	2560.9	15434	18187	31443	15338	1200400	2158900	469460	0	339280	926620	7	6	7	7	7	7	4	4	4	4	2	4	1	1	1	1	1	1	9	9	9	0
Q3ZCJ2	4	Aldo-keto reductase family 1 member A1 (EC 1.1.1.2) (EC 1.1.1.33) (EC 1.1.1.372) (EC 1.1.1.54) (Alcohol dehydrogenase [NADP(+)]) (Aldehyde reductase) (Glucuronate reductase) (EC 1.1.1.19) (Glucuronolactone reductase) (EC 1.1.1.20)	AKR1A1	67260	15654	135260	424850	249400	188860	159210	602140	269820	1110600	89572	481690	0	0	0	0	0	0	432290	697310	209010	0	169260	349580	3	3	3	3	3	3	4	4	4	4	4	4	0	0	0	0	0	0	3	3	3	0
Q3ZCK1	1	Eukaryotic translation initiation factor 3 subunit L (eIF3l) (Eukaryotic translation initiation factor 3 subunit 6-interacting protein) (Eukaryotic translation initiation factor 3 subunit E-interacting protein)	EIF3L EIF3EIP EIF3S6IP	0	0	0	0	0	0	0	0	0	0	0	0	5460.7	3899	32740	26046	60796	28229	91717	144910	41219	0	27442	68969	0	0	0	0	0	0	0	0	0	0	0	0	2	1	2	2	2	2	1	1	1	0
Q3ZCK9	4	Proteasome subunit alpha type-4	PSMA4	3174.8	0	8982.8	30417	15216	13755	40217	136370	58385	331710	13851	117290	0	0	0	0	0	0	111950	159740	35994	0	33731	78942	1	0	1	1	1	1	3	3	3	3	1	3	0	0	0	0	0	0	3	3	3	0
Q3ZCL8	3	SH3 domain-binding glutamic acid-rich-like protein 3	SH3BGRL3	84695	20809	183900	358000	277000	195090	144560	385230	290500	657810	90643	346580	8703.4	4275.3	16676	16604	27231	14699	364750	544760	198160	0	142010	299050	4	3	4	4	4	4	3	3	3	3	2	3	1	1	1	1	1	1	5	5	5	0
Q4JH16	1	Myosin heavy chain isoform SMA		0	0	0	0	0	0	0	0	0	0	0	0	0	0	0	0	0	0	55221	96113	19627	0	18255	72630	0	0	0	0	0	0	0	0	0	0	0	0	0	0	0	0	0	0	1	1	1	0
Q56JV9;G3N262;Q862H3;Q862R1;A0A3Q1N7H0	6;5;3;2;1	40S ribosomal protein S3a	RPS3A	61148	14284	119120	616830	281760	237840	244870	842360	341320	2486100	126790	883140	41919	32080	228140	188670	472170	190920	967110	1701500	448380	0	384950	791320	2	2	2	3	2	2	6	6	6	6	1	6	4	4	4	4	5	5	5	5	4	0
Q56JX8;E1BGR6;A0A3Q1MB96	4;3;1	40S ribosomal protein S13	RPS13	101870	27624	160150	439590	592160	290450	200300	795320	436470	1845300	81924	737380	11507	7871	90473	39704	81004	44605	696730	1474100	328900	0	324920	637420	4	3	4	4	4	4	4	4	4	4	1	4	2	2	2	2	2	2	4	4	4	0
Q56JY1;A0A3Q1MLC3;A0A3Q1M0X1;E1BHM9	3;2;1;1	60S ribosomal protein L35a	RPL35A	108000	25699	207110	1039000	569570	433180	206170	878390	413650	3139600	90091	1054600	62951	53639	479740	383370	970460	417820	1676300	2997900	670270	0	544140	1367000	3	3	4	4	4	4	4	4	4	4	1	4	3	3	3	3	3	3	5	5	5	0
Q58D08;A0A3Q1LIA7	3;1	Pyrroline-5-carboxylate reductase 3 (P5C reductase 3) (P5CR 3) (EC 1.5.1.2) (Pyrroline-5-carboxylate reductase-like protein)	PYCR3 PYCRL	20852	2573.2	60714	197150	88312	71961	61947	218550	77513	581760	40009	192310	11700	9740.6	52668	28365	114380	46732	493200	765320	148810	0	108730	310570	2	1	2	2	2	2	3	3	3	3	3	3	2	2	2	2	2	2	4	4	4	0
Q58DQ3;G3N2R1;A8NJ40;A1XED0	5;4;4;1	60S ribosomal protein L6	RPL6	159210	37390	304040	1521200	751920	621440	218320	806920	302770	2689500	131460	954270	62863	66826	446320	345290	784430	354410	1451300	2469400	701950	0	514830	1196200	5	4	5	5	5	5	5	5	5	5	1	5	5	5	6	6	6	6	4	4	4	0
Q58DU5	3	Proteasome subunit alpha type-3	PSMA3	0	0	0	0	0	0	81197	259780	114440	593150	30197	231070	21582	11082	64434	62463	121770	46251	866940	1331700	305510	0	239930	653150	0	0	0	0	0	0	3	3	3	3	1	3	2	2	2	2	2	2	6	6	6	0
Q58DW0;A0A3Q1MM65;G3MXR5	11;10;6	60S ribosomal protein L4	RPL4	139670	20436	360100	1688100	715900	688920	233050	884690	300110	3351200	113960	1070700	46348	47435	318000	283090	684090	298640	1848100	3204300	667330	0	535680	1519300	8	4	8	8	8	8	8	8	7	8	1	8	5	6	6	6	6	6	7	7	7	0
Q59A32	1	Trifunctional purine biosynthetic protein adenosine-3 [Includes: Phosphoribosylamine--glycine ligase (EC 6.3.4.13) (Glycinamide ribonucleotide synthetase) (GARS) (Phosphoribosylglycinamide synthetase); Phosphoribosylformylglycinamidine cyclo-ligase (EC 6.3.3.1) (AIR synthase) (AIRS) (Phosphoribosyl-aminoimidazole synthetase); Phosphoribosylglycinamide formyltransferase (EC 2.1.2.2) (5'-phosphorib…	GART	0	0	0	0	0	0	0	0	0	0	0	0	0	0	0	0	0	0	88778	170690	36458	0	20098	66432	0	0	0	0	0	0	0	0	0	0	0	0	0	0	0	0	0	0	1	1	1	0
Q5E946	6	Parkinson disease protein 7 homolog (Maillard deglycase) (Parkinsonism-associated deglycase) (Protein DJ-1) (DJ-1) (Protein/nucleic acid deglycase DJ-1) (EC 3.1.2.-, EC 3.5.1.-, EC 3.5.1.124)	PARK7	443120	109740	1104500	2773300	1730700	1333300	1033200	3407500	1874300	6433500	611200	2995000	190800	118670	597340	686670	1152100	562230	3968700	6820100	1747600	0	1405600	3349300	13	12	13	13	13	13	12	12	12	12	10	12	7	7	7	7	7	7	10	10	10	0
Q9BGI4;Q5E947;Q862N9;A0A3Q1MIR5;Q862E5	7;7;5;3;3	Peroxiredoxin 1		756220	181590	1451800	4191000	2367000	1986000	1341100	4436100	2027000	10525000	731930	4374800	238530	195320	997760	832720	1583600	794280	6740600	9213100	2136700	0	1524700	4716000	12	12	12	12	12	12	17	17	17	17	13	17	12	13	13	13	13	13	17	17	15	0
Q5E950	1	H/ACA ribonucleoprotein complex subunit 2 (Nucleolar protein family A member 2) (snoRNP protein NHP2)	NHP2 NOLA2	0	0	0	0	0	0	12662	30768	12756	65120	2164.8	26226	3368.5	2027.7	9806.7	9741.1	21287	6610.3	56556	84681	25172	0	14823	43360	0	0	0	0	0	0	1	1	1	1	0	1	1	1	1	1	1	1	1	1	1	0
Q5E954;H6ULC6;A0A3Q1LUN8;A6QM13	3;2;1;1	DnaJ homolog subfamily A member 1	DNAJA1	0	0	0	0	0	0	12656	45165	21893	102430	9060.6	41416	0	0	0	0	0	0	84338	173570	41839	0	40870	77022	0	0	0	0	0	0	1	1	1	1	1	1	0	0	0	0	0	0	1	1	1	0
Q5E959	2	Serine-threonine kinase receptor-associated protein	STRAP	25300	0	39724	173800	49991	61805	26969	63910	39070	154890	9846.8	66413	0	0	0	0	0	0	0	0	0	0	0	0	1	0	1	1	1	1	1	1	1	1	1	1	0	0	0	0	0	0	0	0	0	0
Q5E964	1	26S proteasome non-ATPase regulatory subunit 13 (26S proteasome regulatory subunit RPN9) (26S proteasome regulatory subunit S11) (26S proteasome regulatory subunit p40.5)	PSMD13	8464.3	0	14738	54258	26754	22360	28170	76504	33444	181630	10655	68969	0	0	0	0	0	0	0	0	0	0	0	0	1	0	1	1	1	1	1	1	1	1	1	1	0	0	0	0	0	0	0	0	0	0
Q5E966	1	Eukaryotic translation initiation factor 3 subunit I (eIF3i) (Eukaryotic translation initiation factor 3 subunit 2) (eIF-3-beta) (eIF3 p36)	EIF3I EIF3S2	10392	2263.1	17573	64142	26592	23475	16241	37147	16416	101450	7240.5	34014	4128.7	3573.2	27432	16018	41594	14534	65404	91585	29348	0	20164	43061	1	1	1	1	1	1	1	1	1	1	1	1	1	1	1	1	1	1	1	1	1	0
Q5E970;Q3T147;F6R6R6;Q861P7	6;5;3;1	RNA helicase (EC 3.6.4.13)	DDX39A DDX39	136880	28313	230600	848850	408300	369510	276050	948660	395170	2586500	104530	944860	107250	93839	557330	500200	1069100	487480	2020800	3104900	905840	0	608260	1650100	3	3	3	3	3	3	4	4	4	4	1	4	5	5	5	5	5	5	5	5	5	0
Q5E971	2	Transmembrane emp24 domain-containing protein 10 (Protein TMED10) (21 kDa transmembrane-trafficking protein) (Transmembrane protein Tmp21) (p24 family protein delta-1) (p24delta1)	TMED10 TMP21	0	0	0	0	0	0	43860	161720	72459	471690	33397	182570	0	0	0	0	0	0	223230	329800	97363	0	80648	164730	0	0	0	0	0	0	1	1	1	1	1	1	0	0	0	0	0	0	1	1	1	0
Q5E983;Q2VYC3;A0A3Q1LLH1;L7R5X3;A5D989;A0A3Q1M9K4;A0A452DIM3;L7R4Y6	4;3;1;1;1;1;1;1	Elongation factor 1-beta (EF-1-beta)	EEF1B	17295	4951.4	40113	91068	83954	49109	76307	232770	179260	470180	41707	241800	14180	3985	31172	26996	38045	20723	90512	143030	63479	0	56658	81322	1	1	1	1	1	1	2	2	2	2	1	2	1	1	1	1	1	1	1	1	1	0
Q5E987	2	Proteasome subunit alpha type-5	PSMA5	0	0	0	0	0	0	176000	480280	296160	1104600	98604	487440	0	0	0	0	0	0	60801	101470	18966	0	14450	33942	0	0	0	0	0	0	1	1	1	1	1	1	0	0	0	0	0	0	1	1	1	0
Q5E988;A1XED5;A0A3Q1MID4	2;1;1	40S ribosomal protein S5 [Cleaved into: 40S ribosomal protein S5, N-terminally processed]	RPS5	6323.6	0	10416	34778	11780	12130	13723	43112	19087	133180	8461.5	42426	0	0	0	0	0	0	0	0	0	0	0	0	1	0	1	1	1	1	1	1	1	1	1	1	0	0	0	0	0	0	0	0	0	0
Q5E994	1	Charged multivesicular body protein 1b (Chromatin-modifying protein 1b) (CHMP1b)	CHMP1B	8834.3	2671.2	22476	70694	45530	31925	12282	37247	17741	91109	8228.3	35870	0	0	0	0	0	0	168920	263900	77853	0	102460	145500	1	1	1	1	1	1	1	1	1	1	1	1	0	0	0	0	0	0	2	2	2	0
Q5E9A3;A0A452DKH0	8;7	Poly(rC)-binding protein 1 (Alpha-CP1)	PCBP1	135170	48169	500760	1742200	806740	697700	359280	1630900	732880	5072400	194020	1734000	94681	60653	616970	560590	1365200	566710	2214000	3783100	521080	0	440020	1633100	7	7	8	8	8	8	13	13	13	13	4	13	9	9	9	9	9	9	12	12	12	0
Q5E9B4	1	Translation initiation factor eIF-2B subunit beta (eIF-2B GDP-GTP exchange factor subunit beta)	EIF2B2	0	0	0	0	0	0	26800	138760	62096	335100	10453	107800	0	0	0	0	0	0	0	0	0	0	0	0	0	0	0	0	0	0	1	1	1	1	0	1	0	0	0	0	0	0	0	0	0	0
Q5E9B7;Q4QRP1	5;2	Chloride intracellular channel protein 1	CLIC1	57047	8835.8	175150	639090	344340	243270	154300	655830	222530	2285000	67464	696500	17634	12437	128880	139700	236240	102210	1419000	2260500	408450	0	367720	1014800	3	2	3	3	3	3	6	6	5	6	0	6	2	2	2	2	2	2	6	6	6	0
Q5E9E6;Q862M2;G3X7N2;A0A3Q1M6E4	3;2;2;1	60S ribosomal protein L10a	RPL10A	208080	37115	394360	1834000	1054300	771020	167110	683090	267990	2917900	96484	919030	66036	56207	321460	315150	620800	280100	1250900	2063600	518780	0	467610	1045600	7	2	7	7	7	7	3	3	3	3	0	3	4	4	4	4	4	4	4	4	4	0
Q5E9E8	1	Protein YIPF5 (YIP1 family member 5)	YIPF5	26967	4144.7	62581	271770	122460	107240	0	0	0	0	0	0	9881.3	8247.2	50615	40936	79196	38363	0	0	0	0	0	0	1	1	1	1	1	1	0	0	0	0	0	0	1	1	1	1	1	1	0	0	0	0
Q5E9F5;A0A3Q1LKJ1	8;1	Transgelin-2	TAGLN2	124800	18572	348230	1338700	736620	535250	308800	1404000	614150	3328600	140360	1272300	50659	29095	231400	228000	461590	191500	2488700	3882400	834560	0	634430	1921800	7	5	7	7	7	7	11	11	11	11	4	11	6	5	6	6	6	6	14	14	14	0
Q5E9F8;A0A3Q1MPB8;G3MYD7;A0A3Q1M588;A0A3Q1LMR9;G3N2P2;A5PK61;Q3SZB8	10;8;8;8;7;6;6;3	Histone H3.3	H3-3A H3F3A; H3-3B H3F3B	16226	4455.7	36112	138270	64147	53561	4333.1	28071	13911	74359	2285.5	27421	5501.3	6720.4	50044	39155	78643	34702	92458	146420	39995	0	28965	78002	2	2	2	2	2	2	2	3	3	3	1	3	2	2	2	2	2	2	2	2	2	0
Q5E9F9	3	26S proteasome regulatory subunit 7 (26S proteasome AAA-ATPase subunit RPT1) (Proteasome 26S subunit ATPase 2)	PSMC2	13954	0	32999	105910	48283	39725	71291	261700	100940	560850	29987	214330	25700	20707	141210	129680	282930	117120	467330	777080	175630	0	135730	368660	2	0	2	2	2	2	5	5	5	5	2	5	4	4	4	4	4	4	4	4	4	0
Q5E9J1	6	Heterogeneous nuclear ribonucleoprotein F (hnRNP F) [Cleaved into: Heterogeneous nuclear ribonucleoprotein F, N-terminally processed]	HNRNPF HNRPF	81868	6301.1	204530	702500	287160	243670	88221	303290	124630	640270	35826	268220	29406	16832	117340	103460	206460	95069	635890	1195700	284020	0	225730	556070	4	1	5	5	5	5	4	4	4	4	2	4	3	2	3	3	3	3	5	5	5	0
Q5E9K0;A0A452DHV9	4;3	Proteasome subunit beta type-2	PSMB2	25879	5651.4	44818	129480	89795	61489	26156	81749	36712	182330	13390	74338	4622.1	0	28518	26430	50706	18411	104850	173910	55049	0	44023	76866	1	1	1	1	1	1	2	2	2	2	1	2	2	0	2	2	2	2	2	2	2	0
Q5E9Q1	1	Protein O-glucosyltransferase 1 (EC 2.4.1.376) (CAP10-like 46 kDa protein) (KTEL motif-containing protein 1) (O-glucosyltransferase Rumi homolog) (Rumi) (Protein O-xylosyltransferase) (EC 2.4.2.63)	POGLUT1 CLP46 KTELC1	0	0	0	0	0	0	0	0	0	0	0	0	0	0	0	0	0	0	0	0	0	0	0	0	0	0	0	0	0	0	0	0	0	0	0	0	0	0	0	0	0	0	0	0	0	0
Q5E9R3;F1N6N3;A5D7E1	3;2;2	EH domain-containing protein 1	EHD1	0	0	0	0	0	0	24369	107180	46926	257730	8253.2	99744	26849	14147	165920	119080	249360	121020	268730	431810	108400	0	63354	215290	0	0	0	0	0	0	1	1	1	1	0	1	4	3	4	4	4	4	2	2	2	0
Q5E9T9	3	RNA-splicing ligase RtcB homolog (EC 6.5.1.8) (3'-phosphate/5'-hydroxy nucleic acid ligase)	RTCB	0	0	0	0	0	0	16454	60074	13351	142910	3398.2	49581	2025.2	3173.8	14441	13381	33118	11254	133510	214000	62284	0	47225	106320	0	0	0	0	0	0	1	1	1	1	0	1	1	1	1	1	1	1	2	2	2	0
Q5E9X4	2	Leucine-rich repeat-containing protein 59 [Cleaved into: Leucine-rich repeat-containing protein 59, N-terminally processed]	LRRC59	11959	0	22924	120020	28530	35464	0	0	0	0	0	0	0	0	0	0	0	0	0	0	0	0	0	0	1	0	1	1	1	1	0	0	0	0	0	0	0	0	0	0	0	0	0	0	0	0
Q5EA61	6	Creatine kinase B-type (EC 2.7.3.2) (B-CK) (Creatine kinase B chain) (Creatine phosphokinase M-type) (CPK-B)	CKB	93926	12094	200420	717460	328890	275760	190960	748000	178830	1370100	59631	553780	15550	15452	83257	70336	145370	64575	1194200	1951800	675050	0	484800	971430	4	3	4	4	4	4	8	8	8	8	3	8	3	3	3	3	3	3	8	8	8	0
Q5EA79	1	Galactose mutarotase (EC 5.1.3.3) (Aldose 1-epimerase)	GALM	0	0	0	0	0	0	0	0	0	0	0	0	0	0	0	0	0	0	135480	207190	66513	0	53823	109090	0	0	0	0	0	0	0	0	0	0	0	0	0	0	0	0	0	0	1	1	1	0
Q5EAE6	1	Death-associated protein 1 (DAP-1)	DAP	8557.5	2175	14504	47685	25497	16249	0	0	0	0	0	0	0	0	0	0	0	0	0	0	0	0	0	0	1	1	1	1	1	1	0	0	0	0	0	0	0	0	0	0	0	0	0	0	0	0
Q5KR47-2;A0A3Q1LFQ2	8;5	Tropomyosin alpha-3 chain (Gamma-tropomyosin) (Tropomyosin-3)	TPM3	47485	7462.2	79174	220220	160800	106350	444680	1041900	513270	1479700	229210	797210	32274	10494	70397	66235	96717	55209	151460	219240	94994	0	83618	130470	3	1	3	3	3	3	9	9	9	9	8	9	3	3	3	3	3	3	2	2	2	0
Q6EWQ7;F1MN49	5;3	Eukaryotic translation initiation factor 5A-1 (eIF-5A-1) (eIF-5A1) (Eukaryotic initiation factor 5A isoform 1) (eIF-5A) (eIF-4D)	EIF5A	407170	125300	899590	2140800	1472400	1201400	1113100	2620400	1331200	5554300	451550	2491200	179120	102500	523050	580010	949280	485670	1461300	2343200	603450	0	466850	1188900	9	8	9	9	9	9	9	9	9	9	8	9	6	6	6	6	6	6	6	6	4	0
Q76LV1;G5E507;Q865A1;G3N2V5;Q3SZD6;A0A6C0PQP7;Q7M2S2;A0A3Q1LTQ4;E1BMC4	22;21;9;9;8;2;1;1;1	Heat shock protein HSP 90-beta	HSP90AB1 HSPCB	1401700	300900	2350300	7439600	5090400	3637200	2782300	8498300	4123400	19416000	1576000	8582600	610000	465360	2264000	1770800	3102900	1712400	13169000	25613000	6839500	2446.5	6976900	13224000	27	24	27	27	27	27	28	28	28	28	20	28	23	23	23	23	23	23	36	36	35	0
Q76LV2;A0A452DI85;A0A3Q1MBX2;Q3T007;A7E3E1;Q7M2S4;Q7M2S3	23;22;7;6;6;3;1	Heat shock protein HSP 90-alpha (EC 3.6.4.10)	HSP90AA1 HSP90A HSPCA	1902300	408890	3056000	9386200	6351200	4733300	2697100	8047100	3621300	17443000	1681700	7522200	886070	680640	3766900	2852900	4824900	2700000	12634000	23503000	5988300	0	5960600	11785000	29	22	29	29	29	29	32	32	30	32	24	32	22	22	23	23	23	23	37	37	35	0
Q862D4	2	L-lactate dehydrogenase (EC 1.1.1.27)		0	0	0	0	0	0	0	0	0	0	0	0	0	0	0	0	0	0	44976	56458	16221	0	13713	37206	0	0	0	0	0	0	0	0	0	0	0	0	0	0	0	0	0	0	1	1	1	0
Q862D6;Q862I1	6;6	Similar to ribosomal protein L30		15755	3715.9	35688	196600	71817	68477	58139	417950	54943	645310	18475	235400	38394	49203	392610	348480	762660	318690	497650	711810	209760	0	185430	367420	2	2	2	2	2	2	5	5	5	5	1	5	5	5	5	5	5	5	3	3	3	0
Q8SQ19	1	Cyclic AMP-responsive element-binding protein 3 (CREB-3) (cAMP-responsive element-binding protein 3) (Luman) [Cleaved into: Processed cyclic AMP-responsive element-binding protein 3]	CREB3	0	0	0	0	0	0	0	0	0	0	0	0	22697	26269	132340	109290	278830	71491	0	0	0	0	0	0	0	0	0	0	0	0	0	0	0	0	0	0	2	2	2	2	2	2	0	0	0	0
Q92176	10	Coronin-1A (Coronin-like protein A) (Clipin-A) (Coronin-like protein p57) (Tryptophan aspartate-containing coat protein) (TACO)	CORO1A CORO1	415280	51614	934750	3084800	1210300	1249300	732340	2088800	895350	5422500	411490	2125200	138970	89942	602890	562840	1166500	507220	5121700	7118200	2174200	0	1465100	3869300	11	6	11	11	11	11	8	9	8	9	7	9	10	10	10	10	10	10	12	12	12	0
Q95109;G9HQQ7;G9HQQ5;G9HQQ4;Q1JU58;Q05K79;Q05K74;Q05K73;A8CGG5;A0JC52;R4UPI7;O19333;O19332;O19331;O19330;O19329	2;1;1;1;1;1;1;1;1;1;1;1;1;1;1;1	DQA protein	DQA	86067	3671.3	125440	194410	126730	117220	126170	116270	46496	325170	23350	135250	0	0	0	0	0	0	753620	534240	378180	0	214890	431220	3	1	3	3	3	3	2	2	2	2	2	2	0	0	0	0	0	0	5	5	5	0
Q95M18	18	Endoplasmin (94 kDa glucose-regulated protein) (GRP-94) (Heat shock protein 90 kDa beta member 1)	HSP90B1 GRP94 TRA1	803230	151940	1543300	3650600	3860000	2225500	1361100	3931400	1354000	10066000	733620	3899900	260120	223330	1089900	1098100	1459700	851150	5782400	10125000	2727000	0	3541300	5330600	26	21	27	27	27	27	28	29	29	29	21	29	18	18	18	18	18	18	26	26	26	0
Q9BGI1-2;Q9BGI1	4;4	Peroxiredoxin-5, mitochondrial (EC 1.11.1.24) (Peroxiredoxin V) (Prx-V) (Thioredoxin peroxidase) (Thioredoxin-dependent peroxiredoxin 5)	PRDX5	86985	17527	224730	460000	362340	249320	166310	436900	272330	924070	92145	399680	56308	32746	197590	201380	343810	160840	773500	1238400	382860	0	333120	652820	3	3	3	3	3	3	4	4	4	4	3	4	4	3	4	4	4	4	3	3	3	0
Q9BGI3	5	Peroxiredoxin-2 (EC 1.11.1.24) (Thioredoxin-dependent peroxiredoxin 2)	PRDX2	294800	73276	598560	1665100	1138900	798460	812970	2615300	1207400	4403400	445950	2155400	209810	151030	895670	625110	1075100	607970	3118600	3947200	1450700	0	1292900	2359700	10	8	10	10	10	10	12	12	12	12	8	12	8	8	9	9	9	9	11	11	11	0
Q9GMB8	3	Serine--tRNA ligase, cytoplasmic (EC 6.1.1.11) (Seryl-tRNA synthetase) (SerRS) (Seryl-tRNA(Ser/Sec) synthetase)	SARS1 SARS SERS	9455.8	0	12860	52733	24099	19794	11240	41100	19511	117320	6719.1	44389	7186.4	5360.2	23508	16259	60828	17067	73695	127920	32409	0	23660	53150	1	0	1	1	1	1	1	1	1	1	1	1	2	1	2	2	2	2	1	1	1	0
Q9TS73	1	Trypsin inhibitor		0	0	0	0	0	0	0	0	0	0	0	0	19416	13149	49035	41553	41777	29078	0	0	0	0	0	0	0	0	0	0	0	0	0	0	0	0	0	0	1	1	1	1	1	1	0	0	0	0
V6F957;Q9TS87	6;6	Transgelin	TAGLN BOS_14359	322980	114490	789930	2060800	1791500	1084600	909330	7223000	1321000	6456700	433010	3705000	319180	338570	1455700	1274500	1502000	1048500	3273100	4947800	1482100	0	1105100	2649800	10	9	10	10	10	10	18	18	18	18	12	18	14	14	14	14	14	14	14	14	14	0
Q9TTK8	2	Creatine kinase U-type, mitochondrial (EC 2.7.3.2) (Acidic-type mitochondrial creatine kinase) (Mia-CK) (Ubiquitous mitochondrial creatine kinase) (U-MtCK)	CKMT1	76324	6314.7	273210	634530	486280	313390	59338	248000	54635	669370	30065	222160	13363	10638	75767	68993	121170	52727	1073100	1265200	461100	0	499850	748030	2	1	2	2	2	2	1	1	1	1	0	1	1	1	1	1	1	1	3	3	3	0
Q9XSA7	1	Chloride intracellular channel protein 4 (Intracellular chloride ion channel protein p64H1)	CLIC4	0	0	0	0	0	0	0	0	0	0	0	0	0	0	0	0	0	0	0	0	0	0	0	0	0	0	0	0	0	0	0	0	0	0	0	0	0	0	0	0	0	0	0	0	0	0
REV__A0A3Q1LHL8;REV__F1MPD4;REV__A0A3Q1MLQ0	1;1;1	#N/A	#N/A	0	0	0	0	0	0	0	0	0	0	0	0	0	0	0	0	0	0	248840	470160	111100	0	126170	160750	0	0	0	0	0	0	0	0	0	0	0	0	0	0	0	0	0	0	2	2	2	0
REV__A0A3Q1LVG3;REV__M5FKH8;REV__F1N2K8	1;1;1	#N/A	#N/A	24286	4259.2	37179	113740	73557	52262	37611	139800	57741	431860	14761	142730	0	0	0	0	0	0	301430	395930	164930	0	135440	237410	1	1	1	1	1	1	1	1	1	1	0	1	0	0	0	0	0	0	2	2	2	0
REV__Q27957;REV__A0A3Q1M210	1;1	#N/A	#N/A	44790	5365.6	92650	35666	111730	66641	102550	109710	83921	137810	43544	111290	0	0	0	0	0	0	0	0	0	0	0	0	1	1	1	1	1	1	1	1	1	1	1	1	0	0	0	0	0	0	0	0	0	0
REV__A0A3Q1M7E7;REV__A0A3Q1NH17	1;1	#N/A	#N/A	0	0	0	0	0	0	68473	370230	181660	949480	99742	382570	17369	16635	148250	132000	228650	105790	849340	1136200	315130	0	162110	598060	0	0	0	0	0	0	2	2	2	2	2	2	1	1	1	1	1	1	1	1	1	0
REV__E1BEZ6;REV__A0A3Q1MFU2	1;1	#N/A	#N/A	29952	6612.9	68889	181630	94718	88540	65189	171190	100550	329240	44386	155590	16886	8987.4	63233	64751	83652	46684	221160	311580	138350	0	77797	188160	1	1	1	1	1	1	1	1	1	1	1	1	1	1	1	1	1	1	1	1	1	0
REV__A0A3Q1MI50	1	#N/A	#N/A	0	0	0	0	0	0	0	0	0	0	0	0	0	0	0	0	0	0	52266	97522	49026	0	22902	48401	0	0	0	0	0	0	0	0	0	0	0	0	0	0	0	0	0	0	1	1	1	0
REV__A0A3Q1MTE6	1	#N/A	#N/A	201470	39820	403790	659890	555340	422280	535330	1171800	792140	1718200	346820	1036800	59969	40547	136540	160890	171880	116330	559830	798730	500710	0	354390	561650	2	2	2	2	2	2	2	2	2	2	2	2	1	1	1	1	1	1	2	2	2	0
REV__A0A3Q1ND55;REV__F1MVP8;REV__A5PJL6	1;1;1	#N/A	#N/A	97421	22796	238770	732390	385250	337990	136740	585920	250670	1303200	102700	551580	0	0	0	0	0	0	478910	691570	164450	0	104860	346530	3	2	3	3	3	3	2	2	2	2	2	2	0	0	0	0	0	0	1	1	1	0
REV__E1BG04	1	#N/A	#N/A	0	0	0	0	0	0	23847	43409	34597	79394	7426.3	41149	0	0	0	0	0	0	55227	78374	50749	0	39359	53091	0	0	0	0	0	0	1	1	1	1	1	1	0	0	0	0	0	0	1	1	1	0
REV__E1BMR3	1	#N/A	#N/A	18961	5497	29058	67853	75027	37608	48603	140050	119010	222810	30586	137170	0	0	0	0	0	0	38495	63663	30460	0	30475	38979	1	1	1	1	1	1	2	2	2	2	2	2	0	0	0	0	0	0	1	1	1	0
REV__E1BNA3	1	#N/A	#N/A	98320	30706	237110	497510	433000	349600	313900	880000	568100	1911000	144510	1081000	0	0	0	0	0	0	549310	690590	285810	0	230740	571220	2	2	2	2	2	2	2	2	2	2	1	2	0	0	0	0	0	0	2	2	2	0
REV__Q2T9V2;REV__F1MWI0	1;1	#N/A	#N/A	25305	6205.9	52475	157010	99569	73632	0	0	0	0	0	0	0	0	0	0	0	0	0	0	0	0	0	0	2	2	2	2	2	2	0	0	0	0	0	0	0	0	0	0	0	0	0	0	0	0
REV__F1N157	1	#N/A	#N/A	0	0	0	0	0	0	0	0	0	0	0	0	8611.3	6842.9	41710	37834	124010	22743	0	0	0	0	0	0	0	0	0	0	0	0	0	0	0	0	0	0	1	1	1	1	1	1	0	0	0	0
V5RG14	1	MHC class II antigen beta chain	BoLA-DRB3	0	0	0	0	0	0	0	0	0	0	0	0	0	0	0	0	0	0	43511	407630	15004	0	14343	106940	0	0	0	0	0	0	0	0	0	0	0	0	0	0	0	0	0	0	1	1	0	0
[truncated: 5 more columns]
