# Supplementary material for: Host innate immune responses and microbiome profile of neonatal calves challenged with Cryptosporidium parvum and the effect of bovine colostrum supplementation
Source: Front Cell Infect Microbiol. 2023 May 3;13:1165312. doi: 10.3389/fcimb.2023.1165312 (PMC10189047; doi:10.3389/fcimb.2023.1165312)
Supplement: Supplementary file 7 [file Table_2.xlsx]

## Sheet: Sheet2
Upregulated pathways in Sham/MR: Sham/C
Pathways	gene	protein name	Biological process (GO)	Log 2 value
Signaling by Rho GTPases	C1QBP	complement C1q binding protein	negative regulation of MDA-5 signaling pathway; mature ribosome assembly;positive regulation of trophoblast cell migration	1.21805
	H2AX	H2A.X variant histone	cellular response to gamma radiation; cellular senescence;	2.01999
	TUBB2A	tubulin beta 2A class IIa	neuron migration; microtubule cytoskeleton organization; mitotic cell cycle	-1.05801
	ARFGAP3	ADP ribosylation factor GTPase activating protein 3	COPI-coated vesicle budding;Golgi transport vesicle coating	1.31237
	H2AJ	H2A.J histone	biological_process	1.66158
	BAIAP2L1	BAR/IMD domain containing adaptor protein 2 like 1	actin crosslink formation; positive regulation of actin cytoskeleton reorganization	1.29251
	SKA1	spindle and kinetochore associated complex subunit 1	regulation of microtubule polymerization or depolymerization; regulation of microtubule cytoskeleton organization; regulation of microtubule-based process	-1.36302
Base excision repair	H2AX	H2A.X variant histone	cellular response to gamma radiation; cellular senescence	2.01999
	LIG1	DNA ligase 1	Okazaki fragment processing involved in mitotic DNA replication	1.27103
	H2AJ	H2A.J histone	biological_process	1.66158
	C1QBP	complement C1q binding protein	negative regulation of MDA-5 signaling pathway; mature ribosome assembly; positive regulation of trophoblast cell migration	1.21805
	GLUL	glutamate-ammonia ligase	glutamine biosynthetic process; ammonia assimilation cycle; nitrogen utilization	1.80814
	RPL37A	ribosomal protein L37a	cytoplasmic translation; translation;peptide biosynthetic process	-2.44879
	TUBB2A	tubulin beta 2A class IIa	neuron migration; microtubule cytoskeleton organization;mitotic cell cycle	-1.05811
	RRAGB	Ras related GTP binding B	cellular response to leucine starvation; positive regulation of TORC1 signaling; cellular response to amino acid starvation	1.65913
Downregulated pathways in Sham/MR: Sham/C
Pathways	gene	protein name	Biological process (GO)	Log 2 value
Translation	ABCF1	ATP binding cassette subfamily F member 1	translation; peptide biosynthetic process	-1.52185
	EPRS1	glutamyl-prolyl-tRNA synthetase 1	glutamyl-tRNA aminoacylation; prolyl-tRNA aminoacylation; regulation of long-chain fatty acid import into cell	-1.19411
	NCBP1	nuclear cap binding protein subunit 1	positive regulation of phosphorylation of RNA polymerase II C-terminal domain; snRNA export from nucleus	-0.994306
	RPL37A	ribosomal protein L37a	cytoplasmic translation; translation; peptide biosynthetic process	-2.44879
	CWC25	CWC25 spliceosome associated protein homolog	RNA splicing, via transesterification reactions with bulged adenosine as nucleophile; mRNA splicing, via spliceosome;RNA splicing, via transesterification reactions	-1.40616
	C1QBP	complement C1q binding protein	negative regulation of MDA-5 signaling pathway; mature ribosome assembly; positive regulation of trophoblast cell migration	1.21805
	PRG3	proteoglycan 3, pro eosinophil major basic protein 2	histamine biosynthetic process; basophil activation; histamine metabolic process	-2.34843
	TUBB2A	tubulin beta 2A class IIa	neuron migration; microtubule cytoskeleton organization;mitotic cell cycle	-1.05801
Upregulated pathways in C. parvum/C: C. parvum/MR
Pathways	gene	protein name	Biological process (GO)	Log 2 value
PID Integrin 3	COL1A1	collagen type I alpha 1 chain	cellular response to vitamin E; cellular response to fluoride; response to fluoride	-1.64308
	COL1A2	collagen type I alpha 2 chain	protein heterotrimerization;skin morphogenesis; protein trimerization	-1.48201
	FBN1	fibrillin 1	sequestering of TGFbeta in extracellular matrix; sequestering of BMP in extracellular matrix; negative regulation of osteoclast development	-1.9357
	TNC	tenascin C	mesenchymal-epithelial cell signaling involved in prostate gland development; peripheral nervous system axon regeneration; mesenchymal-epithelial cell signaling	-1.86787
	S100A9	S100 calcium binding protein A9	peptidyl-cysteine S-trans-nitrosylation; neutrophil aggregation; sequestering of zinc ion	1.97818
	PRG3	proteoglycan 3, pro eosinophil major basic protein 2	histamine biosynthetic process; basophil activation; histamine metabolic process	-2.09402
	HSPE1	heat shock protein family E (Hsp10) member 1	chaperone cofactor-dependent protein refolding; 'de novo' post-translational protein folding; 'de novo' protein folding	1.40183
	TPM4	tropomyosin 4	osteoblast differentiation; muscle contraction; actin filament organization	1.31464
	ATP5F1A	ATP synthase F1 subunit alpha	cellular response to nitric oxide; cellular response to reactive nitrogen species;response to nitric oxide	1.648
	NDUFA4	NDUFA4 mitochondrial complex associated	positive regulation of electron transfer activity; positive regulation of cytochrome-c oxidase activity;regulation of cytochrome-c oxidase activity	-1.76695
	EPRS1	glutamyl-prolyl-tRNA synthetase 1	glutamyl-tRNA aminoacylation; prolyl-tRNA aminoacylation;regulation of long-chain fatty acid import into cell	1.43933
Reactive oxygen species metabolism	ACOX1	acyl-CoA oxidase 1	very long-chain fatty acid beta-oxidation; very long-chain fatty acid catabolic process; hydrogen peroxide biosynthetic process	-1.79308
	MPO	myeloperoxidase	hypochlorous acid metabolic process; hypochlorous acid biosynthetic process; response to transition metal nanoparticle	-1.69313
	PRG3	proteoglycan 3, pro eosinophil major basic protein 2	histamine biosynthetic process; basophil activation; histamine metabolic process	-2.09402
	CYB5R3	cytochrome b5 reductase 3	nitric oxide biosynthetic process;nitric oxide metabolic process;reactive nitrogen species metabolic process	-2.64702
	LBR	lamin B receptor	neutrophil differentiation; granulocyte differentiation; cholesterol biosynthetic process	-1.52465
	LCN2	lipocalin 2	siderophore transport; sequestering of iron ion;sequestering of metal ion	2.49781
	S100A9	S100 calcium binding protein A9	peptidyl-cysteine S-trans-nitrosylation;neutrophil aggregation; sequestering of zinc ion	1.97818
	GSDMB	gasdermin B	cytolysis; pyroptosis; defense response to bacterium	4.10947
Response to nutrient levels	COL1A1	collagen type I alpha 1 chain	cellular response to vitamin E; cellular response to fluoride; response to fluoride	-1.64308
	MPO	myeloperoxidase	hypochlorous acid metabolic process;hypochlorous acid biosynthetic process; response to transition metal nanoparticle	-1.69313
	OXCT1	3-oxoacid CoA-transferase 1	ketone body catabolic process; cellular ketone body metabolic process;ketone body metabolic process	-1.93278
Cellular responses to stress	NDUFA4	NDUFA4 mitochondrial complex associated	positive regulation of electron transfer activity; positive regulation of cytochrome-c oxidase activity; regulation of cytochrome-c oxidase activity	-1.76695
	RPL32	ribosomal protein L32	cytoplasmic translation;translation; peptide biosynthetic process	-1.65786
	RPL14	ribosomal protein L14	ribosomal large subunit biogenesis; cytoplasmic translation;rRNA processing	-2.49263
	H2AJ	H2A.J histone	biological_process	-3.03319
	ALDH9A1	aldehyde dehydrogenase 9 family member A1	carnitine biosynthetic process; amino-acid betaine biosynthetic process; carnitine metabolic process	-2.30844
	EPRS1	glutamyl-prolyl-tRNA synthetase 1	glutamyl-tRNA aminoacylation;prolyl-tRNA aminoacylation;regulation of long-chain fatty acid import into cell	1.43933
Generation of precursor metabolites/ energy	ACOX1	acyl-CoA oxidase 1	very long-chain fatty acid beta-oxidation; very long-chain fatty acid catabolic process; hydrogen peroxide biosynthetic process	-1.79308
	NDUFA4	NDUFA4 mitochondrial complex associated	positive regulation of electron transfer activity; positive regulation of cytochrome-c oxidase activity; regulation of cytochrome-c oxidase activity	-1.76695
	OXCT1	3-oxoacid CoA-transferase 1	ketone body catabolic process; cellular ketone body metabolic process; ketone body metabolic process	-1.93278
Downregulated pathways in C. parvum/C: C. parvum/MR
Pathways	gene	protein name	Biological process (GO)	Log 2 value
Cellular response to hormone stimulus	ATP5F1A	ATP synthase F1 subunit alpha	cellular response to nitric oxide; cellular response to reactive nitrogen species; response to nitric oxide	1.648
	EPRS1	glutamyl-prolyl-tRNA synthetase 1	glutamyl-tRNA aminoacylation; prolyl-tRNA aminoacylation; regulation of long-chain fatty acid import into cell	1.43933
	FBN1	fibrillin 1	sequestering of TGFbeta in extracellular matrix; sequestering of BMP in extracellular matrix; negative regulation of osteoclast development	-1.9357
	ARID1A	AT-rich interaction domain 1A	glucocorticoid receptor signaling pathway; corticosteroid receptor signaling pathway; epigenetic maintenance of chromatin in transcription-competent conformation	1.87801
Signaling by Rho GTPases	HSPE1	heat shock protein family E (Hsp10) member 1	chaperone cofactor-dependent protein refolding; 'de novo' post-translational protein folding; 'de novo' protein folding	1.40183
	LBR	lamin B receptor	neutrophil differentiation; granulocyte differentiation; cholesterol biosynthetic process	-1.52465
	S100A9	S100 calcium binding protein A9	peptidyl-cysteine S-trans-nitrosylation; neutrophil aggregation; sequestering of zinc ion	1.97818
	TPM4	tropomyosin 4	osteoblast differentiation; muscle contraction; actin filament organization	1.31464
	ARFGAP3	ADP ribosylation factor GTPase activating protein 3	COPI-coated vesicle budding; Golgi transport vesicle coating; COPI coating of Golgi vesicle	3.1652
	H2AJ	H2A.J histone	biological_process	-3.03319
	SMC2	structural maintenance of chromosomes 2	positive regulation of chromosome condensation; meiotic chromosome condensation; regulation of chromosome condensation	-1.52222
Positive regulation of proteolysis	HSPE1	heat shock protein family E (Hsp10) member 1	chaperone cofactor-dependent protein refolding; 'de novo' post-translational protein folding; 'de novo' protein folding	1.40183
	RAD23A	RAD23 homolog A, nucleotide excision repair protein	positive regulation of viral genome replication; protein destabilization; nucleotide-excision repair	1.64236
	S100A9	S100 calcium binding protein A9	peptidyl-cysteine S-trans-nitrosylation; neutrophil aggregation; sequestering of zinc ion	1.97818
Mitotic cell cycle	LIG1	DNA ligase 1	Okazaki fragment processing involved in mitotic DNA replication; DNA replication, Okazaki fragment processing; lagging strand elongation	2.38241
	UNC119	unc-119 lipid binding chaperone	negative regulation of caveolin-mediated endocytosis;negative regulation of clathrin-dependent endocytosis; regulation of caveolin-mediated endocytosis	2.24101
	SMC2	structural maintenance of chromosomes 2	positive regulation of chromosome condensation;meiotic chromosome condensation;regulation of chromosome condensation	-1.52222
	KHDRBS1	KH RNA binding domain containing, signal transduction associated 1	positive regulation of RNA export from nucleus; positive regulation of nucleobase-containing compound transport; regulation of RNA export from nucleus	-1.93039
	SAPCD2	suppressor APC domain containing 2	symmetric cell division; negative regulation of protein localization to cell cortex;GO:1904776 regulation of protein localization to cell cortex	2.79276
Supramolecular fiber organization	COL1A1	collagen type I alpha 1 chain	cellular response to vitamin E; cellular response to fluoride; response to fluoride	-1.64308
	COL1A2	collagen type I alpha 2 chain	protein heterotrimerization; skin morphogenesis; protein trimerization	-1.48201
	KRT8	keratin 8	intermediate filament organization; keratinization;intermediate filament cytoskeleton organization	1.32352
	TPM4	tropomyosin 4	osteoblast differentiation; muscle contraction; actin filament organization	1.31464
	XIRP2	xin actin binding repeat containing 2	cardiac muscle tissue morphogenesis; muscle tissue morphogenesis; ventricular septum development	2.04135
	WASHC1	WASH complex subunit 1	negative regulation of phosphatidylinositol 3-kinase activity; negative regulation of lipid kinase activity; regulation of pseudopodium assembly	2.24341
Endocytosis	ARFGAP3	ADP ribosylation factor GTPase activating protein 3	COPI-coated vesicle budding;Golgi transport vesicle coating; COPI coating of Golgi vesicle	3.1652
	RAB11FIP1	RAB11 family interacting protein 1	negative regulation of adiponectin secretion; regulation of adiponectin secretion;negative regulation of hormone secretion	1.53914
	WASHC1	WASH complex subunit 1	negative regulation of phosphatidylinositol 3-kinase activity; negative regulation of lipid kinase activity; regulation of pseudopodium assembly	2.24341
Upregulated pathways in C. parvum/MR: Sham/MR
Pathways	gene	protein name	Biological process (GO)	Log 2 value
Necroptosis	GLUL	glutamate-ammonia ligase	glutamine biosynthetic process; ammonia assimilation cycle; nitrogen utilization	1.42282
	VPS4A	vacuolar protein sorting 4 homolog A	actomyosin contractile ring contraction; contractile ring contraction;late endosome to lysosome transport via multivesicular body sorting pathway	1.35644
	H2AJ	H2A.J histone	biological_process	1.28564
	TOP2A	DNA topoisomerase II alpha	positive regulation of single stranded viral RNA replication via double stranded DNA intermediate; negative regulation of DNA duplex unwinding; apoptotic chromosome condensation	1.38089
Response to amino acid	COL1A1	collagen type I alpha 1 chain	cellular response to vitamin E; cellular response to fluoride; response to fluoride	1.36153
	DNMT1	DNA methyltransferase 1	negative regulation of phenotypic switching; negative regulation of cell differentiation involved in phenotypic switching; negative regulation of vascular associated smooth muscle cell differentiation involved in phenotypic switching	1.51725
	HPCA	hippocalcin	response to ketamine;cellular response to monosodium glutamate; response to Aroclor 1254	-1.32968
	RRAGB	Ras related GTP binding B	cellular response to leucine starvation;positive regulation of TORC1 signaling; cellular response to amino acid starvation	1.50519
	GLUL	glutamate-ammonia ligase	glutamine biosynthetic process; ammonia assimilation cycle;nitrogen utilization	1.42282
	MPO	myeloperoxidase	hypochlorous acid metabolic process;hypochlorous acid biosynthetic process;response to transition metal nanoparticle	1.47313
	ATP5F1A	ATP synthase F1 subunit alpha	cellular response to nitric oxide;cellular response to reactive nitrogen species; response to nitric oxide	-1.163
	EPRS1	glutamyl-prolyl-tRNA synthetase 1	glutamyl-tRNA aminoacylation; prolyl-tRNA aminoacylation;regulation of long-chain fatty acid import into cell	-1.81832
Neutrophil extracellular trap formation	MPO	myeloperoxidase	hypochlorous acid metabolic process; hypochlorous acid biosynthetic process;response to transition metal nanoparticle	1.47313
	RAC2	Rac family small GTPase 2	lymphocyte aggregation; regulation of mast cell chemotaxis; leukocyte aggregation	1.55516
	H2AJ	H2A.J histone	biological_process	1.28564
	IQGAP2	IQ motif containing GTPase activating protein 2	thrombin-activated receptor signaling pathway; Arp2/3 complex-mediated actin nucleation; actin nucleation	1.33122
	COL1A1	collagen type I alpha 1 chain	cellular response to vitamin E; cellular response to fluoride; response to fluoride	1.36153
	DES	desmin	intermediate filament organization;intermediate filament cytoskeleton organization; intermediate filament-based process	-1.40781
	HSPE1	heat shock protein family E (Hsp10) member 1	chaperone cofactor-dependent protein refolding; 'de novo' post-translational protein folding; 'de novo' protein folding	-1.28235
Cellular component disassembly	TOP2A	DNA topoisomerase II alpha	positive regulation of single stranded viral RNA replication via double stranded DNA intermediate;negative regulation of DNA duplex unwinding;apoptotic chromosome condensation	1.38089
	SUPT16H	SPT16 homolog, facilitates chromatin remodeling subunit	nucleosome disassembly; protein-DNA complex disassembly;DNA replication-independent chromatin organization	1.26206
	VPS4A	vacuolar protein sorting 4 homolog A	actomyosin contractile ring contraction; contractile ring contraction; late endosome to lysosome transport via multivesicular body sorting pathway	1.35644
	DNMT1	DNA methyltransferase 1	negative regulation of phenotypic switching; negative regulation of cell differentiation involved in phenotypic switching; negative regulation of vascular associated smooth muscle cell differentiation involved in phenotypic switching	1.51725
Small molecule biosynthesis	GLUL	glutamate-ammonia ligase	glutamine biosynthetic process; ammonia assimilation cycle; nitrogen utilization	1.42282
	MPO	myeloperoxidase	hypochlorous acid metabolic process;hypochlorous acid biosynthetic process; response to transition metal nanoparticle	1.47313
	PRG3	proteoglycan 3, pro eosinophil major basic protein 2	histamine biosynthetic process; basophil activation; histamine metabolic process	1.94354
	IQGAP2	IQ motif containing GTPase activating protein 2	thrombin-activated receptor signaling pathway;Arp2/3 complex-mediated actin nucleation; actin nucleation	1.33122
Response to xenobiotic stimulus	AOX1	aldehyde oxidase 1	xenobiotic metabolic process; cellular response to xenobiotic stimulus; response to xenobiotic stimulus	1.91659
	COL1A1	collagen type I alpha 1 chain	cellular response to vitamin E; cellular response to fluoride;response to fluoride	1.36153
	EPHX1	epoxide hydrolase 1	epoxide metabolic process; ether metabolic process;arachidonic acid metabolic process	2.52636
Regulation of cellular localization	GLUL	glutamate-ammonia ligase	glutamine biosynthetic process; ammonia assimilation cycle; nitrogen utilization	1.42282
	HPCA	hippocalcin	response to ketamine; cellular response to monosodium glutamate; response to Aroclor 1254	-1.32968
	RAC2	Rac family small GTPase 2	lymphocyte aggregation; regulation of mast cell chemotaxis; leukocyte aggregation	1.55516
	VPS4A	vacuolar protein sorting 4 homolog A	actomyosin contractile ring contraction;contractile ring contraction; late endosome to lysosome transport via multivesicular body sorting pathway	1.35644
	SAPCD2	suppressor APC domain containing 2	symmetric cell division; negative regulation of protein localization to cell cortex; regulation of protein localization to cell cortex	-2.14151
	DNMT1	DNA methyltransferase 1	negative regulation of phenotypic switching;negative regulation of cell differentiation involved in phenotypic switching; negative regulation of vascular associated smooth muscle cell differentiation involved in phenotypic switching	1.51725
	IQGAP2	IQ motif containing GTPase activating protein 2	thrombin-activated receptor signaling pathway; Arp2/3 complex-mediated actin nucleation; actin nucleation	1.33122
Downregulated pathway in C. parvum/MR: Sham/MR
Pathways	gene	protein name	Biological process (GO)	Log 2 value
Selenoamino acid metabolism	EPRS1	glutamyl-prolyl-tRNA synthetase 1	glutamyl-tRNA aminoacylation; prolyl-tRNA aminoacylation; regulation of long-chain fatty acid import into cell	-1.81832
	RPL23A	ribosomal protein L23a	ribosomal large subunit assembly; ribosome assembly; ribosomal large subunit biogenesis	-1.09609
	RPS24	ribosomal protein S24	ribosomal small subunit biogenesis; erythrocyte homeostasis; myeloid cell homeostasis	-1.18792
	GLUL	glutamate-ammonia ligase	glutamine biosynthetic process; ammonia assimilation cycle; nitrogen utilization	1.42282
	PIWIL1	piwi like RNA-mediated gene silencing 1	spermatogenesis, exchange of chromosomal proteins; sperm DNA condensation; spermatid nucleus differentiation	-2.89067
Upregulated pathways in C. parvum/C : Sham/C
Pathways	gene	protein name	Biological process (GO)	Log 2 value
Signaling by Rho GTPases	S100A9	S100 calcium binding protein A9	peptidyl-cysteine S-trans-nitrosylation; neutrophil aggregation; sequestering of zinc ion	1.41252
	YWHAH	tyrosine 3-monooxygenase/tryptophan 5-monooxygenase activation protein eta	glucocorticoid catabolic process; glucocorticoid receptor signaling pathway;corticosteroid receptor signaling pathway	-2.04375
	SAMM50	SAMM50 sorting and assembly machinery component	outer mitochondrial membrane organization; protein insertion into mitochondrial outer membrane; cristae formation	-1.60448
	ARFGAP3	ADP ribosylation factor GTPase activating protein 3	COPI-coated vesicle budding; Golgi transport vesicle coating; COPI coating of Golgi vesicle	1.22249
	ZWILCH	zwilch kinetochore protein	protein localization to kinetochore; protein localization to condensed chromosome;mitotic spindle assembly checkpoint signaling	0.88929
	H2AJ	H2A.J histone	biological_process	-3.40913
	SKA1	spindle and kinetochore associated complex subunit 1	regulation of microtubule polymerization or depolymerization; regulation of microtubule cytoskeleton organization; regulation of microtubule-based process	1.5915
	WASHC1	WASH complex subunit 1	negative regulation of phosphatidylinositol 3-kinase activity; negative regulation of lipid kinase activity; regulation of pseudopodium assembly	0.828618
Cellular metal ion homeostasis	LCN2	lipocalin 2	siderophore transport; sequestering of iron ion; sequestering of metal ion	3.28945
	S100A9	S100 calcium binding protein A9	peptidyl-cysteine S-trans-nitrosylation; neutrophil aggregation; sequestering of zinc ion	1.41252
	TPT1	tumor protein, translationally-controlled 1	regulation of ectoderm development; negative regulation of ectoderm development;negative regulation of intrinsic apoptotic signaling pathway in response to DNA damage	1.33649
	CYB5R3	cytochrome b5 reductase 3	nitric oxide biosynthetic process; nitric oxide metabolic process; reactive nitrogen species metabolic process	-2.16825
	PSMD13	proteasome 26S subunit, non-ATPase 13	meiosis I; meiosis I cell cycle process; meiotic nuclear division	-1.19908
	PRG3	proteoglycan 3, pro eosinophil major basic protein 2	histamine biosynthetic process; basophil activation; histamine metabolic process	2.19795
Secretion	AGR2	anterior gradient 2, protein disulphide isomerase family member	lung goblet cell differentiation; positive regulation of PERK-mediated unfolded protein response; lobar bronchus epithelium development	0.900865
	ARFGAP3	ADP ribosylation factor GTPase activating protein 3	COPI-coated vesicle budding;Golgi transport vesicle coating; COPI coating of Golgi vesicle	1.22249
	WASHC1	WASH complex subunit 1	negative regulation of phosphatidylinositol 3-kinase activity; negative regulation of lipid kinase activity; regulation of pseudopodium assembly	0.828618
Regulation of cellular response to stress	TPT1	tumor protein, translationally-controlled 1	regulation of ectoderm development; negative regulation of ectoderm development; negative regulation of intrinsic apoptotic signaling pathway in response to DNA damage	1.33649
	ARID1A	AT-rich interaction domain 1A	glucocorticoid receptor signaling pathway; corticosteroid receptor signaling pathway; epigenetic maintenance of chromatin in transcription-competent conformation	1.10691
	AGR2	anterior gradient 2, protein disulphide isomerase family member	lung goblet cell differentiation; positive regulation of PERK-mediated unfolded protein response; lobar bronchus epithelium development	0.900865
Mitotic cell cycle	PCNA	proliferating cell nuclear antigen	mitotic telomere maintenance via semi-conservative replication; leading strand elongation; positive regulation of deoxyribonuclease activity	-1.06449
	KHDRBS1	KH RNA binding domain containing, signal transduction associated 1	positive regulation of RNA export from nucleus;positive regulation of nucleobase-containing compound transport;regulation of RNA export from nucleus	-1.79903
	ZWILCH	zwilch kinetochore protein	protein localization to kinetochore; protein localization to condensed chromosome; mitotic spindle assembly checkpoint signaling	0.88929
	SAPCD2	suppressor APC domain containing 2	symmetric cell division; negative regulation of protein localization to cell cortex; regulation of protein localization to cell cortex	1.10162
	SKA1	spindle and kinetochore associated complex subunit 1	regulation of microtubule polymerization or depolymerization;regulation of microtubule cytoskeleton organization; regulation of microtubule-based process	1.5915
Downregulated pathways in C. parvum/C: Sham/C
Pathways	gene	protein name	Biological process (GO)	Log 2 value
PI3K-Akt signaling	TNC	tenascin C	mesenchymal-epithelial cell signaling involved in prostate gland development; peripheral nervous system axon regeneration; mesenchymal-epithelial cell signaling	-1.59123
	YWHAH	tyrosine 3-monooxygenase/tryptophan 5-monooxygenase activation protein eta	glucocorticoid catabolic process; glucocorticoid receptor signaling pathway; corticosteroid receptor signaling pathway	-2.04375
	LAMA1	laminin subunit alpha 1	retinal blood vessel morphogenesis; retina vasculature morphogenesis in camera-type eye; regulation of basement membrane organization	-1.14611
	PCNA	proliferating cell nuclear antigen	mitotic telomere maintenance via semi-conservative replication;leading strand elongation; positive regulation of deoxyribonuclease activity	-1.06449
Steroid metabolism	CYB5R3	cytochrome b5 reductase 3	nitric oxide biosynthetic process; nitric oxide metabolic process;reactive nitrogen species metabolic process	-2.16825
	SULT1E1	serine/threonine kinase receptor associated protein	maintenance of gastrointestinal epithelium;alternative mRNA splicing, via spliceosome; epithelial structure maintenance	-1.46471
	YWHAH	tyrosine 3-monooxygenase/tryptophan 5-monooxygenase activation protein eta	glucocorticoid catabolic process; glucocorticoid receptor signaling pathway; corticosteroid receptor signaling pathway	-2.04375
	HSD17B11	hydroxysteroid 17-beta dehydrogenase 11	androgen catabolic process;estrogen biosynthetic process;hormone catabolic process	0.778482
	PLBD1	phospholipase B domain containing 1	phospholipid catabolic process; organophosphate catabolic process;cellular lipid catabolic process	-1.4662
Transcriptional regulation by TP53	NDUFA4	NDUFA4 mitochondrial complex associated	positive regulation of electron transfer activity; positive regulation of cytochrome-c oxidase activity; regulation of cytochrome-c oxidase activity	-2.38477
	PCNA	proliferating cell nuclear antigen	mitotic telomere maintenance via semi-conservative replication; leading strand elongation;positive regulation of deoxyribonuclease activity	-1.06449
	YWHAH	tyrosine 3-monooxygenase/tryptophan 5-monooxygenase activation protein eta	glucocorticoid catabolic process; glucocorticoid receptor signaling pathway; corticosteroid receptor signaling pathway	-2.04375
DNA repair	DDB1	cytochrome b5 reductase 3	nitric oxide biosynthetic process;nitric oxide metabolic process; reactive nitrogen species metabolic process	-2.16825
	PCNA	proliferating cell nuclear antigen	mitotic telomere maintenance via semi-conservative replication; leading strand elongation; positive regulation of deoxyribonuclease activity	-1.06449
	H2AJ	H2A.J histone	biological_process	-3.40913
mRNA processing	HNRNPH3	heterogeneous nuclear ribonucleoprotein H3	regulation of RNA splicing; RNA splicing, via transesterification reactions with bulged adenosine as nucleophile; mRNA splicing, via spliceosome	-2.03576
	KHDRBS1	KH RNA binding domain containing, signal transduction associated 1	positive regulation of RNA export from nucleus; positive regulation of nucleobase-containing compound transport; regulation of RNA export from nucleus	-1.79903
	SF3A3	splicing factor 3a subunit 3	U2-type prespliceosome assembly; mRNA 3'-splice site recognition; mRNA splice site selection	-1.1722
	STRAP	serine/threonine kinase receptor associated protein	maintenance of gastrointestinal epithelium; alternative mRNA splicing, via spliceosome; epithelial structure maintenance	-1.46471
	U2AF1L4	U2 small nuclear RNA auxiliary factor 1 like 4	RNA splicing, via transesterification reactions with bulged adenosine as nucleophile; mRNA splicing, via spliceosome; RNA splicing, via transesterification reactions	0.99305
Metabolism of amino acids and derivatives	ALDH9A1	aldehyde dehydrogenase 9 family member A1	carnitine biosynthetic process; amino-acid betaine biosynthetic process;carnitine metabolic process	-2.18945
	EPRS1	glutamyl-prolyl-tRNA synthetase 1	glutamyl-tRNA aminoacylation;prolyl-tRNA aminoacylation; regulation of long-chain fatty acid import into cell	0.815119
	PSMB6	proteasome 20S subunit beta 6	proteasome-mediated ubiquitin-dependent protein catabolic process;proteasomal protein catabolic process;ubiquitin-dependent protein catabolic process	-1.06402
	PSMC4	proteasome 26S subunit, ATPase 4	blastocyst development; positive regulation of proteasomal protein catabolic process; positive regulation of proteolysis involved in cellular protein catabolic process	-1.13171
	PSMD13	proteasome 26S subunit, non-ATPase 13	meiosis I;meiosis I cell cycle process; meiotic nuclear division	-1.19908
	RPL32	ribosomal protein L32	cytoplasmic translation; translation;peptide biosynthetic process	-2.15182
	RPL37A	ribosomal protein L37a	cytoplasmic translation; translation;peptide biosynthetic process	1.95211
	RPL14	ribosomal protein L14	ribosomal large subunit biogenesis; cytoplasmic translation; rRNA processing	-1.57604
	RPL26L1	ribosomal protein L26 like 1	ribosomal large subunit biogenesis; cytoplasmic translation; ribosome biogenesis	-2.2458
	HDGF	heparin binding growth factor	response to interleukin-7; cellular response to interleukin-7; negative regulation of neuron apoptotic process	-1.27677
	NDUFA4	NDUFA4 mitochondrial complex associated	positive regulation of electron transfer activity; positive regulation of cytochrome-c oxidase activity; regulation of cytochrome-c oxidase activity	-2.38477
	H2AJ	H2A.J histone	biological_process	-3.40913
	SF3A3	splicing factor 3a subunit 3	U2-type prespliceosome assembly; mRNA 3'-splice site recognition; mRNA splice site selection	-1.1722
	U2AF1L4	U2 small nuclear RNA auxiliary factor 1 like 4	RNA splicing, via transesterification reactions with bulged adenosine as nucleophile; mRNA splicing, via spliceosome;RNA splicing, via transesterification reactions	0.99305
	LAMA1	laminin subunit alpha 1	retinal blood vessel morphogenesis; retina vasculature morphogenesis in camera-type eye;1 regulation of basement membrane organization	-1.14611
	STRAP	serine/threonine kinase receptor associated protein	maintenance of gastrointestinal epithelium; alternative mRNA splicing, via spliceosome; epithelial structure maintenance	-1.46471
	DDX31	DEAD-box helicase 31	ribosome biogenesis; ribonucleoprotein complex biogenesis; cellular component biogenesis	-1.2115
DNA replication	PCNA	proliferating cell nuclear antigen	mitotic telomere maintenance via semi-conservative replication; leading strand elongation; positive regulation of deoxyribonuclease activity	-1.06449
	PSMB6	proteasome 20S subunit beta 6	proteasome-mediated ubiquitin-dependent protein catabolic process; proteasomal protein catabolic process; ubiquitin-dependent protein catabolic process	-1.06402
	PSMC4	proteasome 26S subunit, ATPase 4	blastocyst development; positive regulation of proteasomal protein catabolic process;positive regulation of proteolysis involved in cellular protein catabolic process	-1.13171
	PSMD13	proteasome 26S subunit, non-ATPase 13	meiosis I;meiosis I cell cycle process; meiotic nuclear division	-1.19908
	H2AJ	H2A.J histone	biological_process	-3.40913
	YWHAH	tyrosine 3-monooxygenase/tryptophan 5-monooxygenase activation protein eta	glucocorticoid catabolic process; glucocorticoid receptor signaling pathway; corticosteroid receptor signaling pathway	-2.04375
	ZWILCH	zwilch kinetochore protein	protein localization to kinetochore;protein localization to condensed chromosome; mitotic spindle assembly checkpoint signaling	0.88929
	SKA1	spindle and kinetochore associated complex subunit 1	regulation of microtubule polymerization or depolymerization; regulation of microtubule cytoskeleton organization; regulation of microtubule-based process	1.5915
	S100A9	S100 calcium binding protein A9	peptidyl-cysteine S-trans-nitrosylation; neutrophil aggregation;equestering of zinc ion	1.41252
	NDUFA4	NDUFA4 mitochondrial complex associated	positive regulation of electron transfer activity;positive regulation of cytochrome-c oxidase activity; regulation of cytochrome-c oxidase activity	-2.38477
	ARID1A	AT-rich interaction domain 1A	glucocorticoid receptor signaling pathway; corticosteroid receptor signaling pathway; epigenetic maintenance of chromatin in transcription-competent conformation	1.10691
	DDB1	cytochrome b5 reductase 3	nitric oxide biosynthetic process; nitric oxide metabolic process;reactive nitrogen species metabolic process	-2.16825
	LCN2	lipocalin 2	siderophore transport; sequestering of iron ion; sequestering of metal ion	3.28945
Upregulated C. parvum specific proteins in C.parvum/C: C. parvum/MR
Prootein ID	Protein name	Log 2 value
A0A7S7RHY7	Proton-translocating NAD(P)(+) transhydrogenase	3.18092
A0A7S7REE1	Protein kinase domain-containing protein	2.72378
A0A7S7REN0	Aha1_N domain-containing protein	2.68274
A0A7S7LEN3	DNA helicase	2.5214
Downregulated C. parvum specific proteins in C. parvum/C: C. parvum/MR
Prootein ID	Protein name	Log 2 value
A0A7S7RHN4	HECT domain-containing protein	-2.71715
A0A7S7LJZ1	EF-hand domain-containing protein	-3.50771
