# Supplementary material for: Host innate immune responses and microbiome profile of neonatal calves challenged with Cryptosporidium parvum and the effect of bovine colostrum supplementation
Source: Front Cell Infect Microbiol. 2023 May 3;13:1165312. doi: 10.3389/fcimb.2023.1165312 (PMC10189047; doi:10.3389/fcimb.2023.1165312)
Supplement: Supplementary file 8 [file Table_3.xlsx]

## Sheet: Sheet1
VFdb annotation	Sham	C. parvum	Index	Stat	p.value	bh	fdr	Organism	Virulence feature
VFG011777(gb|WP_002850271)(CFF8240_RS06855)polysaccharidedeacetylasefamilyprotein[LOS(VF0326)-Immunemodulation(VFC0258)][Campylobacterfetussubsp.fetus82-40]	1	0	1	0.784465	0.004	1	1	Campylobacterfetussubsp.fetus82-40	LOS(VF0326)-Immunemodulation(VFC0258)
VFG011781(gb|WP_002850273)(CFF8240_RS06865)glycosyltransferasefamily4protein[LOS(VF0326)-Immunemodulation(VFC0258)][Campylobacterfetussubsp.fetus82-40]	1	0	1	0.755291	0.009	1	1	Campylobacterfetussubsp.fetus82-40	LOS(VF0326)-Immunemodulation(VFC0258)
VFG002290(gb|WP_004456321)(cpb)betatoxin[Beta-toxin(CPB)(VF0379)-Exotoxin(VFC0235)][ClostridiumperfringensBstr.ATCC3626]	1	0	1	0.812411	0.013	1	1	ClostridiumperfringensBstr.ATCC3626	Beta-toxin(CPB)(VF0379)-Exotoxin(VFC0235)
VFG043508(gb|WP_010706812)(fss1)EnterococcusfaecalissurfaceproteinFss1,fibrinogenbindingprotein[Fibrinogenbindingprotein(VF0750)-Adherence(VFC0001)][EnterococcusfaecalisV583]	1	0	1	0.756039	0.011	1	1	EnterococcusfaecalisV583	Fibrinogenbindingprotein(VF0750)-Adherence(VFC0001)
VFG000807(gb|WP_001003065)(cesF)CesF,chaperoneforEspF[TTSS(VF0191)-Effectordeliverysystem(VFC0086)][EscherichiacoliO157:H7str.EDL933]	1	0	1	0.726615	0.009	1	1	EscherichiacoliO157:H7str.EDL933	TTSS(VF0191)-Effectordeliverysystem(VFC0086)
VFG002415(gb|WP_001131063)(yagX/ecpC)E.colicommonpilususherEcpC[ECP(VF0404)-Adherence(VFC0001)][EscherichiacoliO157:H7str.EDL933]	1	0	1	0.870504	0.001	0.607667	0.607667	EscherichiacoliO157:H7str.EDL933	ECP(VF0404)-Adherence(VFC0001)
VFG012531(gb|WP_001286281)(ybtX)yersiniabactin-associatedzincMFStransporterYbtX[Yersiniabactinsiderophore(VF1115)-Nutritional/Metabolicfactor(VFC0272)][EscherichiacoliCFT073]	1	0	1	0.872753	0.011	1	1	EscherichiacoliCFT073	Yersiniabactinsiderophore(VF1115)-Nutritional/Metabolicfactor(VFC0272)
VFG034008(gb|WP_000703041)(ybtS)yersiniabactinbiosynthesissalicylatesynthaseYbtS[Yersiniabactinsiderophore(VF1115)-Nutritional/Metabolicfactor(VFC0272)][EscherichiacoliO104:H4str.2009EL-2050]	1	0	1	0.796168	0.013	1	1	EscherichiacoliO104:H4str.2009EL-2050	Yersiniabactinsiderophore(VF1115)-Nutritional/Metabolicfactor(VFC0272)
VFG034014(gb|WP_000703040)(ybtS)yersiniabactinbiosynthesissalicylatesynthaseYbtS[Yersiniabactinsiderophore(VF1115)-Nutritional/Metabolicfactor(VFC0272)][EscherichiacoliABU83972]	1	0	1	0.753707	0.028	1	1	EscherichiacoliABU83972	Yersiniabactinsiderophore(VF1115)-Nutritional/Metabolicfactor(VFC0272)
VFG034092(gb|WP_000623021)(irp2)yersiniabactinnon-ribosomalpeptidesynthetaseHMWP2[Yersiniabactinsiderophore(VF1115)-Nutritional/Metabolicfactor(VFC0272)][EscherichiacoliO104:H4str.2009EL-2050]	1	0	1	0.807797	0.004	1	1	EscherichiacoliO104:H4str.2009EL-2050	Yersiniabactinsiderophore(VF1115)-Nutritional/Metabolicfactor(VFC0272)
VFG034109(gb|WP_000369490)(irp1)yersiniabactinpolyketidesynthaseHMWP1[Yersiniabactinsiderophore(VF1115)-Nutritional/Metabolicfactor(VFC0272)][EscherichiacoliO104:H4str.2009EL-2050]	1	0	1	0.751007	0.012	1	1	EscherichiacoliO104:H4str.2009EL-2050	Yersiniabactinsiderophore(VF1115)-Nutritional/Metabolicfactor(VFC0272)
VFG034441(gb|WP_014639074)(yagY/ecpB)E.colicommonpiluschaperoneEcpB[ECP(VF0404)-Adherence(VFC0001)][EscherichiacoliO44:H18042]	1	0	1	0.714487	0.046	1	1	EscherichiacoliO44:H18042	ECP(VF0404)-Adherence(VFC0001)
VFG034491(gb|WP_001265646)(yagW/ecpD)polymerizedtipadhesinofECPfibers[ECP(VF0404)-Adherence(VFC0001)][EscherichiacoliO103:H2str.12009]	1	0	1	0.826151	0.011	1	1	EscherichiacoliO103:H2str.12009	ECP(VF0404)-Adherence(VFC0001)
VFG034548(gb|WP_000092633)(eaeH)intimin-likeadhesinFdeC[EaeH(VF1119)-Adherence(VFC0001)][EscherichiacoliO127:H6str.E2348/69]	1	0	1	0.760311	0.021	1	1	EscherichiacoliO127:H6str.E2348/69	EaeH(VF1119)-Adherence(VFC0001)
VFG034713(gb|WP_000556318)(ibeC)phosphoethanolaminetransferaseCptA[Ibes(VF0237)-Invasion(VFC0083)][EscherichiacoliO7:K1str.IAI39]	1	0	1	0.778261	0.017	1	1	EscherichiacoliO7:K1str.IAI39	Ibes(VF0237)-Invasion(VFC0083)
VFG036044(gb|WP_001304191)(hlyE/clyA)hemolysinHlyE[Hemolysin/cytolysinA(VF1134)-Exotoxin(VFC0235)][EscherichiacoliO157:H7str.EDL933]	1	0	1	0.730655	0.046	1	1	EscherichiacoliO157:H7str.EDL933	Hemolysin/cytolysinA(VF1134)-Exotoxin(VFC0235)
VFG042730(gb|WP_000771428)(csgA)curlinmajorsubunitCsgA[Curlifibers(VF1138)-Adherence(VFC0001)][EscherichiacoliO157:H7str.EDL933]	1	0	1	0.745552	0.035	1	1	EscherichiacoliO157:H7str.EDL933	Curlifibers(VF1138)-Adherence(VFC0001)
VFG040960(gb|WP_162493344)(gspD)GspDfamilyT2SSsecretinvariantPulD[Pul(VF0785)-Effectordeliverysystem(VFC0086)][Klebsiellapneumoniae342]	1	0	1	0.757554	0.014	1	1	Klebsiellapneumoniae342	Pul(VF0785)-Effectordeliverysystem(VFC0086)
VFG040965(gb|WP_004894160)(gspI)typeIIsecretionsystemminorpseudopilinGspI[Pul(VF0785)-Effectordeliverysystem(VFC0086)][Klebsiellapneumoniae342]	1	0	1	0.748753	0.019	1	1	Klebsiellapneumoniae342	Pul(VF0785)-Effectordeliverysystem(VFC0086)
VFG040966(gb|WP_008807379)(gspJ)typeIIsecretionsystemminorpseudopilinGspJ[Pul(VF0785)-Effectordeliverysystem(VFC0086)][Klebsiellapneumoniae342]	1	0	1	0.735617	0.024	1	1	Klebsiellapneumoniae342	Pul(VF0785)-Effectordeliverysystem(VFC0086)
VFG040968(gb|WP_012542825)(gspL)typeIIsecretionsystemproteinGspL[Pul(VF0785)-Effectordeliverysystem(VFC0086)][Klebsiellapneumoniae342]	1	0	1	0.724051	0.04	1	1	Klebsiellapneumoniae342	Pul(VF0785)-Effectordeliverysystem(VFC0086)
VFG048255(gb|WP_004174507)(fimI)type1pilusbiosynthesisfimbrialprotein[TypeIfimbriae(VF0566)-Adherence(VFC0001)][KlebsiellapneumoniaeKCTC2242]	1	0	1	0.817742	0.008	1	1	KlebsiellapneumoniaeKCTC2242	TypeIfimbriae(VF0566)-Adherence(VFC0001)
VFG048487(gb|WP_002893737)(fepC)iron-enterobactintransporterATP-bindingprotein[Ent(VF0562)-Nutritional/Metabolicfactor(VFC0272)][Klebsiellapneumoniaesubsp.pneumoniaeMGH78578]	1	0	1	0.730601	0.011	1	1	Klebsiellapneumoniaesubsp.pneumoniaeMGH78578	Ent(VF0562)-Nutritional/Metabolicfactor(VFC0272)
VFG048498(gb|WP_012737619)(entF)enterobactinsynthasesubunitF[Ent(VF0562)-Nutritional/Metabolicfactor(VFC0272)][Klebsiellapneumoniaesubsp.pneumoniaeNTUH-K2044]	1	0	1	0.705497	0.036	1	1	Klebsiellapneumoniaesubsp.pneumoniaeNTUH-K2044	Ent(VF0562)-Nutritional/Metabolicfactor(VFC0272)
VFG048497(gb|WP_041937591)(entF)enterobactinsynthasesubunitF[Ent(VF0562)-Nutritional/Metabolicfactor(VFC0272)][Klebsiellapneumoniaesubsp.pneumoniaeMGH78578]	1	0	1	0.835395	0.012	1	1	Klebsiellapneumoniaesubsp.pneumoniaeMGH78578	Ent(VF0562)-Nutritional/Metabolicfactor(VFC0272)
VFG048527(gb|WP_012068421)(entD)enterochelinsynthetasecomponentD[Ent(VF0562)-Nutritional/Metabolicfactor(VFC0272)][Klebsiellapneumoniaesubsp.pneumoniaeMGH78578]	1	0	1	0.749536	0.008	1	1	Klebsiellapneumoniaesubsp.pneumoniaeMGH78578	Ent(VF0562)-Nutritional/Metabolicfactor(VFC0272)
VFG048535(gb|WP_004148380)(iroE)siderophoreesteraseIroE[Sal(VF0563)-Nutritional/Metabolicfactor(VFC0272)][KlebsiellapneumoniaeJM45]	1	0	1	0.724662	0.014	1	1	KlebsiellapneumoniaeJM45	Sal(VF0563)-Nutritional/Metabolicfactor(VFC0272)
VFG048666(gb|WP_004140195)(dotU/tssL)typeVIsecretionsystemprotein,DotU/TssLfamily[T6SS(VF0569)-Effectordeliverysystem(VFC0086)][Klebsiellapneumoniaesubsp.rhinoscleromatisSB3432]	1	0	1	0.733799	0.008	1	1	Klebsiellapneumoniaesubsp.rhinoscleromatisSB3432	T6SS(VF0569)-Effectordeliverysystem(VFC0086)
VFG048755(gb|WP_049127998)(icmF/tssM)typeVIsecretionproteinTssM[T6SS(VF0569)-Effectordeliverysystem(VFC0086)][Klebsiellapneumoniaesubsp.pneumoniaeNTUH-K2044]	1	0	1	0.723059	0.017	1	1	Klebsiellapneumoniaesubsp.pneumoniaeNTUH-K2044	T6SS(VF0569)-Effectordeliverysystem(VFC0086)
VFG048753(gb|WP_004224382)(icmF/tssM)typeVIsecretionproteinTssM[T6SS(VF0569)-Effectordeliverysystem(VFC0086)][KlebsiellapneumoniaeKCTC2242]	1	0	1	0.710742	0.036	1	1	KlebsiellapneumoniaeKCTC2242	T6SS(VF0569)-Effectordeliverysystem(VFC0086)
VFG048803(gb|WP_012541075)(KPK_RS07965)phosphatasePAP2familyprotein[Capsule(VF0560)-Immunemodulation(VFC0258)][Klebsiellapneumoniae342]	1	0	1	0.818255	0.006	1	1	Klebsiellapneumoniae342	Capsule(VF0560)-Immunemodulation(VFC0258)
VFG048805(gb|WP_020956624)(N559_RS08995)phosphatasePAP2familyprotein[Capsule(VF0560)-Immunemodulation(VFC0258)][KlebsiellapneumoniaeJM45]	1	0	1	0.820493	0.036	1	1	KlebsiellapneumoniaeJM45	Capsule(VF0560)-Immunemodulation(VFC0258)
VFG048810(gb|WP_012967583)(KVAR_RS07825)phosphatasePAP2familyprotein[Capsule(VF0560)-Immunemodulation(VFC0258)][KlebsiellavariicolaAt-22]	1	0	1	0.862352	0.01	1	1	KlebsiellavariicolaAt-22	Capsule(VF0560)-Immunemodulation(VFC0258)
VFG048817(gb|WP_004899418)(KPN2242_RS16245)mannose-1-phosphateguanylyltransferase/mannose-6-phosphateisomerase[Capsule(VF0560)-Immunemodulation(VFC0258)][KlebsiellapneumoniaeKCTC2242]	1	0	1	0.804601	0.021	1	1	KlebsiellapneumoniaeKCTC2242	Capsule(VF0560)-Immunemodulation(VFC0258)
VFG048828(gb|WP_004899420)(gndA)NADP-dependentphosphogluconatedehydrogenase[Capsule(VF0560)-Immunemodulation(VFC0258)][KlebsiellapneumoniaeKCTC2242]	1	0	1	0.863121	0.003	0.994364	0.994364	KlebsiellapneumoniaeKCTC2242	Capsule(VF0560)-Immunemodulation(VFC0258)
VFG048973(gb|WP_000704907)(ugd)UDP-glucose6-dehydrogenase[Capsule(VF0560)-Immunemodulation(VFC0258)][Klebsiellapneumoniaesubsp.rhinoscleromatisSB3432]	1	0	1	0.710502	0.03	1	1	Klebsiellapneumoniaesubsp.rhinoscleromatisSB3432	Capsule(VF0560)-Immunemodulation(VFC0258)
VFG048989(gb|WP_015958714)(KPN_RS13515)capsuleassemblyWzifamilyprotein[Capsule(VF0560)-Immunemodulation(VFC0258)][Klebsiellapneumoniaesubsp.pneumoniaeMGH78578]	1	0	1	0.785678	0.048	1	1	Klebsiellapneumoniaesubsp.pneumoniaeMGH78578	Capsule(VF0560)-Immunemodulation(VFC0258)
VFG048993(gb|WP_001741945)(galF)GalUregulatorGalF[Capsule(VF0560)-Immunemodulation(VFC0258)][Klebsiellapneumoniaesubsp.pneumoniaeMGH78578]	1	0	1	0.820809	0.031	1	1	Klebsiellapneumoniaesubsp.pneumoniaeMGH78578	Capsule(VF0560)-Immunemodulation(VFC0258)
VFG049031(gb|WP_012967599)(KVAR_RS07885)mannose-1-phosphateguanylyltransferase/mannose-6-phosphateisomerase[LPS(VF0561)-Immunemodulation(VFC0258)][KlebsiellavariicolaAt-22]	1	0	1	0.816236	0.018	1	1	KlebsiellavariicolaAt-22	LPS(VF0561)-Immunemodulation(VFC0258)
VFG049201(gb|YP_005227578)(KPHS_32780)hypotheticalprotein[T6SS-III(VF0784)-Effectordeliverysystem(VFC0086)][Klebsiellapneumoniaesubsp.pneumoniaeHS11286]	1	0	1	0.754706	0.018	1	1	Klebsiellapneumoniaesubsp.pneumoniaeHS11286	T6SS-III(VF0784)-Effectordeliverysystem(VFC0086)
VFG049258(gb|WP_171773966)(icmF)typeVIsecretionproteinVasK[T6SS-III(VF0784)-Effectordeliverysystem(VFC0086)][KlebsiellapneumoniaeKCTC2242]	1	0	1	0.715241	0.047	1	1	KlebsiellapneumoniaeKCTC2242	T6SS-III(VF0784)-Effectordeliverysystem(VFC0086)
VFG049306(gb|YP_005227545)(impA)typeVIsecretionsystemImpAfamilyN-terminaldomain-containingprotein[T6SS-III(VF0784)-Effectordeliverysystem(VFC0086)][Klebsiellapneumoniaesubsp.pneumoniaeHS11286]	1	0	1	0.812232	0.001	0.607667	0.607667	Klebsiellapneumoniaesubsp.pneumoniaeHS11286	T6SS-III(VF0784)-Effectordeliverysystem(VFC0086)
VFG009135(gb|YP_005360856)(kasB)3-oxoacyl-(acylcarrierprotein)synthaseII[FAS-II(VF0809)-Nutritional/Metabolicfactor(VFC0272)][MycobacteriumtuberculosisRGTB327]	1	0	1	0.855675	0.008	1	1	MycobacteriumtuberculosisRGTB327	FAS-II(VF0809)-Nutritional/Metabolicfactor(VFC0272)
VFG010399(gb|WP_011728629)(mce8C)MCEfamilyprotein[Mce8(VF0831)-Others(VFC0346)][Mycobacteriumsmegmatisstr.MC2155]	1	0	1	0.805434	0.003	0.994364	0.994364	Mycobacteriumsmegmatisstr.MC2155	Mce8(VF0831)-Others(VFC0346)
VFG014367(gb|WP_012019027)(fleQ)transcriptionalregulatorFleQ[Flagella(VF0273)-Motility(VFC0204)][Pseudomonasmendocinaymp]	1	0	1	0.79479	0.006	1	1	Pseudomonasmendocinaymp	Flagella(VF0273)-Motility(VFC0204)
VFG016001(gb|WP_012051712)(pvdN)pyoverdinebiosynthesisproteinPvdN[Pyoverdine(VF0094)-Nutritional/Metabolicfactor(VFC0272)][PseudomonasputidaF1]	1	0	1	0.733414	0.013	1	1	PseudomonasputidaF1	Pyoverdine(VF0094)-Nutritional/Metabolicfactor(VFC0272)
VFG040875(gb|NP_249374)(PA0683)typeIIsecretionsystemprotein[Hxc(VF0945)-Effectordeliverysystem(VFC0086)][PseudomonasaeruginosaPAO1]	1	0	1	0.781452	0.009	1	1	PseudomonasaeruginosaPAO1	Hxc(VF0945)-Effectordeliverysystem(VFC0086)
VFG042751(gb|NP_252994)(rcpA)typeII/IIIsecretionsystemprotein[TypeIVpili(VF0928)-Adherence(VFC0001)][PseudomonasaeruginosaPAO1]	1	0	1	0.798701	0.002	0.781286	0.781286	PseudomonasaeruginosaPAO1	TypeIVpili(VF0928)-Adherence(VFC0001)
VFG005054(gb|WP_011302068)(SSP_RS00340)glycosyltransferasefamily4protein[Capsule(VF0003)-Immunemodulation(VFC0258)][Staphylococcussaprophyticussubsp.saprophyticusATCC15305]	1	0	1	0.852841	0.005	1	1	Staphylococcussaprophyticussubsp.saprophyticusATCC15305	Capsule(VF0003)-Immunemodulation(VFC0258)
VFG043451(gb|WP_000728056)(emp)extracellularmatrixprotein-bindingadhesinEmp[Emp(VF0998)-Adherence(VFC0001)][Staphylococcusaureussubsp.aureusCOL]	1	0	1	0.745365	0.006	1	1	Staphylococcusaureussubsp.aureusCOL	Emp(VF0998)-Adherence(VFC0001)
VFG005976(gb|WP_011681174)(STER_RS05305)tyrosine-proteinkinase[Capsule(VF0144)-Immunemodulation(VFC0258)][StreptococcusthermophilusLMD-9]	1	0	1	0.78866	0.024	1	1	StreptococcusthermophilusLMD-9	Capsule(VF0144)-Immunemodulation(VFC0258)
VFG006009(gb|WP_011227247)(STR_RS05255)capsularpolysaccharidebiosynthesisprotein[Capsule(VF0144)-Immunemodulation(VFC0258)][StreptococcusthermophilusCNRZ1066]	1	0	1	0.826591	0.004	1	1	StreptococcusthermophilusCNRZ1066	Capsule(VF0144)-Immunemodulation(VFC0258)
VFG006017(gb|WP_002916999)(SSA_RS07415)DUF2304domain-containingprotein[Capsule(VF0144)-Immunemodulation(VFC0258)][StreptococcussanguinisSK36]	1	0	1	0.769935	0.005	1	1	StreptococcussanguinisSK36	Capsule(VF0144)-Immunemodulation(VFC0258)
VFG006020(gb|WP_011227248)(STR_RS05260)tyrosineproteinphosphatase[Capsule(VF0144)-Immunemodulation(VFC0258)][StreptococcusthermophilusCNRZ1066]	1	0	1	0.772472	0.032	1	1	StreptococcusthermophilusCNRZ1066	Capsule(VF0144)-Immunemodulation(VFC0258)
VFG006048(gb|WP_011681434)(STER_RS07045)alpha-L-Rhaalpha-1,3-L-rhamnosyltransferase[Capsule(VF0144)-Immunemodulation(VFC0258)][StreptococcusthermophilusLMD-9]	1	0	1	0.749955	0.028	1	1	StreptococcusthermophilusLMD-9	Capsule(VF0144)-Immunemodulation(VFC0258)
VFG006063(gb|WP_011681437)(STER_RS07060)ABCtransporterpermease[Capsule(VF0144)-Immunemodulation(VFC0258)][StreptococcusthermophilusLMD-9]	1	0	1	0.748176	0.012	1	1	StreptococcusthermophilusLMD-9	Capsule(VF0144)-Immunemodulation(VFC0258)
VFG006067(gb|WP_011681438)(STER_RS07065)glycosyltransferasefamily2protein[Capsule(VF0144)-Immunemodulation(VFC0258)][StreptococcusthermophilusLMD-9]	1	0	1	0.716066	0.029	1	1	StreptococcusthermophilusLMD-9	Capsule(VF0144)-Immunemodulation(VFC0258)
VFG041726(gb|WP_011817470)(YE_RS21020)dualspecificityproteinphosphatasefamilyprotein[YsaTTSSeffectors(VF1037)-Effectordeliverysystem(VFC0086)][Yersiniaenterocoliticasubsp.enterocolitica8081]	1	0	1	0.798331	0.007	1	1	Yersiniaenterocoliticasubsp.enterocolitica8081	YsaTTSSeffectors(VF1037)-Effectordeliverysystem(VFC0086)
VFG034075(gb|WP_000140405)(ybtA)yersiniabactintranscriptionalregulatorYbtA[Yersiniabactinsiderophore(VF1115)-Nutritional/Metabolicfactor(VFC0272)][EscherichiacoliO104:H4str.2009EL-2050]	1	0	1	0.773657	0.028	1	1	EscherichiacoliO104:H4str.2009EL-2050	Yersiniabactinsiderophore(VF1115)-Nutritional/Metabolicfactor(VFC0272)
VFG045419(APH_RS04440*)P44/Msp2familyoutermembraneprotein[P44/Msp2family(VF0520)-Immunemodulation(VFC0258)][AnaplasmaphagocytophilumHZ]	1	0	1	0.724716	0.009	1	1	AnaplasmaphagocytophilumHZ	P44/Msp2family(VF0520)-Immunemodulation(VFC0258)
VFG031099(gb|WP_086008434)(pafA)Pup--proteinligase[Proteasome-associatedproteins(VF0847)-Stresssurvival(VFC0282)][MycobacteriumvanbaaleniiPYR-1]	1	0	1	0.773267	0.004	1	1	MycobacteriumvanbaaleniiPYR-1	Proteasome-associatedproteins(VF0847)-Stresssurvival(VFC0282)
VFG029545(gb|WP_015304376)(gtf3)glycosyltransferase[GPLlocus(VF0841)-Immunemodulation(VFC0258)][MycobacteriumsmegmatisJS623]	1	0	1	0.709986	0.017	1	1	MycobacteriumsmegmatisJS623	GPLlocus(VF0841)-Immunemodulation(VFC0258)
VFG001959(gb|YP_002344814)(hddC)capsularpolysaccharideheptosyltransferase[Capsule(VF0323)-Immunemodulation(VFC0258)][Campylobacterjejunisubsp.jejuniNCTC11168]	0	1	2	0.773197	0.011	1	1	Campylobacterjejunisubsp.jejuniNCTC11168	Capsule(VF0323)-Immunemodulation(VFC0258)
VFG001974(gb|YP_002344829)(kpsT)capsulepolysaccharideABCtransporterATP-bindingprotein[Capsule(VF0323)-Immunemodulation(VFC0258)][Campylobacterjejunisubsp.jejuniNCTC11168]	0	1	2	0.70044	0.01	1	1	Campylobacterjejunisubsp.jejuniNCTC11168	Capsule(VF0323)-Immunemodulation(VFC0258)
VFG002274(gb|WP_011009584)(plc)phospholipaseC[Alpha-toxin(CpPLC)(VF0378)-Exotoxin(VFC0235)][Clostridiumperfringensstr.13]	0	1	2	0.896214	0.001	0.607667	0.607667	Clostridiumperfringensstr.13	Alpha-toxin(CpPLC)(VF0378)-Exotoxin(VFC0235)
VFG002276(gb|WP_011009653)(colA)collagenase[Kappa-toxin(VF0388)-Exoenzyme(VFC0251)][Clostridiumperfringensstr.13]	0	1	2	0.947734	0.001	0.607667	0.607667	Clostridiumperfringensstr.13	Kappa-toxin(VF0388)-Exoenzyme(VFC0251)
VFG002277(gb|WP_011009663)(nagH)hyaluronidase[Mu-toxin(VF0389)-Exoenzyme(VFC0251)][Clostridiumperfringensstr.13]	0	1	2	0.869632	0.005	1	1	Clostridiumperfringensstr.13	Mu-toxin(VF0389)-Exoenzyme(VFC0251)
VFG002278(gb|WP_011010095)(nagI)hyaluronidase[Mu-toxin(VF0389)-Exoenzyme(VFC0251)][Clostridiumperfringensstr.13]	0	1	2	0.87884	0.002	0.781286	0.781286	Clostridiumperfringensstr.13	Mu-toxin(VF0389)-Exoenzyme(VFC0251)
VFG002283(gb|WP_011009995)(nanI)exo-alpha-sialidase[Sialidase(VF0391)-Exoenzyme(VFC0251)][Clostridiumperfringensstr.13]	0	1	2	0.890116	0.002	0.781286	0.781286	Clostridiumperfringensstr.13	Sialidase(VF0391)-Exoenzyme(VFC0251)
VFG002285(gb|WP_011590492)(nanH)sialidase[Sialidase(VF0391)-Exoenzyme(VFC0251)][ClostridiumperfringensATCC13124]	0	1	2	0.88219	0.002	0.781286	0.781286	ClostridiumperfringensATCC13124	Sialidase(VF0391)-Exoenzyme(VFC0251)
VFG012097(gb|WP_003462314)(groEL)chaperoninGroEL[GroEL(VF0594)-Adherence(VFC0001)][Clostridiumperfringensstr.13]	0	1	2	0.887866	0.008	1	1	Clostridiumperfringensstr.13	GroEL(VF0594)-Adherence(VFC0001)
VFG012107(gb|WP_011590967)(fbpA/fbp68)fibronectin-bindingproteinFbpA[FbpA/Fbp68(VF0595)-Adherence(VFC0001)][ClostridiumperfringensATCC13124]	0	1	2	0.989698	0.001	0.607667	0.607667	ClostridiumperfringensATCC13124	FbpA/Fbp68(VF0595)-Adherence(VFC0001)
VFG012120(gb|WP_011590041)(plc)phospholipaseC[Alpha-toxin(CpPLC)(VF0378)-Exotoxin(VFC0235)][ClostridiumperfringensATCC13124]	0	1	2	0.834623	0.022	1	1	ClostridiumperfringensATCC13124	Alpha-toxin(CpPLC)(VF0378)-Exotoxin(VFC0235)
VFG012129(gb|WP_011590092)(colA)collagenase[Kappa-toxin(VF0388)-Exoenzyme(VFC0251)][ClostridiumperfringensATCC13124]	0	1	2	0.909739	0.001	0.607667	0.607667	ClostridiumperfringensATCC13124	Kappa-toxin(VF0388)-Exoenzyme(VFC0251)
VFG012135(gb|WP_011590415)(nagI)hyaluronidase[Mu-toxin(VF0389)-Exoenzyme(VFC0251)][ClostridiumperfringensATCC13124]	0	1	2	0.985957	0.001	0.607667	0.607667	ClostridiumperfringensATCC13124	Mu-toxin(VF0389)-Exoenzyme(VFC0251)
VFG012137(gb|WP_003456570)(nagJ)hyaluronidase[Mu-toxin(VF0389)-Exoenzyme(VFC0251)][ClostridiumperfringensATCC13124]	0	1	2	0.858844	0.003	0.994364	0.994364	ClostridiumperfringensATCC13124	Mu-toxin(VF0389)-Exoenzyme(VFC0251)
VFG012139(gb|WP_011590733)(nagK)hyaluronidase[Mu-toxin(VF0389)-Exoenzyme(VFC0251)][ClostridiumperfringensATCC13124]	0	1	2	0.887248	0.004	1	1	ClostridiumperfringensATCC13124	Mu-toxin(VF0389)-Exoenzyme(VFC0251)
VFG012154(gb|WP_011590397)(cloSI)alpha-clostripain[Alpha-clostripain(VF0390)-Exoenzyme(VFC0251)][ClostridiumperfringensATCC13124]	0	1	2	0.851532	0.004	1	1	ClostridiumperfringensATCC13124	Alpha-clostripain(VF0390)-Exoenzyme(VFC0251)
VFG012158(gb|WP_011591929)(nanH)sialidase[Sialidase(VF0391)-Exoenzyme(VFC0251)][ClostridiumperfringensSM101]	0	1	2	0.877724	0.002	0.781286	0.781286	ClostridiumperfringensSM101	Sialidase(VF0391)-Exoenzyme(VFC0251)
VFG012162(gb|WP_011590241)(nanJ)exo-alpha-sialidase[Sialidase(VF0391)-Exoenzyme(VFC0251)][ClostridiumperfringensATCC13124]	0	1	2	0.914523	0.001	0.607667	0.607667	ClostridiumperfringensATCC13124	Sialidase(VF0391)-Exoenzyme(VFC0251)
VFG012193(gb|WP_011590863)(virS)ATP-bindingprotein[VirR/VirStwocomponentsystem(VF0729)-Regulation(VFC0301)][ClostridiumperfringensATCC13124]	0	1	2	0.863707	0.002	0.781286	0.781286	ClostridiumperfringensATCC13124	VirR/VirStwocomponentsystem(VF0729)-Regulation(VFC0301)
VFG012196(gb|WP_003449818)(virR)LytTRfamilyDNA-bindingdomain-containingprotein[VirR/VirStwocomponentsystem(VF0729)-Regulation(VFC0301)][ClostridiumperfringensATCC13124]	0	1	2	0.885588	0.002	0.781286	0.781286	ClostridiumperfringensATCC13124	VirR/VirStwocomponentsystem(VF0729)-Regulation(VFC0301)
VFG042830(gb|WP_003451114)(CPE_RS09090)typeIVpilustwitchingmotilityproteinPilT[TypeIVpili(VF0731)-Adherence(VFC0001)][Clostridiumperfringensstr.13]	0	1	2	0.892309	0.001	0.607667	0.607667	Clostridiumperfringensstr.13	TypeIVpili(VF0731)-Adherence(VFC0001)
VFG042831(gb|WP_011010635)(CPE_RS09465)typeIIsecretionsystemFfamilyprotein[TypeIVpili(VF0731)-Adherence(VFC0001)][Clostridiumperfringensstr.13]	0	1	2	0.898544	0.001	0.607667	0.607667	Clostridiumperfringensstr.13	TypeIVpili(VF0731)-Adherence(VFC0001)
VFG042832(gb|WP_011010636)(CPE_RS09470)GspE/PulEfamilyprotein[TypeIVpili(VF0731)-Adherence(VFC0001)][Clostridiumperfringensstr.13]	0	1	2	0.857025	0.001	0.607667	0.607667	Clostridiumperfringensstr.13	TypeIVpili(VF0731)-Adherence(VFC0001)
VFG042837(gb|WP_011010857)(CPE_RS11835)hypotheticalprotein[TypeIVpili(VF0731)-Adherence(VFC0001)][Clostridiumperfringensstr.13]	0	1	2	0.882453	0.001	0.607667	0.607667	Clostridiumperfringensstr.13	TypeIVpili(VF0731)-Adherence(VFC0001)
VFG042840(gb|WP_011010860)(CPE_RS11850)prepilin-typeN-terminalcleavage/methylationdomain-containingprotein[TypeIVpili(VF0731)-Adherence(VFC0001)][Clostridiumperfringensstr.13]	0	1	2	0.861588	0.002	0.781286	0.781286	Clostridiumperfringensstr.13	TypeIVpili(VF0731)-Adherence(VFC0001)
VFG042843(gb|WP_003462279)(CPE_RS11865)A24familypeptidase[TypeIVpili(VF0731)-Adherence(VFC0001)][Clostridiumperfringensstr.13]	0	1	2	0.860739	0.001	0.607667	0.607667	Clostridiumperfringensstr.13	TypeIVpili(VF0731)-Adherence(VFC0001)
VFG042844(gb|WP_011010863)(CPE_RS11870)typeIIsecretionsystemGspHfamilyprotein[TypeIVpili(VF0731)-Adherence(VFC0001)][Clostridiumperfringensstr.13]	0	1	2	0.898654	0.001	0.607667	0.607667	Clostridiumperfringensstr.13	TypeIVpili(VF0731)-Adherence(VFC0001)
VFG043440(gb|WP_011010006)(CPE_RS04085)elongationfactorG-bindingprotein[FbpA/Fbp68(VF0595)-Adherence(VFC0001)][Clostridiumperfringensstr.13]	0	1	2	0.796639	0.015	1	1	Clostridiumperfringensstr.13	FbpA/Fbp68(VF0595)-Adherence(VFC0001)
VFG034705(gb|WP_000556283)(ibeC)phosphoethanolaminetransferaseCptA[Ibes(VF0237)-Invasion(VFC0083)][EscherichiacoliO111:H-str.11128]	0	1	2	0.795957	0.03	1	1	EscherichiacoliO111:H-str.11128	Ibes(VF0237)-Invasion(VFC0083)
VFG035769(gb|WP_000056978)(aec18)typeVIsecretionsystemcontractilesheathlargesubunit[ACET6SS(VF1122)-Effectordeliverysystem(VFC0086)][EscherichiacoliO111:H-str.11128]	0	1	2	0.769956	0.049	1	1	EscherichiacoliO111:H-str.11128	ACET6SS(VF1122)-Effectordeliverysystem(VFC0086)
VFG002284(gb|WP_011009886)(nanJ)exo-alpha-sialidase[Sialidase(VF0391)-Exoenzyme(VFC0251)][Clostridiumperfringensstr.13]	0	1	2	0.799682	0.027	1	1	Clostridiumperfringensstr.13	Sialidase(VF0391)-Exoenzyme(VFC0251)
VFG042836(gb|WP_011010856)(CPE_RS11830)prepilin-typeN-terminalcleavage/methylationdomain-containingprotein[TypeIVpili(VF0731)-Adherence(VFC0001)][Clostridiumperfringensstr.13]	0	1	2	0.834907	0.003	0.994364	0.994364	Clostridiumperfringensstr.13	TypeIVpili(VF0731)-Adherence(VFC0001)
VFG042839(gb|WP_011010859)(pilM)pilusassemblyproteinPilM[TypeIVpili(VF0731)-Adherence(VFC0001)][Clostridiumperfringensstr.13]	0	1	2	0.8628	0.001	0.607667	0.607667	Clostridiumperfringensstr.13	TypeIVpili(VF0731)-Adherence(VFC0001)
VFG042842(gb|WP_011010862)(tadA)FlppilusassemblycomplexATPasecomponentTadA[TypeIVpili(VF0731)-Adherence(VFC0001)][Clostridiumperfringensstr.13]	0	1	2	0.954355	0.001	0.607667	0.607667	Clostridiumperfringensstr.13	TypeIVpili(VF0731)-Adherence(VFC0001)
VFG050211(gb|WP_010968279)(cna)collagenadhesin[Cna(VF0730)-Adherence(VFC0001)][Clostridiumperfringensstr.13]	0	1	2	0.852332	0.002	0.781286	0.781286	Clostridiumperfringensstr.13	Cna(VF0730)-Adherence(VFC0001)
VFG012484(gb|WP_001142372)(hlyA)HemolysinA[-Hemolysin(VF0225)-Exotoxin(VFC0235)][Escherichiacoli536]	0	1	2	0.741684	0.044	1	1	Escherichiacoli536	#NAME?
VFG035087(gb|WP_001342815)(tssB)typeVIsecretionsystemcontractilesheathsmallsubunit[SCI-IT6SS(VF1120)-Effectordeliverysystem(VFC0086)][EscherichiacoliO103:H2str.12009]	0	1	2	0.733716	0.043	1	1	EscherichiacoliO103:H2str.12009	SCI-IT6SS(VF1120)-Effectordeliverysystem(VFC0086)
VFG016631(gb|WP_011077501)(p35)P35familylipoprotein[Surfacelipoproteins(VF0331)-Immunemodulation(VFC0258)][MycoplasmapenetransHF-2]	0	1	2	0.787731	0.005	1	1	MycoplasmapenetransHF-2	Surfacelipoproteins(VF0331)-Immunemodulation(VFC0258)
VFG012023(gb|WP_002867651)(pseI)N-acetylneuraminicacidsynthetase[O-linkedflagellarglycosylation(VF0720)-Motility(VFC0204)][CampylobacterjejuniRM1221]	0	1	2	0.810141	0.032	1	1	CampylobacterjejuniRM1221	O-linkedflagellarglycosylation(VF0720)-Motility(VFC0204)
VFG012192(gb|WP_011010476)(virS)sensorhistidinekinase[VirR/VirStwocomponentsystem(VF0729)-Regulation(VFC0301)][Clostridiumperfringensstr.13]	0	1	2	0.805494	0.005	1	1	Clostridiumperfringensstr.13	VirR/VirStwocomponentsystem(VF0729)-Regulation(VFC0301)
VFG037933(gb|WP_000051833)(ABD1_RS00290)hypotheticalprotein[Capsule(VF0465)-Immunemodulation(VFC0258)][AcinetobacterbaumanniiD1279779]	0	1	2	0.707107	0.008	1	1	AcinetobacterbaumanniiD1279779	Capsule(VF0465)-Immunemodulation(VFC0258)
VFG012025(gb|YP_002344716)(neuB2)N,N'-diacetyllegionaminicacidsynthase[O-linkedflagellarglycosylation(VF0720)-Motility(VFC0204)][Campylobacterjejunisubsp.jejuniNCTC11168]	0	1	2	0.707107	0.005	1	1	Campylobacterjejunisubsp.jejuniNCTC11168	O-linkedflagellarglycosylation(VF0720)-Motility(VFC0204)
VFG033463(gb|WP_000935766)(espD)TypeIIIsecretionsystemtranslocatorproteinEspD,poreprotein[TTSS(VF0191)-Effectordeliverysystem(VFC0086)][EscherichiacoliO103:H2str.12009]	0	1	2	0.731955	0.008	1	1	EscherichiacoliO103:H2str.12009	TTSS(VF0191)-Effectordeliverysystem(VFC0086)
VFG013156(gb|WP_012341779)(lic2A)glycosyltransferase[LOS(VF0044)-Immunemodulation(VFC0258)][Haemophilussomnus2336]	0	1	2	0.748947	0.017	1	1	Haemophilussomnus2336	LOS(VF0044)-Immunemodulation(VFC0258)
VFG002275(gb|WP_003467630)(pfoA)perfringolysinO[Theta-toxin/PFO(VF0382)-Exotoxin(VFC0235)][Clostridiumperfringensstr.13]	0	1	2	0.806189	0.027	1	1	Clostridiumperfringensstr.13	Theta-toxin/PFO(VF0382)-Exotoxin(VFC0235)
VFG002282(gb|WP_041707714)(cloSI)alpha-clostripain[Alpha-clostripain(VF0390)-Exoenzyme(VFC0251)][Clostridiumperfringensstr.13]	0	1	2	0.750323	0.034	1	1	Clostridiumperfringensstr.13	Alpha-clostripain(VF0390)-Exoenzyme(VFC0251)
VFG012106(gb|WP_011010639)(fbpA/fbp68)fibronectin-bindingproteinFbpA[FbpA/Fbp68(VF0595)-Adherence(VFC0001)][Clostridiumperfringensstr.13]	0	1	2	0.883321	0.001	0.607667	0.607667	Clostridiumperfringensstr.13	FbpA/Fbp68(VF0595)-Adherence(VFC0001)
VFG012121(gb|WP_011591220)(plc)phospholipaseC[Alpha-toxin(CpPLC)(VF0378)-Exotoxin(VFC0235)][ClostridiumperfringensSM101]	0	1	2	0.778766	0.003	0.994364	0.994364	ClostridiumperfringensSM101	Alpha-toxin(CpPLC)(VF0378)-Exotoxin(VFC0235)
VFG012155(gb|WP_011591889)(cloSI)alpha-clostripain[Alpha-clostripain(VF0390)-Exoenzyme(VFC0251)][ClostridiumperfringensSM101]	0	1	2	0.897345	0.001	0.607667	0.607667	ClostridiumperfringensSM101	Alpha-clostripain(VF0390)-Exoenzyme(VFC0251)
VFG012194(gb|WP_011592434)(virS)sensorhistidinekinase[VirR/VirStwocomponentsystem(VF0729)-Regulation(VFC0301)][ClostridiumperfringensSM101]	0	1	2	0.707107	0.009	1	1	ClostridiumperfringensSM101	VirR/VirStwocomponentsystem(VF0729)-Regulation(VFC0301)
VFG033063(gb|WP_000627900)(eae)intimintypeepsilon[Intimin(VF0202)-Effectordeliverysystem(VFC0086)][EscherichiacoliO103:H2str.12009]	0	1	2	0.763763	0.006	1	1	EscherichiacoliO103:H2str.12009	Intimin(VF0202)-Effectordeliverysystem(VFC0086)
VFG034859(gb|WP_010904544)(espX2)TypeIIIsecretionsystemeffectorEspX2[TTSSsecretedeffectors(VF1110)-Effectordeliverysystem(VFC0086)][EscherichiacoliO157:H7str.EDL933]	0	1	2	0.723346	0.006	1	1	EscherichiacoliO157:H7str.EDL933	TTSSsecretedeffectors(VF1110)-Effectordeliverysystem(VFC0086)
VFG001931(gb|YP_002344858)(cadF)outermembranefibronectin-bindingprotein[CadF(VF0322)-Adherence(VFC0001)][Campylobacterjejunisubsp.jejuniNCTC11168]	0	1	2	0.707107	0.005	1	1	Campylobacterjejunisubsp.jejuniNCTC11168	CadF(VF0322)-Adherence(VFC0001)
VFG001336(gb|WP_000727601)(SAG_RS08520)acetyltransferase[Capsule(VF0274)-Immunemodulation(VFC0258)][Streptococcusagalactiae2603V/R]	0	1	2	0.808822	0.002	0.781286	0.781286	Streptococcusagalactiae2603V/R	Capsule(VF0274)-Immunemodulation(VFC0258)
VFG011983(gb|WP_009883169)(flgE2)flagellarhookprotein[Flagella(VF0114)-Motility(VFC0204)][Campylobacterjejunisubsp.jejuni81-176]	0	1	2	0.707107	0.005	1	1	Campylobacterjejunisubsp.jejuni81-176	Flagella(VF0114)-Motility(VFC0204)
VFG043472(gb|YP_002344670)(Cj1279c)fibronectindomain-containinglipoprotein[FlpA(VF0637)-Adherence(VFC0001)][Campylobacterjejunisubsp.jejuniNCTC11168]	0	1	2	0.707107	0.005	1	1	Campylobacterjejunisubsp.jejuniNCTC11168	FlpA(VF0637)-Adherence(VFC0001)
VFG044075(gb|YP_002344983)(chuA)heminuptakesystemoutermembranereceptor[Directhemeuptakesystem(VF0724)-Nutritional/Metabolicfactor(VFC0272)][Campylobacterjejunisubsp.jejuniNCTC11168]	0	1	2	0.707107	0.005	1	1	Campylobacterjejunisubsp.jejuniNCTC11168	Directhemeuptakesystem(VF0724)-Nutritional/Metabolicfactor(VFC0272)
VFG044073(gb|YP_002343636)(Cj0178)TonB-denpendentoutermembranereceptor[TransferrinandLactoferrin-mediatedIronuptake(VF0725)-Nutritional/Metabolicfactor(VFC0272)][Campylobacterjejunisubsp.jejuniNCTC11168]	0	1	2	0.707107	0.005	1	1	Campylobacterjejunisubsp.jejuniNCTC11168	TransferrinandLactoferrin-mediatedIronuptake(VF0725)-Nutritional/Metabolicfactor(VFC0272)
